# Supplementary material for: Rupatadine
Source: Acta Crystallogr Sect E Struct Rep Online. 2013 May 31;69(Pt 6):o980. doi: 10.1107/S1600536813014256 (PMC3685114; doi:10.1107/S1600536813014256)
Supplement: Supplementary file 1 [file e-69-0o980-sup1.cif]

##############################################################################
#                                                                            #
# This CIF contains the data in a paper accepted for publication in          #
# Acta Crystallographica Section E. It conforms to the requirements of       #
# Notes for Authors for Acta Crystallographica Section E, and has been       #
# peer reviewed under the auspices of the IUCr Commission on Journals.       #
#                                                                            #
# Full details of the Crystallographic Information File format               #
# are given in the paper "The Crystallographic Information File (CIF):       #
# a New Standard Archive File for Crystallography" by S. R. Hall, F. H.      #
# Allen and I. D. Brown [Acta Cryst. (1991), A47, 655-685].                  #
#                                                                            #
# The current version of the core CIF dictionary is obtainable from          #
# ftp://ftp.iucr.org/pub/cif_core.dic.                                       #
#                                                                            #
# Software is freely available for graphical display of the structure(s)     #
# in this CIF. For information consult the CIF software page                 #
# http://www.iucr.org/resources/cif/software.                                #
#                                                                            #
# This file may be used for bona fide research purposes within the           #
# scientific community so long as proper attribution is given to the journal # 
# article from which it was obtained.                                        #
#                                                                            #
##############################################################################
data_global
_audit_creation_method
;
  Olex2 1.2
  (compiled Mar 21 2013 11:17:50, GUI svn.r4446)
;
_journal_date_recd_electronic     2013-05-21
_journal_date_accepted     2013-05-22
_journal_name_full     'Acta Crystallographica, Section E'
_journal_year     2013
_journal_volume     69
_journal_issue      6
_journal_page_first     o980
_journal_page_last     o980
_journal_paper_category     QO
_journal_paper_doi     10.1107/S1600536813014256
_journal_coeditor_code     HG5317
_publ_contact_author_name     'Jasinski, Jerry P.'
_publ_contact_author_address
;
Department of Chemistry
Keene State College
229 Main Street
Keene, New Hampshire 03435, USA
;
_publ_contact_author_email     jjasinski@keene.edu
_publ_contact_author_fax     ?
_publ_contact_author_phone     '603 358-2563'
_publ_section_title
;
Rupatadine
;
loop_
    _publ_author_name
    _publ_author_address
    'Kaur, Manpreet'
;
Department of Studies in Chemistry
University of Mysore
Manasagangotri, Mysore 570 006, India
;
    'Jasinski, Jerry P.'
;
Department of Chemistry
Keene State College
229 Main Street
Keene, NH 03435-2001, USA
;
    'Luopa, Zane A.'
;
Department of Chemistry
Keene State College
229 Main Street
Keene, NH 03435-2001, USA
;
    'Kumar, Neeraj'
;
CR & D, Cadila Pharmaceuticals Ltd
1389, Trasad Road, Dholka,
Ahmedabad 387 810, Gujarat, India
;
    'Patel, Nilesh G.'
;
CR & D, Cadila Pharmaceuticals Ltd
1389, Trasad Road, Dholka,
Ahmedabad 387 810, Gujarat, India
;
    'Gudaparthi, Omprakash'
;
CR & D, Cadila Pharmaceuticals Ltd
1389, Trasad Road, Dholka,
Ahmedabad 387 810, Gujarat, India
;
    'Yathirajan, H. S.'
;
Department of Studies in Chemistry
University of Mysore
Manasagangotri, Mysore 570 006, India
;
data_I
_chemical_name_systematic
;\
8-Chloro-11-{1-[(5-methylpyridin-3-yl)methyl]piperidin-4-ylidene}-\
6,11-dihydro-5<i>H</i>-benzo[5,6]cyclohepta[1,2-<i>b</i>]pyridine
;
_chemical_name_common     Rupatidine
_chemical_formula_moiety     'C26 H26 Cl N3'
_chemical_formula_sum     'C26 H26 Cl N3'
_chemical_formula_iupac     'C26 H26 Cl N3'
_chemical_formula_weight     415.95
_chemical_melting_point     ?
_shelx_space_group_comment
;
The symmetry employed for this shelxl refinement is uniquely defined
by the following loop, which should always be used as a source of
symmetry information in preference to the above space-group names.
They are only intended as comments.
;
_space_group_crystal_system     monoclinic
_space_group_name_H-M_alt     'P 21/n'
_space_group_name_Hall     '-P 2yn'
loop_
    _space_group_symop_operation_xyz
    'x, y, z'
    '-x+1/2, y+1/2, -z+1/2'
    '-x, -y, -z'
    'x-1/2, -y-1/2, z-1/2'
_cell_length_a     10.2655(3)
_cell_length_b     11.3341(4)
_cell_length_c     18.8111(6)
_cell_angle_alpha     90
_cell_angle_beta     90.874(3)
_cell_angle_gamma     90
_cell_volume     2188.43(11)
_cell_formula_units_Z     4
_cell_measurement_reflns_used     4864
_cell_measurement_theta_min     3.8969
_cell_measurement_theta_max     72.2007
_cell_measurement_temperature     173(2)
_exptl_crystal_description     irregular
_exptl_crystal_colour     'clear orangish orange'
_exptl_crystal_size_max     0.42
_exptl_crystal_size_mid     0.38
_exptl_crystal_size_min     0.22
_exptl_crystal_density_diffrn     1.262
_exptl_crystal_density_meas     ?
_exptl_crystal_density_method     ?
_exptl_crystal_F_000     880
_exptl_absorpt_coefficient_mu     1.666
_exptl_absorpt_correction_type     multi-scan
_exptl_absorpt_process_details
;
(CrysAlis PRO and CrysAlis RED; Agilent, 2012)
;
_exptl_absorpt_correction_T_min     0.67287
_exptl_absorpt_correction_T_max     1.00000
_exptl_special_details
;
(HPLC purity 99.75 %) FT IR (KBr) : 1350.2, 1475.6, 1583.6;
1H NMR (300 MHz, DMSO d6) \d 2.072 (s, 1H), 2.127-2.164 (m, 3H),
2.247 (s, 3H), 2.264-2.320 (m, 2H), 2.545-2.580 (m, 2H),
2.725-2.827 (m, 2H), 3.217-3.324 (m, 2H), 3.406 (s, 2H),
7.011-7.038 (d, 1H), 7.124-7.193 (m, 2H), 7.242-7.248 (d, 1H),
7.474-7.537 (m, 2H), 8.250-8.313 (dd, 3H); MS m/z (EI): 416
(M + 1).
;
_diffrn_ambient_temperature     173(2)
_diffrn_radiation_type     'Cu K\a'
_diffrn_radiation_wavelength     1.5418
_diffrn_radiation_monochromator     graphite
_diffrn_measurement_device_type     'Agilent Xcalibur (Eos, Gemini)'
_diffrn_measurement_method     '\w scans'
_diffrn_detector_area_resol_mean     16.0416
_diffrn_reflns_number     13849
_diffrn_reflns_av_R_equivalents     0.0264
_diffrn_reflns_theta_min     4.555
_diffrn_reflns_theta_max     72.349
_diffrn_reflns_theta_full     67.684
_diffrn_measured_fraction_theta_max     0.9976
_diffrn_measured_fraction_theta_full     0.9998
_diffrn_reflns_limit_h_min     -11
_diffrn_reflns_limit_h_max     12
_diffrn_reflns_limit_k_min     -8
_diffrn_reflns_limit_k_max     13
_diffrn_reflns_limit_l_min     -21
_diffrn_reflns_limit_l_max     23
_refine_special_details     ?
_reflns_number_total     4281
_reflns_number_gt     3565
_reflns_threshold_expression     I>2\s(I)
_refine_ls_structure_factor_coef     Fsqd
_refine_ls_matrix_type     full
_refine_ls_R_factor_all     0.0498
_refine_ls_R_factor_gt     0.0412
_refine_ls_wR_factor_gt     0.1140
_refine_ls_wR_factor_ref     0.1218
_refine_ls_goodness_of_fit_ref     1.054
_refine_ls_restrained_S_all     1.054
_refine_ls_number_reflns     4281
_refine_ls_number_parameters     273
_refine_ls_number_restraints     0
_refine_ls_hydrogen_treatment     constr
_refine_ls_weighting_scheme     calc
_refine_ls_weighting_details
;
 w=1/[\s^2^(Fo^2^)+(0.0616P)^2^+0.3876P]
 where P=(Fo^2^+2Fc^2^)/3
;
_atom_sites_solution_hydrogens     geom
_atom_sites_solution_primary     direct
_atom_sites_solution_secondary     ?
_refine_ls_shift/su_max     0.000
_refine_ls_shift/su_mean     0.000
_refine_diff_density_max     0.221
_refine_diff_density_min     -0.291
_refine_ls_extinction_method     'SHELXL2012 (Sheldrick, 2008)'
_refine_ls_extinction_coef     0.0043(3)
_refine_ls_extinction_expression
                                  'Fc^*^=kFc[1+0.001xFc^2^\l^3^/sin(2\q)]^-1/4^'
loop_
    _atom_type_symbol
    _atom_type_description
    _atom_type_scat_dispersion_real
    _atom_type_scat_dispersion_imag
    _atom_type_scat_source
    'C' 'C' 0.0181 0.0091
                         'International Tables Vol C Tables 4.2.6.8 and 6.1.1.4'
    'H' 'H' 0.0000 0.0000
                         'International Tables Vol C Tables 4.2.6.8 and 6.1.1.4'
    'N' 'N' 0.0311 0.0180
                         'International Tables Vol C Tables 4.2.6.8 and 6.1.1.4'
    'Cl' 'Cl' 0.3639 0.7018
                         'International Tables Vol C Tables 4.2.6.8 and 6.1.1.4'
_computing_data_collection     'CrysAlis PRO (Agilent, 2012)'
_computing_cell_refinement     'CrysAlis PRO (Agilent, 2012)'
_computing_data_reduction     'CrysAlis RED (Agilent, 2012)'
_computing_structure_solution     'SHELXS97 (Sheldrick, 2008)'
_computing_structure_refinement     'SHELXL2012 (Sheldrick, 2008)'
_computing_molecular_graphics     'OLEX2 (Dolomanov <i>et al.</i>, 2009)'
_computing_publication_material     'OLEX2 (Dolomanov <i>et al.</i>, 2009)'
loop_
    _atom_site_type_symbol
    _atom_site_label
    _atom_site_fract_x
    _atom_site_fract_y
    _atom_site_fract_z
    _atom_site_U_iso_or_equiv
    _atom_site_adp_type
    _atom_site_calc_flag
    _atom_site_occupancy
    _atom_site_disorder_assembly
    _atom_site_disorder_group
    Cl Cl1 0.21448(5) 0.23499(6) 0.09566(3) 0.0826(2) Uani d 1 . .
    N N1 0.76596(13) 0.40249(13) 0.35326(7) 0.0484(3) Uani d 1 . .
    N N2 0.98891(11) 0.58991(11) 0.10639(6) 0.0391(3) Uani d 1 . .
    N N3 1.29611(17) 0.88557(15) 0.14524(10) 0.0684(5) Uani d 1 . .
    C C1 0.69993(14) 0.44001(13) 0.23053(7) 0.0386(3) Uani d 1 . .
    C C2 0.69596(14) 0.46981(14) 0.30801(8) 0.0399(3) Uani d 1 . .
    C C3 0.61966(15) 0.56496(14) 0.32955(8) 0.0443(4) Uani d 1 . .
    C C4 0.54486(17) 0.63427(15) 0.27422(9) 0.0509(4) Uani d 1 . .
    H H4A 0.6038 0.6550 0.2350 0.061 Uiso calc 1 . .
    H H4B 0.5137 0.7087 0.2956 0.061 Uiso calc 1 . .
    C C5 0.42840(16) 0.56586(15) 0.24409(9) 0.0487(4) Uani d 1 . .
    H H5A 0.3693 0.5488 0.2839 0.058 Uiso calc 1 . .
    H H5B 0.3808 0.6187 0.2108 0.058 Uiso calc 1 . .
    C C6 0.45366(15) 0.45093(14) 0.20564(8) 0.0425(3) Uani d 1 . .
    C C7 0.57478(14) 0.39337(14) 0.19947(7) 0.0394(3) Uani d 1 . .
    C C8 0.76056(19) 0.43009(18) 0.42245(9) 0.0576(5) Uani d 1 . .
    H H8 0.8101 0.3838 0.4552 0.069 Uiso calc 1 . .
    C C9 0.6876(2) 0.52139(19) 0.44884(9) 0.0626(5) Uani d 1 . .
    H H9 0.6863 0.5373 0.4984 0.075 Uiso calc 1 . .
    C C10 0.61619(18) 0.58930(16) 0.40146(9) 0.0558(4) Uani d 1 . .
    H H10 0.5647 0.6528 0.4183 0.067 Uiso calc 1 . .
    C C11 0.34414(16) 0.39908(17) 0.17349(9) 0.0519(4) Uani d 1 . .
    H H11 0.2620 0.4371 0.1767 0.062 Uiso calc 1 . .
    C C12 0.35305(16) 0.29398(17) 0.13731(9) 0.0531(4) Uani d 1 . .
    C C13 0.46934(18) 0.23397(16) 0.13272(9) 0.0525(4) Uani d 1 . .
    H H13 0.4744 0.1604 0.1087 0.063 Uiso calc 1 . .
    C C14 0.57883(16) 0.28467(15) 0.16437(8) 0.0456(4) Uani d 1 . .
    H H14 0.6596 0.2440 0.1621 0.055 Uiso calc 1 . .
    C C15 0.80824(14) 0.45528(14) 0.19264(8) 0.0401(3) Uani d 1 . .
    C C16 0.81702(16) 0.43718(15) 0.11334(8) 0.0468(4) Uani d 1 . .
    H H16A 0.7302 0.4154 0.0938 0.056 Uiso calc 1 . .
    H H16B 0.8778 0.3716 0.1035 0.056 Uiso calc 1 . .
    C C17 0.86446(14) 0.54878(15) 0.07714(8) 0.0446(4) Uani d 1 . .
    H H17A 0.8738 0.5333 0.0257 0.053 Uiso calc 1 . .
    H H17B 0.7984 0.6116 0.0826 0.053 Uiso calc 1 . .
    C C18 0.97594(15) 0.61314(15) 0.18277(8) 0.0445(4) Uani d 1 . .
    H H18A 0.9108 0.6764 0.1897 0.053 Uiso calc 1 . .
    H H18B 1.0604 0.6412 0.2024 0.053 Uiso calc 1 . .
    C C19 0.93417(14) 0.50352(15) 0.22298(8) 0.0440(4) Uani d 1 . .
    H H19A 1.0030 0.4426 0.2199 0.053 Uiso calc 1 . .
    H H19B 0.9227 0.5233 0.2738 0.053 Uiso calc 1 . .
    C C20 1.02633(15) 0.69742(15) 0.06862(8) 0.0462(4) Uani d 1 . .
    H H20A 0.9631 0.7606 0.0795 0.055 Uiso calc 1 . .
    H H20B 1.0215 0.6823 0.0168 0.055 Uiso calc 1 . .
    C C21 1.16119(15) 0.73962(13) 0.08791(8) 0.0412(3) Uani d 1 . .
    C C22 1.17979(18) 0.84145(16) 0.12707(10) 0.0566(4) Uani d 1 . .
    H H22 1.1046 0.8829 0.1421 0.068 Uiso calc 1 . .
    C C23 1.39933(18) 0.82602(18) 0.12289(10) 0.0604(5) Uani d 1 . .
    H H23 1.4831 0.8563 0.1350 0.072 Uiso calc 1 . .
    C C24 1.39372(16) 0.72266(16) 0.08313(9) 0.0485(4) Uani d 1 . .
    C C25 1.27098(15) 0.67932(15) 0.06625(8) 0.0432(3) Uani d 1 . .
    H H25 1.2621 0.6083 0.0398 0.052 Uiso calc 1 . .
    C C26 1.51532(18) 0.6591(2) 0.06151(12) 0.0698(6) Uani d 1 . .
    H H26A 1.5056 0.5745 0.0709 0.105 Uiso calc 1 . .
    H H26B 1.5899 0.6897 0.0889 0.105 Uiso calc 1 . .
    H H26C 1.5297 0.6715 0.0107 0.105 Uiso calc 1 . .
loop_
    _atom_site_aniso_label
    _atom_site_aniso_U_11
    _atom_site_aniso_U_22
    _atom_site_aniso_U_33
    _atom_site_aniso_U_12
    _atom_site_aniso_U_13
    _atom_site_aniso_U_23
    Cl1 0.0574(3) 0.1179(5) 0.0722(3) -0.0312(3) -0.0097(2) -0.0091(3)
    N1 0.0462(7) 0.0604(8) 0.0386(7) 0.0055(6) 0.0025(5) 0.0016(6)
    N2 0.0342(6) 0.0489(7) 0.0344(6) -0.0019(5) 0.0044(5) -0.0008(5)
    N3 0.0712(11) 0.0625(10) 0.0716(11) -0.0165(8) 0.0050(8) -0.0175(8)
    C1 0.0391(7) 0.0420(8) 0.0349(7) -0.0004(6) 0.0034(6) 0.0015(6)
    C2 0.0383(7) 0.0460(8) 0.0356(7) -0.0052(6) 0.0056(6) 0.0020(6)
    C3 0.0457(8) 0.0445(8) 0.0430(8) -0.0044(7) 0.0067(6) -0.0008(7)
    C4 0.0605(10) 0.0402(8) 0.0523(9) 0.0026(7) 0.0079(7) 0.0035(7)
    C5 0.0476(9) 0.0516(9) 0.0469(9) 0.0087(7) 0.0051(7) 0.0107(7)
    C6 0.0408(8) 0.0505(9) 0.0364(7) -0.0010(6) 0.0049(6) 0.0099(6)
    C7 0.0396(7) 0.0459(8) 0.0330(7) -0.0040(6) 0.0050(6) 0.0063(6)
    C8 0.0623(11) 0.0736(12) 0.0367(8) 0.0052(9) -0.0012(7) 0.0043(8)
    C9 0.0730(12) 0.0789(13) 0.0362(8) 0.0016(10) 0.0048(8) -0.0107(8)
    C10 0.0629(11) 0.0555(10) 0.0493(9) 0.0025(8) 0.0084(8) -0.0122(8)
    C11 0.0392(8) 0.0706(11) 0.0459(9) -0.0030(7) 0.0033(7) 0.0087(8)
    C12 0.0449(9) 0.0717(12) 0.0427(8) -0.0173(8) -0.0017(7) 0.0056(8)
    C13 0.0598(10) 0.0542(10) 0.0435(9) -0.0123(8) 0.0018(7) -0.0012(7)
    C14 0.0449(8) 0.0495(9) 0.0426(8) -0.0014(7) 0.0037(6) 0.0019(7)
    C15 0.0386(7) 0.0457(8) 0.0360(7) -0.0022(6) 0.0034(6) -0.0008(6)
    C16 0.0451(8) 0.0584(10) 0.0370(8) -0.0105(7) 0.0075(6) -0.0078(7)
    C17 0.0387(8) 0.0608(10) 0.0343(7) -0.0050(7) 0.0030(6) -0.0020(7)
    C18 0.0418(8) 0.0552(9) 0.0364(7) -0.0072(7) 0.0024(6) -0.0051(7)
    C19 0.0394(8) 0.0564(9) 0.0364(7) -0.0036(7) 0.0023(6) 0.0012(7)
    C20 0.0411(8) 0.0540(9) 0.0436(8) -0.0003(7) 0.0021(6) 0.0062(7)
    C21 0.0443(8) 0.0447(8) 0.0348(7) -0.0038(6) 0.0048(6) 0.0052(6)
    C22 0.0586(10) 0.0550(10) 0.0563(10) -0.0035(8) 0.0110(8) -0.0088(8)
    C23 0.0531(10) 0.0690(12) 0.0589(10) -0.0227(9) -0.0024(8) 0.0007(9)
    C24 0.0437(8) 0.0598(10) 0.0420(8) -0.0050(7) 0.0037(6) 0.0096(7)
    C25 0.0470(8) 0.0472(8) 0.0356(7) -0.0027(7) 0.0021(6) 0.0007(6)
    C26 0.0456(10) 0.0882(15) 0.0758(13) 0.0045(10) 0.0078(9) 0.0121(11)
_geom_special_details
;
 All esds (except the esd in the dihedral angle between two l.s. planes)
 are estimated using the full covariance matrix.  The cell esds are taken
 into account individually in the estimation of esds in distances, angles
 and torsion angles; correlations between esds in cell parameters are only
 used when they are defined by crystal symmetry.  An approximate (isotropic)
 treatment of cell esds is used for estimating esds involving l.s. planes.
;
loop_
    _geom_bond_atom_site_label_1
    _geom_bond_atom_site_label_2
    _geom_bond_site_symmetry_2
    _geom_bond_distance
    _geom_bond_publ_flag
    Cl1 C12 . 1.7465(17) ?
    N1 C2 . 1.343(2) ?
    N1 C8 . 1.340(2) ?
    N2 C17 . 1.4597(18) ?
    N2 C18 . 1.4688(18) ?
    N2 C20 . 1.465(2) ?
    N3 C22 . 1.334(2) ?
    N3 C23 . 1.330(3) ?
    C1 C2 . 1.4973(19) ?
    C1 C7 . 1.499(2) ?
    C1 C15 . 1.341(2) ?
    C2 C3 . 1.397(2) ?
    C3 C4 . 1.505(2) ?
    C3 C10 . 1.382(2) ?
    C4 H4A . 0.9900 ?
    C4 H4B . 0.9900 ?
    C4 C5 . 1.527(2) ?
    C5 H5A . 0.9900 ?
    C5 H5B . 0.9900 ?
    C5 C6 . 1.514(2) ?
    C6 C7 . 1.411(2) ?
    C6 C11 . 1.398(2) ?
    C7 C14 . 1.399(2) ?
    C8 H8 . 0.9500 ?
    C8 C9 . 1.375(3) ?
    C9 H9 . 0.9500 ?
    C9 C10 . 1.380(3) ?
    C10 H10 . 0.9500 ?
    C11 H11 . 0.9500 ?
    C11 C12 . 1.376(3) ?
    C12 C13 . 1.378(3) ?
    C13 H13 . 0.9500 ?
    C13 C14 . 1.388(2) ?
    C14 H14 . 0.9500 ?
    C15 C16 . 1.510(2) ?
    C15 C19 . 1.508(2) ?
    C16 H16A . 0.9900 ?
    C16 H16B . 0.9900 ?
    C16 C17 . 1.520(2) ?
    C17 H17A . 0.9900 ?
    C17 H17B . 0.9900 ?
    C18 H18A . 0.9900 ?
    C18 H18B . 0.9900 ?
    C18 C19 . 1.520(2) ?
    C19 H19A . 0.9900 ?
    C19 H19B . 0.9900 ?
    C20 H20A . 0.9900 ?
    C20 H20B . 0.9900 ?
    C20 C21 . 1.504(2) ?
    C21 C22 . 1.381(2) ?
    C21 C25 . 1.385(2) ?
    C22 H22 . 0.9500 ?
    C23 H23 . 0.9500 ?
    C23 C24 . 1.391(3) ?
    C24 C25 . 1.385(2) ?
    C24 C26 . 1.503(2) ?
    C25 H25 . 0.9500 ?
    C26 H26A . 0.9800 ?
    C26 H26B . 0.9800 ?
    C26 H26C . 0.9800 ?
loop_
    _geom_angle_atom_site_label_1
    _geom_angle_atom_site_label_2
    _geom_angle_atom_site_label_3
    _geom_angle_site_symmetry_1
    _geom_angle_site_symmetry_3
    _geom_angle
    _geom_angle_publ_flag
    C8 N1 C2 . . 116.94(15) ?
    C17 N2 C18 . . 109.52(11) ?
    C17 N2 C20 . . 108.51(12) ?
    C20 N2 C18 . . 110.72(12) ?
    C23 N3 C22 . . 116.29(16) ?
    C2 C1 C7 . . 115.02(12) ?
    C15 C1 C2 . . 121.55(13) ?
    C15 C1 C7 . . 123.42(13) ?
    N1 C2 C1 . . 117.81(13) ?
    N1 C2 C3 . . 123.49(14) ?
    C3 C2 C1 . . 118.70(14) ?
    C2 C3 C4 . . 119.01(14) ?
    C10 C3 C2 . . 117.46(15) ?
    C10 C3 C4 . . 123.53(15) ?
    C3 C4 H4A . . 109.1 ?
    C3 C4 H4B . . 109.1 ?
    C3 C4 C5 . . 112.33(13) ?
    H4A C4 H4B . . 107.9 ?
    C5 C4 H4A . . 109.1 ?
    C5 C4 H4B . . 109.1 ?
    C4 C5 H5A . . 107.7 ?
    C4 C5 H5B . . 107.7 ?
    H5A C5 H5B . . 107.1 ?
    C6 C5 C4 . . 118.39(13) ?
    C6 C5 H5A . . 107.7 ?
    C6 C5 H5B . . 107.7 ?
    C7 C6 C5 . . 126.49(14) ?
    C11 C6 C5 . . 115.21(14) ?
    C11 C6 C7 . . 118.30(15) ?
    C6 C7 C1 . . 123.78(14) ?
    C14 C7 C1 . . 117.58(13) ?
    C14 C7 C6 . . 118.61(14) ?
    N1 C8 H8 . . 118.1 ?
    N1 C8 C9 . . 123.86(17) ?
    C9 C8 H8 . . 118.1 ?
    C8 C9 H9 . . 120.9 ?
    C8 C9 C10 . . 118.27(16) ?
    C10 C9 H9 . . 120.9 ?
    C3 C10 H10 . . 120.0 ?
    C9 C10 C3 . . 119.98(17) ?
    C9 C10 H10 . . 120.0 ?
    C6 C11 H11 . . 119.4 ?
    C12 C11 C6 . . 121.26(16) ?
    C12 C11 H11 . . 119.4 ?
    C11 C12 Cl1 . . 119.57(14) ?
    C11 C12 C13 . . 121.51(15) ?
    C13 C12 Cl1 . . 118.91(15) ?
    C12 C13 H13 . . 121.1 ?
    C12 C13 C14 . . 117.74(17) ?
    C14 C13 H13 . . 121.1 ?
    C7 C14 H14 . . 118.8 ?
    C13 C14 C7 . . 122.50(16) ?
    C13 C14 H14 . . 118.8 ?
    C1 C15 C16 . . 124.75(14) ?
    C1 C15 C19 . . 123.97(13) ?
    C19 C15 C16 . . 111.07(12) ?
    C15 C16 H16A . . 109.5 ?
    C15 C16 H16B . . 109.5 ?
    C15 C16 C17 . . 110.72(13) ?
    H16A C16 H16B . . 108.1 ?
    C17 C16 H16A . . 109.5 ?
    C17 C16 H16B . . 109.5 ?
    N2 C17 C16 . . 112.43(13) ?
    N2 C17 H17A . . 109.1 ?
    N2 C17 H17B . . 109.1 ?
    C16 C17 H17A . . 109.1 ?
    C16 C17 H17B . . 109.1 ?
    H17A C17 H17B . . 107.9 ?
    N2 C18 H18A . . 109.3 ?
    N2 C18 H18B . . 109.3 ?
    N2 C18 C19 . . 111.77(13) ?
    H18A C18 H18B . . 107.9 ?
    C19 C18 H18A . . 109.3 ?
    C19 C18 H18B . . 109.3 ?
    C15 C19 C18 . . 110.78(13) ?
    C15 C19 H19A . . 109.5 ?
    C15 C19 H19B . . 109.5 ?
    C18 C19 H19A . . 109.5 ?
    C18 C19 H19B . . 109.5 ?
    H19A C19 H19B . . 108.1 ?
    N2 C20 H20A . . 108.9 ?
    N2 C20 H20B . . 108.9 ?
    N2 C20 C21 . . 113.25(12) ?
    H20A C20 H20B . . 107.7 ?
    C21 C20 H20A . . 108.9 ?
    C21 C20 H20B . . 108.9 ?
    C22 C21 C20 . . 120.91(15) ?
    C22 C21 C25 . . 117.57(15) ?
    C25 C21 C20 . . 121.50(14) ?
    N3 C22 C21 . . 124.46(17) ?
    N3 C22 H22 . . 117.8 ?
    C21 C22 H22 . . 117.8 ?
    N3 C23 H23 . . 117.6 ?
    N3 C23 C24 . . 124.82(16) ?
    C24 C23 H23 . . 117.6 ?
    C23 C24 C26 . . 121.46(17) ?
    C25 C24 C23 . . 116.89(16) ?
    C25 C24 C26 . . 121.63(17) ?
    C21 C25 C24 . . 119.96(15) ?
    C21 C25 H25 . . 120.0 ?
    C24 C25 H25 . . 120.0 ?
    C24 C26 H26A . . 109.5 ?
    C24 C26 H26B . . 109.5 ?
    C24 C26 H26C . . 109.5 ?
    H26A C26 H26B . . 109.5 ?
    H26A C26 H26C . . 109.5 ?
    H26B C26 H26C . . 109.5 ?
loop_
    _geom_torsion_atom_site_label_1
    _geom_torsion_atom_site_label_2
    _geom_torsion_atom_site_label_3
    _geom_torsion_atom_site_label_4
    _geom_torsion_site_symmetry_1
    _geom_torsion_site_symmetry_2
    _geom_torsion_site_symmetry_3
    _geom_torsion_site_symmetry_4
    _geom_torsion
    _geom_torsion_publ_flag
    Cl1 C12 C13 C14 . . . . 177.98(13) ?
    N1 C2 C3 C4 . . . . -179.86(14) ?
    N1 C2 C3 C10 . . . . -0.6(2) ?
    N1 C8 C9 C10 . . . . -0.4(3) ?
    N2 C18 C19 C15 . . . . -56.69(17) ?
    N2 C20 C21 C22 . . . . -109.94(17) ?
    N2 C20 C21 C25 . . . . 71.12(18) ?
    N3 C23 C24 C25 . . . . -0.3(3) ?
    N3 C23 C24 C26 . . . . -178.44(19) ?
    C1 C2 C3 C4 . . . . -0.3(2) ?
    C1 C2 C3 C10 . . . . 179.00(14) ?
    C1 C7 C14 C13 . . . . -179.02(14) ?
    C1 C15 C16 C17 . . . . 122.92(17) ?
    C1 C15 C19 C18 . . . . -122.30(16) ?
    C2 N1 C8 C9 . . . . 0.5(3) ?
    C2 C1 C7 C6 . . . . 52.68(19) ?
    C2 C1 C7 C14 . . . . -125.27(15) ?
    C2 C1 C15 C16 . . . . -174.60(14) ?
    C2 C1 C15 C19 . . . . -0.4(2) ?
    C2 C3 C4 C5 . . . . 72.40(19) ?
    C2 C3 C10 C9 . . . . 0.7(3) ?
    C3 C4 C5 C6 . . . . -61.48(19) ?
    C4 C3 C10 C9 . . . . 179.93(17) ?
    C4 C5 C6 C7 . . . . 5.9(2) ?
    C4 C5 C6 C11 . . . . -173.99(14) ?
    C5 C6 C7 C1 . . . . -0.7(2) ?
    C5 C6 C7 C14 . . . . 177.28(14) ?
    C5 C6 C11 C12 . . . . -179.44(14) ?
    C6 C7 C14 C13 . . . . 2.9(2) ?
    C6 C11 C12 Cl1 . . . . -178.00(12) ?
    C6 C11 C12 C13 . . . . 1.6(3) ?
    C7 C1 C2 N1 . . . . 111.69(16) ?
    C7 C1 C2 C3 . . . . -67.92(18) ?
    C7 C1 C15 C16 . . . . 5.0(2) ?
    C7 C1 C15 C19 . . . . 179.20(14) ?
    C7 C6 C11 C12 . . . . 0.7(2) ?
    C8 N1 C2 C1 . . . . -179.61(14) ?
    C8 N1 C2 C3 . . . . 0.0(2) ?
    C8 C9 C10 C3 . . . . -0.2(3) ?
    C10 C3 C4 C5 . . . . -106.83(19) ?
    C11 C6 C7 C1 . . . . 179.20(13) ?
    C11 C6 C7 C14 . . . . -2.9(2) ?
    C11 C12 C13 C14 . . . . -1.7(3) ?
    C12 C13 C14 C7 . . . . -0.6(2) ?
    C15 C1 C2 N1 . . . . -68.7(2) ?
    C15 C1 C2 C3 . . . . 111.71(17) ?
    C15 C1 C7 C6 . . . . -126.93(17) ?
    C15 C1 C7 C14 . . . . 55.1(2) ?
    C15 C16 C17 N2 . . . . 55.82(17) ?
    C16 C15 C19 C18 . . . . 52.61(17) ?
    C17 N2 C18 C19 . . . . 59.11(16) ?
    C17 N2 C20 C21 . . . . -172.79(13) ?
    C18 N2 C17 C16 . . . . -58.83(17) ?
    C18 N2 C20 C21 . . . . 66.99(16) ?
    C19 C15 C16 C17 . . . . -51.94(18) ?
    C20 N2 C17 C16 . . . . -179.79(13) ?
    C20 N2 C18 C19 . . . . 178.72(12) ?
    C20 C21 C22 N3 . . . . -178.84(17) ?
    C20 C21 C25 C24 . . . . 178.02(14) ?
    C22 N3 C23 C24 . . . . -0.5(3) ?
    C22 C21 C25 C24 . . . . -1.0(2) ?
    C23 N3 C22 C21 . . . . 0.6(3) ?
    C23 C24 C25 C21 . . . . 1.0(2) ?
    C25 C21 C22 N3 . . . . 0.1(3) ?
    C26 C24 C25 C21 . . . . 179.15(15) ?
loop_
    _geom_hbond_atom_site_label_D
    _geom_hbond_atom_site_label_H
    _geom_hbond_atom_site_label_A
    _geom_hbond_site_symmetry_A
    _geom_hbond_distance_DH
    _geom_hbond_distance_HA
    _geom_hbond_distance_DA
    _geom_hbond_angle_DHA
    C19 H19B N1 . 0.99 2.60 3.229(2) 121.3
_shelxl_version_number         .000002012
_iucr_refine_instructions_details
;
TITL HSY-579 in P21/n #14
CELL 1.54184 10.26549 11.33411 18.81115 90 90.8743 90
ZERR 4 0.00029 0.00036 0.00055 0 0.0026 0
LATT 1
SYMM 0.5-X,0.5+Y,0.5-Z
SFAC C H N Cl
UNIT 104 104 12 4
L.S. 35
PLAN  10
TEMP -100(2)
HTAB C19 N1
REM reset to P21/n #14
BOND $H
CONF
fmap 2
acta
OMIT -1 0 1
REM <HKL>E:/Chem-461%20Unknowns-2013/HSY-579-jpj/olex2_HSY-579-Loupa/HSY-579.h
REM kl</HKL>
WGHT    0.061600    0.387600
EXTI    0.004265
FVAR       6.98018
CL1   4    0.214478    0.234989    0.095662    11.00000    0.05741    0.11786 =
         0.07218   -0.00914   -0.00973   -0.03121
N1    3    0.765964    0.402494    0.353263    11.00000    0.04624    0.06040 =
         0.03857    0.00162    0.00250    0.00546
N2    3    0.988908    0.589915    0.106391    11.00000    0.03416    0.04894 =
         0.03444   -0.00080    0.00443   -0.00185
N3    3    1.296109    0.885575    0.145242    11.00000    0.07116    0.06250 =
         0.07165   -0.01748    0.00501   -0.01655
C1    1    0.699929    0.440014    0.230529    11.00000    0.03912    0.04197 =
         0.03486    0.00151    0.00341   -0.00045
C2    1    0.695964    0.469806    0.308012    11.00000    0.03834    0.04597 =
         0.03556    0.00197    0.00558   -0.00522
C3    1    0.619655    0.564961    0.329549    11.00000    0.04567    0.04445 =
         0.04298   -0.00077    0.00665   -0.00436
C4    1    0.544860    0.634269    0.274224    11.00000    0.06052    0.04020 =
         0.05227    0.00353    0.00791    0.00261
AFIX  23
H4A   2    0.603842    0.654954    0.234983    11.00000   -1.20000
H4B   2    0.513707    0.708693    0.295644    11.00000   -1.20000
AFIX   0
C5    1    0.428403    0.565860    0.244095    11.00000    0.04764    0.05157 =
         0.04689    0.01075    0.00510    0.00870
AFIX  23
H5A   2    0.369282    0.548767    0.283889    11.00000   -1.20000
H5B   2    0.380766    0.618658    0.210803    11.00000   -1.20000
AFIX   0
C6    1    0.453655    0.450934    0.205640    11.00000    0.04077    0.05051 =
         0.03645    0.00986    0.00488   -0.00100
C7    1    0.574783    0.393373    0.199472    11.00000    0.03958    0.04592 =
         0.03296    0.00632    0.00496   -0.00404
C8    1    0.760558    0.430094    0.422448    11.00000    0.06235    0.07358 =
         0.03669    0.00426   -0.00116    0.00518
AFIX  43
H8    2    0.810073    0.383840    0.455167    11.00000   -1.20000
AFIX   0
C9    1    0.687580    0.521392    0.448838    11.00000    0.07300    0.07887 =
         0.03618   -0.01068    0.00477    0.00158
AFIX  43
H9    2    0.686335    0.537313    0.498405    11.00000   -1.20000
AFIX   0
C10   1    0.616188    0.589300    0.401464    11.00000    0.06290    0.05554 =
         0.04929   -0.01216    0.00836    0.00246
AFIX  43
H10   2    0.564667    0.652770    0.418288    11.00000   -1.20000
AFIX   0
C11   1    0.344140    0.399081    0.173493    11.00000    0.03921    0.07057 =
         0.04586    0.00872    0.00329   -0.00304
AFIX  43
H11   2    0.261991    0.437150    0.176695    11.00000   -1.20000
AFIX   0
C12   1    0.353050    0.293976    0.137310    11.00000    0.04486    0.07172 =
         0.04274    0.00556   -0.00173   -0.01734
C13   1    0.469342    0.233968    0.132724    11.00000    0.05983    0.05422 =
         0.04347   -0.00124    0.00176   -0.01226
AFIX  43
H13   2    0.474430    0.160401    0.108725    11.00000   -1.20000
AFIX   0
C14   1    0.578834    0.284667    0.164367    11.00000    0.04492    0.04953 =
         0.04256    0.00190    0.00370   -0.00142
AFIX  43
H14   2    0.659575    0.243987    0.162091    11.00000   -1.20000
AFIX   0
C15   1    0.808236    0.455285    0.192644    11.00000    0.03860    0.04574 =
         0.03603   -0.00076    0.00342   -0.00223
C16   1    0.817020    0.437185    0.113340    11.00000    0.04511    0.05843 =
         0.03704   -0.00777    0.00747   -0.01055
AFIX  23
H16A  2    0.730217    0.415409    0.093796    11.00000   -1.20000
H16B  2    0.877848    0.371603    0.103515    11.00000   -1.20000
AFIX   0
C17   1    0.864462    0.548775    0.077145    11.00000    0.03870    0.06079 =
         0.03428   -0.00204    0.00297   -0.00503
AFIX  23
H17A  2    0.873843    0.533323    0.025678    11.00000   -1.20000
H17B  2    0.798424    0.611641    0.082646    11.00000   -1.20000
AFIX   0
C18   1    0.975941    0.613140    0.182773    11.00000    0.04178    0.05523 =
         0.03644   -0.00511    0.00244   -0.00720
AFIX  23
H18A  2    0.910804    0.676355    0.189700    11.00000   -1.20000
H18B  2    1.060447    0.641237    0.202370    11.00000   -1.20000
AFIX   0
C19   1    0.934172    0.503516    0.222985    11.00000    0.03942    0.05638 =
         0.03637    0.00115    0.00227   -0.00362
AFIX  23
H19A  2    1.003000    0.442629    0.219890    11.00000   -1.20000
H19B  2    0.922715    0.523307    0.273766    11.00000   -1.20000
AFIX   0
C20   1    1.026332    0.697419    0.068619    11.00000    0.04111    0.05403 =
         0.04356    0.00625    0.00211   -0.00027
AFIX  23
H20A  2    0.963094    0.760618    0.079457    11.00000   -1.20000
H20B  2    1.021525    0.682328    0.016808    11.00000   -1.20000
AFIX   0
C21   1    1.161190    0.739616    0.087906    11.00000    0.04427    0.04475 =
         0.03484    0.00524    0.00484   -0.00376
C22   1    1.179786    0.841453    0.127068    11.00000    0.05863    0.05503 =
         0.05634   -0.00883    0.01101   -0.00351
AFIX  43
H22   2    1.104640    0.882920    0.142093    11.00000   -1.20000
AFIX   0
C23   1    1.399328    0.826018    0.122889    11.00000    0.05314    0.06897 =
         0.05890    0.00071   -0.00241   -0.02268
AFIX  43
H23   2    1.483060    0.856318    0.134976    11.00000   -1.20000
AFIX   0
C24   1    1.393720    0.722665    0.083129    11.00000    0.04365    0.05985 =
         0.04203    0.00964    0.00370   -0.00505
C25   1    1.270984    0.679322    0.066255    11.00000    0.04696    0.04719 =
         0.03559    0.00072    0.00209   -0.00269
AFIX  43
H25   2    1.262113    0.608262    0.039839    11.00000   -1.20000
AFIX   0
C26   1    1.515315    0.659058    0.061509    11.00000    0.04563    0.08819 =
         0.07583    0.01212    0.00777    0.00453
AFIX 137
H26A  2    1.505612    0.574487    0.070891    11.00000   -1.50000
H26B  2    1.589925    0.689745    0.088867    11.00000   -1.50000
H26C  2    1.529697    0.671467    0.010672    11.00000   -1.50000
AFIX   0
HKLF 4
REM  HSY-579 in P21/n #14
REM R1 =  0.0412 for    3565 Fo > 4sig(Fo)  and  0.0498 for all    4281 data
REM    273 parameters refined using      0 restraints
END
WGHT      0.0616      0.3876
REM Highest difference peak  0.221,  deepest hole -0.291,  1-sigma level  0.036
Q1    1   0.5197  0.4358  0.1992  11.00000  0.05    0.22
Q2    1   1.4960  0.5977  0.0236  11.00000  0.05    0.21
Q3    1   0.1886  0.2812  0.1321  11.00000  0.05    0.18
Q4    1   1.0979  0.7227  0.0740  11.00000  0.05    0.18
Q5    1   0.6332  0.4265  0.2120  11.00000  0.05    0.18
Q6    1   0.7000  0.4568  0.2698  11.00000  0.05    0.17
Q7    1   0.8660  0.4897  0.2103  11.00000  0.05    0.17
Q8    1   0.2799  0.1882  0.1068  11.00000  0.05    0.16
Q9    1   0.7707  0.4037  0.2206  11.00000  0.05    0.16
Q10   1   0.7374  0.4818  0.2078  11.00000  0.05    0.16
REM The information below was added by Olex2.
REM
REM R1 = 0.0412 for 3565 Fo > 4sig(Fo) and 0.0498 for all 14247 data
REM n/a parameters refined using n/a restraints
REM Highest difference peak 0.22, deepest hole -0.29
REM Mean Shift 0, Max Shift 0.
REM +++ Tabular Listing of Refinement Information +++
REM R1_all = 0.0498
REM R1_gt = 0.0412
REM wR_ref = 0.1218
REM GOOF = 1.054
REM Shift_max = 0
REM Shift_mean = 0
REM Reflections_all = 14247
REM Reflections_gt = 3565
REM Parameters = n/a
REM Hole = 0.22
REM Peak = -0.29
REM Flack = n/a
;
