# Supplementary material for: Rupatadine
Source: Acta Crystallogr Sect E Struct Rep Online. 2013 May 31;69(Pt 6):o980. doi: 10.1107/S1600536813014256 (PMC3685114; doi:10.1107/S1600536813014256)
Supplement: Supplementary file 2 [file e-69-0o980-Isup2.hkl]

data_I

# start Validation Reply Form
_vrf_PUBL024_GLOBAL
;
PROBLEM: The number of authors is greater than 5.
RESPONSE: Each of the authors presented on this paper made
significant and appropriate contributions to this submission
;
# end Validation Reply Form

_audit_update_record
;
2010-09-26 # Formatted by publCIF
2010-10-13 # Formatted by IUCr publCIF system
;
  
_audit_creation_date              2013-05-5
_audit_creation_method
;
  Olex2 1.2
  (compiled Mar 21 2013 11:17:50, GUI svn.r4446)
;

#1 PROCESSING SUMMARY  (IUCr Office Use Only)
_journal_date_recd_electronic     ?
_journal_date_to_coeditor         ?
_journal_date_from_coeditor       ?
_journal_date_accepted     ?
_journal_date_printers_first      ?
_journal_date_printers_final      ?
_journal_date_proofs_out          ?
_journal_date_proofs_in           ?
_journal_coeditor_name            ?
_journal_coeditor_code      ?
_journal_paper_category      ?
_journal_coeditor_notes ?
_journal_techeditor_code      ?
_iucr_compatibility_tag          ?
_journal_techeditor_notes
; ?
;
_journal_coden_ASTM               ?
_journal_name_full                ?
_journal_year                     ?
_journal_volume                   ?
_journal_issue                    ?
_journal_page_first               ?
_journal_page_last                ?
_journal_suppl_publ_number        ?
_journal_suppl_publ_pages         ?

# 2 SUBMISSION DETAILS

_publ_contact_author_name        'Jasinski, Jerry P.'
_publ_contact_author_address     
;
Department of Chemistry
Keene State College
229 Main Street
Keene, New Hampshire 03435, USA
;
_publ_contact_author_email      jjasinski@keene.edu
_publ_contact_author_phone      '603 358-2563'
_publ_contact_author_fax         ?
_publ_requested_journal          'Acta Crystallogr.,Sect.E:Struct.Rep.Online'
_publ_contact_letter
;
Date of submission:  2013-5-5

Please consider this CIF submission for publication in Acta Cryst.,
Section E.  All authors have seen and approved this submission.

The CIF has passed the Chester CHECKCIF routines and gives a
satisfactory PRINTCIF file.

Best wishes,
Jerry P. Jasinski
;

#3 TITLE AND AUTHOR LIST

_publ_section_title
;
Rupatadine
;

loop_
_publ_author_name
_publ_author_address
'Kaur, Manpreet'
;
Department of Studies in Chemistry
University of Mysore
Manasagangotri, Mysore 570 006, India
;
'Jasinski, Jerry P.'
;
Department of Chemistry
Keene State College
229 Main Street
Keene, NH 03435-2001, USA
;
'Luopa, Zane A.'
;
Department of Chemistry
Keene State College
229 Main Street
Keene, NH 03435-2001, USA
;
'Kumar, Neeraj'
;
CR & D, Cadila Pharmaceuticals Ltd
1389, Trasad Road, Dholka, 
Ahmedabad-387810, Gujarat, India
;
'Patel, Nilesh G.'
;
CR & D, Cadila Pharmaceuticals Ltd
1389, Trasad Road, Dholka, 
Ahmedabad-387810, Gujarat, India
;
'Gudaparthi, Omprakash'
;
CR & D, Cadila Pharmaceuticals Ltd
1389, Trasad Road, Dholka, 
Ahmedabad-387810, Gujarat, India
;
'Yathirajan, H. S.'
;
Department of Studies in Chemistry
University of Mysore
Manasagangotri, Mysore 570 006, India
;
#==================================================================
#4 TEXT

_publ_section_abstract
;


In the title compound, C~12~H~10~BrN~3~O, the dihedral angle 
between the mean planes of the 4-Bromophenyl and 
3,4-difluorophenyl rings is 66.4(1)\%  These two planes are 
twisted by 40.0(5)\% and 86.3(2)\%, from that of the acetamide 
group.  In the crystal, N---H...O hydrogen bonds and weak 
C---H...O and C---H...F intermolecular interactions are observed 
forming infinite chains along (100).
;

_publ_section_comment                                       
;
Rupatadine (IUPAC Name: 8-Chloro-6,11-dihydro-11-[1-[(5-methyl-3-
pyridinyl) methyl]-4-piperidinylidene]-5H-benzo[5,6]cyclohepta[1,2-b]
pyridine) is a non-sedating antihistamine showing a rapid onset of 
action and a good safety profile even in prolonged treatment periods 
of a year (Picado, 2006; Mullol <i>et al.</i>, 2008). A review 
of its use in the management of allergic disorders is published 
(Kean & Plosker, 2007).  Rupatadine has shown as inhibition 
deregulation, induced by the immunological and non-immunological 
stimulants and the inhibition of release of cytokines, particularly 
the tumor necrosis factor alpha (TNF-alpha) in human mastocytes and 
monocytes (Picado, 2006). In vitro metabolism studies indicate that 
rupatadine is metabolized mainly by the cytochrome P-450 in liver 
(Merlos <i>et al.</i>, 1997). In view of the importance of the 
title compound, (I), C~26~H~26~ClN~3~, we have synthesized 
rupatadine free base based on a reported method 
(Agarwal <i>et al.</i>, 2008) and its single crystal structure 
is reported herin. 


In (I) the dihedral angle between the mean planes of the 4-Bromophenyl 
and 3,4-difluorophenyl rings is 66.4(1)\% (Fig. 1).  These two planes are 
twisted by 40.0(5)\% and 86.3(2)\%, respectively, from that of the 
acetamide group.  Bond lengths are in normal ranges (Allen <i>et al.</i>, 
1987).  In the crystal, N---H...O hydrogen bonds and weak C---H...O and 
C---H...F intermolecular interactions are observed forming a infinite 
chains along (100) and contribute to packing stability (Fig. 2). 
; 

_publ_section_related_literature
;
For related pharmacological importance of rupatidine, see: Kean & 
Plosker (2007); Merlos <i>et al.</i> (1997); Mullol <i>et al.</i> 
(2008); Picado (2006). 
For the reported synthesis methodology of rupatadine see: 
Agarwal <i>et al.</i> (2008).
For bond lengths, see: Allen <i>et al.</i> (1987).
;

_publ_section_acknowledgements
;
HSY thanks UOM for research facilities.  JPJ acknowledges the 
NSF--MRI program (grant No. CHE-1039027) for funds to purchase the 
X-ray diffractometer.
;

_publ_section_figure_captions
;
Fig. 1.  Molecular structure of the title compound showing the atom 
labeling scheme and 30% probability displacement ellipsoids.  


Fig. 2. Packing diagram of the title compound viewed along the <i>b</i> 
axis. Dashed lines indicate N---H...O hydrogen bonds forming infinite 
chains along (100).  H atoms not involved in hydrogen bonding have 
been deleted for clarity. 


Fig. 3.  Reaction scheme for the synthesis of rupatadine free base.    
;

_publ_section_exptl_refinement
;


All of the H atoms were placed in their calculated positions and then 
refined using the riding model with Atom---H lengths of 0.95\%A (CH), 
0.99\%A (CH~2~) or 0.88\% (NH). Idealised Me was refined as a rotating 
group: C26(H26A,H26B,H26C).  Isotropic displacement parameters for 
these atoms were set to 1.2 (CH, CH~2~) or 1.5 (CH~3~ times 
<i>U</i>~eq~ of the parent atom.

1. Fixed Uiso
 At 1.2 times of:
  All C(H) groups, All C(H,H) groups
 At 1.5 times of:
  All C(H,H,H) groups
2.a Secondary CH2 refined with riding coordinates:
 C4(H4A,H4B), C5(H5A,H5B), C16(H16A,H16B), C17(H17A,H17B), C18(H18A,H18B),
 C19(H19A,H19B), C20(H20A,H20B)
2.b Aromatic/amide H refined with riding coordinates:
 C8(H8), C9(H9), C10(H10), C11(H11), C13(H13), C14(H14), C22(H22), C23(H23),
 C25(H25)
2.c Idealised Me refined as rotating group:
 C26(H26A,H26B,H26C)


;

_publ_section_exptl_prep
;
4-methyl-3-chloromethyl pyridine hydrochloride (3.5 g, 0.02 mol), 
desloratadine (6.2 g, 0.02 mol), potassium carbonate (6.9 g, 0.05 mol) 
was charged into acetonitrile (30 ml). The reaction mass was heated to 
313--318 K and stirred for 10-12 h (Agarwal <i>et al.</i>, 2008). The reaction 
mass was cooled to 298--303 K and the inorganic material filtered. The 
solvent was removed under reduced pressure. Toluene (40 ml) was added 
to residue and heated to 328-333 K to get a clear solution. The toluene 
layer was washed with a saturated sodium chloride solution (40 ml) and 
water (25 ml). Half the quantity of toluene was distilled out under 
vacuum and single crystals were grown from toluene using the slow 
evaporation technique (m. p.: 409--410 K).
;

_publ_section_references
;
Agarwal, R., Bhirud, S. B., Bijukumar, G. &  Khude, G.D. (2008). 
<i>Syn. Comm.</i> <b>38</b>, 122--127.

Agilent (2012). CrysAlis PRO and CrysAlis RED. Agilent Technologies,
Yarnton, England.

Allen, F. H., Kennard, O.,Watson, D. G., Brammer, L., Orpen, A. G. & 
Taylor, R. (1987). <i>J. Chem. Soc. Perkin Trans.</i> <b>2</b>, pp. 
S1--19.

Dolomanov, O. V., Bourhis, L. J., Gildea, R. J., Howard J. A. K. & 
Puschmann, H. (2009). <i>J. Appl. Cryst.</i> <b>42</b>, 339--341.

Kean, S. J. & Plosker, G. L. (2007). <i>Drugs</i>, <b>67(3)</b>, 
457--474.

Merlos, M., Giral, M., Balsa, D., Ferrando, R., Queralt, M., Puigdemont, 
A., Garcia-Rafanell, J. & Forn, J. (1997). <i>J Pharmacol Exp Ther.</i>, 
<b>280</b>, 114--121.

Mullol, J., Bousquet, J., Bachert, C., Canonica, W.G., Gimenez-Arnau, 
A., Kowalski, M.L., Mart\'i-Guada\~no, E., Maurer, M., Picado, C., 
Scadding, G., Van Cauwenberge, P. (2008).  <i>Allergy</i>, <b>63</b>, 
5--28.

Picado C. (2006). <i>Expert Opin Pharmacother</i>, <b>7</b>, 
1989--2001. 

Sheldrick, G. M. (2008). <i>Acta Cryst.</i> A<b>64</b>, 112--122.

Parsons and Flack (2004), <i>Acta Cryst.</i> A<b>60</b>, s61.


;

#==================================================================
#5 CRYSTAL DATA

_chemical_name_common             Rupatadine
_chemical_name_systematic 
;
 8-Chloro-6,11-dihydro-11-[1-[(5-methyl-3-pyridinyl) methyl]-4-
piperidinylidene]-5H-benzo[5,6]cyclohepta[1,2-b]pyridine)
; 
_chemical_formula_moiety          'C26 H26 Cl N3'
_chemical_formula_sum             'C26 H26 Cl N3'
_chemical_formula_weight          415.95

_chemical_melting_point           ?
_chemical_oxdiff_formula          'C24 H25 N3 Cl'
_chemical_oxdiff_usercomment      'Yathi's HSY-579'
loop_
  _atom_type_symbol
  _atom_type_description
  _atom_type_scat_dispersion_real
  _atom_type_scat_dispersion_imag
  _atom_type_scat_source
 'C' 'C' 0.0181 0.0091 'International Tables Vol C Tables 4.2.6.8 and 6.1.1.4'
 'H' 'H' 0.0000 0.0000 'International Tables Vol C Tables 4.2.6.8 and 6.1.1.4'
 'N' 'N' 0.0311 0.0180 'International Tables Vol C Tables 4.2.6.8 and 6.1.1.4'
 'Cl' 'Cl' 0.3639 0.7018 'International Tables Vol C Tables 4.2.6.8 and 6.1.1.4'

_space_group_crystal_system       'monoclinic'
_space_group_IT_number            14
_space_group_name_H-M_alt         'P 21/n'
_space_group_name_Hall            '-P 2yn'
loop_
  _space_group_symop_operation_xyz
 'x, y, z'
 '-x+1/2, y+1/2, -z+1/2'
 '-x, -y, -z'
 'x-1/2, -y-1/2, z-1/2'

_cell_length_a                    10.2655(3)
_cell_length_b                    11.3341(4)
_cell_length_c                    18.8111(6)
_cell_angle_alpha                 90
_cell_angle_beta                  90.874(3)
_cell_angle_gamma                 90
_cell_volume                      2188.43(11)
_cell_formula_units_Z             4
_cell_measurement_reflns_used     4864
_cell_measurement_temperature     173(2)
_cell_measurement_theta_max       72.2007
_cell_measurement_theta_min       3.8969
_exptl_absorpt_coefficient_mu     1.666
_exptl_absorpt_correction_T_max   1.00000
_exptl_absorpt_correction_T_min   0.67287
_exptl_absorpt_correction_type    multi-scan
_exptl_absorpt_process_details
;
CrysAlisPro and CrysAlisRed, Agilent (2012).
;

_exptl_crystal_colour             'clear orangish orange'
_exptl_crystal_colour_lustre      clear
_exptl_crystal_colour_modifier    orangish
_exptl_crystal_colour_primary     orange
_exptl_crystal_density_diffrn     1.262
_exptl_crystal_density_meas       ?
_exptl_crystal_density_method     ?
_exptl_crystal_description        irregular
_exptl_crystal_F_000              880
_exptl_crystal_size_max           0.42
_exptl_crystal_size_mid           0.38
_exptl_crystal_size_min           0.22

_exptl_special_details
;
(HPLC purity 99.75 %) FT IR (KBr) : 1350.2, 1475.6, 1583.6; 
1H NMR (300 MHz, DMSO d6) ? 2.072 (s, 1H), 2.127-2.164 (m, 3H), 
2.247 (s, 3H), 2.264-2.320 (m, 2H), 2.545-2.580 (m, 2H), 
2.725-2.827 (m, 2H), 3.217-3.324 (m, 2H), 3.406 (s, 2H), 
7.011-7.038 (d, 1H), 7.124-7.193 (m, 2H), 7.242-7.248 (d, 1H), 
7.474-7.537 (m, 2H), 8.250-8.313 (dd, 3H); MS m/z (EI): 416 
(M + 1).
;

_exptl_transmission_factor_max    ?
_exptl_transmission_factor_min    ?
_diffrn_reflns_av_R_equivalents   0.0264
_diffrn_reflns_av_unetI/netI      0.0240
_diffrn_reflns_Laue_measured_fraction_full 0.999
_diffrn_reflns_Laue_measured_fraction_max 0.991
_diffrn_reflns_limit_h_max        12
_diffrn_reflns_limit_h_min        -11
_diffrn_reflns_limit_k_max        13
_diffrn_reflns_limit_k_min        -8
_diffrn_reflns_limit_l_max        23
_diffrn_reflns_limit_l_min        -21
_diffrn_reflns_number             13849
_diffrn_reflns_point_group_measured_fraction_full 0.999
_diffrn_reflns_point_group_measured_fraction_max 0.991
_diffrn_reflns_theta_full         67.684
_diffrn_reflns_theta_max          72.349
_diffrn_reflns_theta_min          4.555
_diffrn_ambient_temperature       173(2)
_diffrn_detector_area_resol_mean  16.0416
_diffrn_measured_fraction_theta_full 0.9998
_diffrn_measured_fraction_theta_max 0.9976
_diffrn_measurement_details
;
#__ type_ start__ end____ width___ exp.time_
  1 omega   -1.00   36.00   1.0000    1.0000
omega____ theta____ kappa____ phi______ frames
    -        0.0000  -99.0000   30.0000 37

#__ type_ start__ end____ width___ exp.time_
  2 omega -103.00  -21.00   1.0000    1.0000
omega____ theta____ kappa____ phi______ frames
    -      -42.5000  -57.0000    0.0000 82

#__ type_ start__ end____ width___ exp.time_
  3 omega -108.00  -65.00   1.0000    1.0000
omega____ theta____ kappa____ phi______ frames
    -      -42.5000  -57.0000   90.0000 43

#__ type_ start__ end____ width___ exp.time_
  4 omega -103.00  -32.00   1.0000    1.0000
omega____ theta____ kappa____ phi______ frames
    -      -42.5000  178.0000   90.0000 71

#__ type_ start__ end____ width___ exp.time_
  5 omega -112.00  -32.00   1.0000    1.0000
omega____ theta____ kappa____ phi______ frames
    -      -42.5000  -45.0000  -60.0000 80

#__ type_ start__ end____ width___ exp.time_
  6 omega  -59.00  -25.00   1.0000    1.0000
omega____ theta____ kappa____ phi______ frames
    -      -42.5000  -57.0000   90.0000 34

#__ type_ start__ end____ width___ exp.time_
  7 omega  -60.00  -30.00   1.0000    1.0000
omega____ theta____ kappa____ phi______ frames
    -      -42.5000  -61.0000   60.0000 30

#__ type_ start__ end____ width___ exp.time_
  8 omega -110.00  -82.00   1.0000    1.0000
omega____ theta____ kappa____ phi______ frames
    -      -42.5000  -61.0000   60.0000 28

#__ type_ start__ end____ width___ exp.time_
  9 omega   98.00  124.00   1.0000    1.0000
omega____ theta____ kappa____ phi______ frames
    -       56.0000   37.0000 -150.0000 26

#__ type_ start__ end____ width___ exp.time_
 10 omega   -4.00   40.00   1.0000    1.0000
omega____ theta____ kappa____ phi______ frames
    -       56.0000  -99.0000  -90.0000 44

#__ type_ start__ end____ width___ exp.time_
 11 omega   32.00   58.00   1.0000    1.0000
omega____ theta____ kappa____ phi______ frames
    -       56.0000   37.0000 -150.0000 26

#__ type_ start__ end____ width___ exp.time_
 12 omega   38.00  116.00   1.0000    1.0000
omega____ theta____ kappa____ phi______ frames
    -       56.0000 -131.0000  -29.0000 78

#__ type_ start__ end____ width___ exp.time_
 13 omega   60.00   98.00   1.0000    1.0000
omega____ theta____ kappa____ phi______ frames
    -      112.0000  -94.0000    0.0000 38

#__ type_ start__ end____ width___ exp.time_
 14 omega  138.00  166.00   1.0000    1.0000
omega____ theta____ kappa____ phi______ frames
    -      112.0000   61.0000 -180.0000 28

#__ type_ start__ end____ width___ exp.time_
 15 omega   58.00  108.00   1.0000    1.0000
omega____ theta____ kappa____ phi______ frames
    -      112.0000  -94.0000 -150.0000 50

#__ type_ start__ end____ width___ exp.time_
 16 omega  100.00  126.00   1.0000    1.0000
omega____ theta____ kappa____ phi______ frames
    -      112.0000   61.0000 -180.0000 26

#__ type_ start__ end____ width___ exp.time_
 17 omega   42.00   85.00   1.0000    1.0000
omega____ theta____ kappa____ phi______ frames
    -      112.0000  -45.0000   30.0000 43

#__ type_ start__ end____ width___ exp.time_
 18 omega   48.00   74.00   1.0000    1.0000
omega____ theta____ kappa____ phi______ frames
    -      112.0000  -45.0000  150.0000 26

#__ type_ start__ end____ width___ exp.time_
 19 omega   60.00  103.00   1.0000    1.0000
omega____ theta____ kappa____ phi______ frames
    -      112.0000  -94.0000  -60.0000 43

#__ type_ start__ end____ width___ exp.time_
 20 omega   47.00   99.00   1.0000    1.0000
omega____ theta____ kappa____ phi______ frames
    -      112.0000  -45.0000   90.0000 52

#__ type_ start__ end____ width___ exp.time_
 21 omega   39.00   65.00   1.0000    1.0000
omega____ theta____ kappa____ phi______ frames
    -      112.0000  -30.0000   60.0000 26

#__ type_ start__ end____ width___ exp.time_
 22 omega   41.00  111.00   1.0000    1.0000
omega____ theta____ kappa____ phi______ frames
    -      112.0000 -111.0000   90.0000 70

#__ type_ start__ end____ width___ exp.time_
 23 omega   84.00  111.00   1.0000    1.0000
omega____ theta____ kappa____ phi______ frames
    -      112.0000   30.0000  -60.0000 27

#__ type_ start__ end____ width___ exp.time_
 24 omega  119.00  171.00   1.0000    1.0000
omega____ theta____ kappa____ phi______ frames
    -      112.0000   30.0000  -60.0000 52

#__ type_ start__ end____ width___ exp.time_
 25 omega  129.00  178.00   1.0000    1.0000
omega____ theta____ kappa____ phi______ frames
    -      112.0000   77.0000  120.0000 49

#__ type_ start__ end____ width___ exp.time_
 26 omega   41.00   95.00   1.0000    1.0000
omega____ theta____ kappa____ phi______ frames
    -      112.0000  -45.0000 -180.0000 54

#__ type_ start__ end____ width___ exp.time_
 27 omega   41.00   96.00   1.0000    1.0000
omega____ theta____ kappa____ phi______ frames
    -      112.0000  -45.0000  -30.0000 55

#__ type_ start__ end____ width___ exp.time_
 28 omega   39.00  173.00   1.0000    1.0000
omega____ theta____ kappa____ phi______ frames
    -      112.0000    0.0000  -90.0000 134

#__ type_ start__ end____ width___ exp.time_
 29 omega   44.00   93.00   1.0000    1.0000
omega____ theta____ kappa____ phi______ frames
    -      112.0000  -45.0000 -120.0000 49

#__ type_ start__ end____ width___ exp.time_
 30 omega   54.00  108.00   1.0000    1.0000
omega____ theta____ kappa____ phi______ frames
    -      112.0000  -94.0000  120.0000 54
;
_diffrn_measurement_device_type   'Xcalibur, Eos, Gemini'
_diffrn_measurement_method        '\w scans'
_diffrn_orient_matrix_UB_11       0.0166252000
_diffrn_orient_matrix_UB_12       -0.0047910000
_diffrn_orient_matrix_UB_13       0.0815423000
_diffrn_orient_matrix_UB_21       0.1486551000
_diffrn_orient_matrix_UB_22       -0.0118375000
_diffrn_orient_matrix_UB_23       -0.0080349000
_diffrn_orient_matrix_UB_31       0.0136574000
_diffrn_orient_matrix_UB_32       0.1351137000
_diffrn_orient_matrix_UB_33       0.0022603000
_diffrn_radiation_monochromator   graphite
_diffrn_radiation_type            'Cu K\a'
_diffrn_radiation_wavelength      1.5418
_diffrn_source                    'Enhance (Cu) X-ray Source'
_diffrn_special_details           ?
_reflns_Friedel_coverage          0.000
_reflns_Friedel_fraction_full     .
_reflns_Friedel_fraction_max      .
_reflns_number_gt                 3565
_reflns_number_total              4281
_reflns_odcompleteness_completeness 99.98
_reflns_odcompleteness_iscentric  1
_reflns_odcompleteness_theta      66.97
_reflns_special_details
;
 Reflections were merged by SHELXL according to the crystal
 class for the calculation of statistics and refinement.
 
 _reflns_Friedel_fraction is defined as the number of unique
 Friedel pairs measured divided by the number that would be
 possible theoretically, ignoring centric projections and
 systematic absences.
;
_reflns_threshold_expression      'I > 2\s(I)'


_computing_data_collection        'CrysAlisPro (Agilent, 2012)'
_computing_cell_refinement        'CrysAlisPro (Agilent, 2012)'
_computing_data_reduction         'CrysAlisRed (Agilent, 2012)'
_computing_structure_solution     'SHELXS-97 (Sheldrick, 2008)'
_computing_structure_refinement   'SHELXL-2012 (Sheldrick, 2008)'
_computing_molecular_graphics     'Olex2 (Dolomanov <i>et al.</i>, 2009)'
_computing_publication_material   'Olex2 (Dolomanov <i>et al.</i>, 2009)'

_refine_diff_density_max          0.222
_refine_diff_density_min          -0.291
_refine_diff_density_rms          0.036
_refine_ls_extinction_coef        0.0043(3)
_refine_ls_extinction_expression  'Fc^*^=kFc[1+0.001xFc^2^\l^3^/sin(2\q)]^-1/4^'
_refine_ls_extinction_method      SHELXL
_refine_ls_goodness_of_fit_ref    1.053
_refine_ls_hydrogen_treatment     constr
_refine_ls_matrix_type            full
_refine_ls_number_parameters      273
_refine_ls_number_reflns          4281
_refine_ls_number_restraints      0
_refine_ls_R_factor_all           0.0498
_refine_ls_R_factor_gt            0.0412
_refine_ls_restrained_S_all       1.053
_refine_ls_shift/su_max           0.000
_refine_ls_shift/su_mean          0.000
_refine_ls_structure_factor_coef  Fsqd
_refine_ls_weighting_details
;
 w=1/[\s^2^(Fo^2^)+(0.0622P)^2^+0.3855P]
 where P=(Fo^2^+2Fc^2^)/3
;
_refine_ls_weighting_scheme       calc
_refine_ls_wR_factor_gt           0.1144
_refine_ls_wR_factor_ref          0.1222
_refine_special_details
;
 ?
;
_olex2_refinement_description
;
1. Fixed Uiso
 At 1.2 times of:
  All C(H) groups, All C(H,H) groups
 At 1.5 times of:
  All C(H,H,H) groups
2.a Secondary CH2 refined with riding coordinates:
 C4(H4A,H4B), C5(H5A,H5B), C16(H16A,H16B), C17(H17A,H17B), C18(H18A,H18B),
 C19(H19A,H19B), C20(H20A,H20B)
2.b Aromatic/amide H refined with riding coordinates:
 C8(H8), C9(H9), C10(H10), C11(H11), C13(H13), C14(H14), C22(H22), C23(H23),
 C25(H25)
2.c Idealised Me refined as rotating group:
 C26(H26A,H26B,H26C)
;

_atom_sites_solution_hydrogens    geom
_atom_sites_solution_primary      direct
_atom_sites_solution_secondary    ?
loop_
  _atom_site_label
  _atom_site_type_symbol
  _atom_site_fract_x
  _atom_site_fract_y
  _atom_site_fract_z
  _atom_site_U_iso_or_equiv
  _atom_site_adp_type
  _atom_site_occupancy
  _atom_site_site_symmetry_order
  _atom_site_calc_flag
  _atom_site_refinement_flags_posn
  _atom_site_refinement_flags_adp
  _atom_site_refinement_flags_occupancy
  _atom_site_disorder_assembly
  _atom_site_disorder_group
 Cl1 Cl 0.21448(5) 0.23499(6) 0.09566(3) 0.0826(2) Uani 1 1 d . . . . .
 N1 N 0.76596(13) 0.40249(13) 0.35326(7) 0.0484(3) Uani 1 1 d . . . . .
 N2 N 0.98891(11) 0.58992(11) 0.10639(6) 0.0391(3) Uani 1 1 d . . . . .
 N3 N 1.29611(17) 0.88558(15) 0.14524(10) 0.0684(5) Uani 1 1 d . . . . .
 C1 C 0.69993(14) 0.44001(13) 0.23053(7) 0.0386(3) Uani 1 1 d . . . . .
 C2 C 0.69596(14) 0.46981(14) 0.30801(8) 0.0399(3) Uani 1 1 d . . . . .
 C3 C 0.61966(15) 0.56496(14) 0.32955(8) 0.0443(4) Uani 1 1 d . . . . .
 C4 C 0.54486(17) 0.63427(15) 0.27422(9) 0.0509(4) Uani 1 1 d . . . . .
 H4A H 0.6038 0.6550 0.2350 0.061 Uiso 1 1 calc R U . . .
 H4B H 0.5137 0.7087 0.2956 0.061 Uiso 1 1 calc R U . . .
 C5 C 0.42840(16) 0.56586(15) 0.24409(9) 0.0486(4) Uani 1 1 d . . . . .
 H5A H 0.3693 0.5488 0.2839 0.058 Uiso 1 1 calc R U . . .
 H5B H 0.3808 0.6187 0.2108 0.058 Uiso 1 1 calc R U . . .
 C6 C 0.45365(15) 0.45093(14) 0.20564(8) 0.0425(3) Uani 1 1 d . . . . .
 C7 C 0.57478(14) 0.39337(14) 0.19947(7) 0.0394(3) Uani 1 1 d . . . . .
 C8 C 0.76056(19) 0.43009(18) 0.42245(9) 0.0575(5) Uani 1 1 d . . . . .
 H8 H 0.8101 0.3838 0.4552 0.069 Uiso 1 1 calc R U . . .
 C9 C 0.6876(2) 0.52139(19) 0.44884(9) 0.0626(5) Uani 1 1 d . . . . .
 H9 H 0.6863 0.5373 0.4984 0.075 Uiso 1 1 calc R U . . .
 C10 C 0.61619(18) 0.58930(16) 0.40147(9) 0.0558(4) Uani 1 1 d . . . . .
 H10 H 0.5647 0.6528 0.4183 0.067 Uiso 1 1 calc R U . . .
 C11 C 0.34414(16) 0.39908(17) 0.17349(9) 0.0518(4) Uani 1 1 d . . . . .
 H11 H 0.2620 0.4372 0.1767 0.062 Uiso 1 1 calc R U . . .
 C12 C 0.35305(16) 0.29398(17) 0.13731(9) 0.0531(4) Uani 1 1 d . . . . .
 C13 C 0.46934(18) 0.23397(16) 0.13272(9) 0.0525(4) Uani 1 1 d . . . . .
 H13 H 0.4744 0.1604 0.1087 0.063 Uiso 1 1 calc R U . . .
 C14 C 0.57884(16) 0.28467(15) 0.16437(8) 0.0456(4) Uani 1 1 d . . . . .
 H14 H 0.6596 0.2440 0.1621 0.055 Uiso 1 1 calc R U . . .
 C15 C 0.80824(14) 0.45529(14) 0.19264(8) 0.0401(3) Uani 1 1 d . . . . .
 C16 C 0.81702(16) 0.43718(15) 0.11334(8) 0.0468(4) Uani 1 1 d . . . . .
 H16A H 0.7302 0.4154 0.0938 0.056 Uiso 1 1 calc R U . . .
 H16B H 0.8779 0.3716 0.1035 0.056 Uiso 1 1 calc R U . . .
 C17 C 0.86446(14) 0.54878(15) 0.07714(8) 0.0446(4) Uani 1 1 d . . . . .
 H17A H 0.8738 0.5333 0.0257 0.053 Uiso 1 1 calc R U . . .
 H17B H 0.7984 0.6116 0.0826 0.053 Uiso 1 1 calc R U . . .
 C18 C 0.97594(15) 0.61314(15) 0.18277(8) 0.0445(4) Uani 1 1 d . . . . .
 H18A H 0.9108 0.6764 0.1897 0.053 Uiso 1 1 calc R U . . .
 H18B H 1.0604 0.6412 0.2024 0.053 Uiso 1 1 calc R U . . .
 C19 C 0.93417(14) 0.50352(15) 0.22299(8) 0.0440(4) Uani 1 1 d . . . . .
 H19A H 1.0030 0.4426 0.2199 0.053 Uiso 1 1 calc R U . . .
 H19B H 0.9227 0.5233 0.2738 0.053 Uiso 1 1 calc R U . . .
 C20 C 1.02633(15) 0.69742(15) 0.06862(8) 0.0462(4) Uani 1 1 d . . . . .
 H20A H 0.9631 0.7606 0.0795 0.055 Uiso 1 1 calc R U . . .
 H20B H 1.0215 0.6823 0.0168 0.055 Uiso 1 1 calc R U . . .
 C21 C 1.16119(15) 0.73962(13) 0.08791(8) 0.0412(3) Uani 1 1 d . . . . .
 C22 C 1.17978(18) 0.84146(16) 0.12707(10) 0.0566(4) Uani 1 1 d . . . . .
 H22 H 1.1046 0.8829 0.1421 0.068 Uiso 1 1 calc R U . . .
 C23 C 1.39933(18) 0.82602(18) 0.12289(10) 0.0604(5) Uani 1 1 d . . . . .
 H23 H 1.4831 0.8563 0.1350 0.072 Uiso 1 1 calc R U . . .
 C24 C 1.39372(16) 0.72266(16) 0.08313(9) 0.0485(4) Uani 1 1 d . . . . .
 C25 C 1.27098(15) 0.67932(15) 0.06625(8) 0.0432(3) Uani 1 1 d . . . . .
 H25 H 1.2621 0.6083 0.0398 0.052 Uiso 1 1 calc R U . . .
 C26 C 1.51532(18) 0.6591(2) 0.06151(12) 0.0698(6) Uani 1 1 d . . . . .
 H26A H 1.5056 0.5745 0.0709 0.105 Uiso 1 1 calc R U . . .
 H26B H 1.5899 0.6898 0.0889 0.105 Uiso 1 1 calc R U . . .
 H26C H 1.5297 0.6715 0.0107 0.105 Uiso 1 1 calc R U . . .

loop_
  _atom_site_aniso_label
  _atom_site_aniso_U_11
  _atom_site_aniso_U_22
  _atom_site_aniso_U_33
  _atom_site_aniso_U_23
  _atom_site_aniso_U_13
  _atom_site_aniso_U_12
 Cl1 0.0574(3) 0.1178(5) 0.0722(3) -0.0091(3) -0.0097(2) -0.0312(3)
 N1 0.0462(7) 0.0604(8) 0.0386(7) 0.0016(6) 0.0025(5) 0.0055(6)
 N2 0.0342(6) 0.0489(7) 0.0344(6) -0.0008(5) 0.0044(5) -0.0019(5)
 N3 0.0712(11) 0.0625(10) 0.0716(11) -0.0175(8) 0.0050(8) -0.0166(8)
 C1 0.0391(7) 0.0420(8) 0.0348(7) 0.0015(6) 0.0034(6) -0.0004(6)
 C2 0.0383(7) 0.0460(8) 0.0355(7) 0.0020(6) 0.0056(6) -0.0052(6)
 C3 0.0457(8) 0.0444(8) 0.0430(8) -0.0008(7) 0.0066(6) -0.0044(7)
 C4 0.0605(10) 0.0402(8) 0.0523(9) 0.0035(7) 0.0079(7) 0.0026(7)
 C5 0.0476(9) 0.0516(9) 0.0469(9) 0.0107(7) 0.0051(7) 0.0087(7)
 C6 0.0408(8) 0.0505(9) 0.0364(7) 0.0099(6) 0.0049(6) -0.0010(6)
 C7 0.0396(7) 0.0459(8) 0.0330(7) 0.0063(6) 0.0050(6) -0.0040(6)
 C8 0.0623(11) 0.0736(12) 0.0367(8) 0.0043(8) -0.0012(7) 0.0052(9)
 C9 0.0730(12) 0.0789(13) 0.0362(8) -0.0107(8) 0.0048(8) 0.0016(10)
 C10 0.0629(11) 0.0555(10) 0.0493(9) -0.0122(8) 0.0083(8) 0.0025(8)
 C11 0.0392(8) 0.0706(11) 0.0458(9) 0.0087(8) 0.0033(7) -0.0031(7)
 C12 0.0449(9) 0.0717(12) 0.0427(8) 0.0056(8) -0.0017(7) -0.0173(8)
 C13 0.0598(10) 0.0542(10) 0.0435(9) -0.0012(7) 0.0018(7) -0.0123(8)
 C14 0.0449(8) 0.0495(9) 0.0426(8) 0.0019(7) 0.0037(6) -0.0014(7)
 C15 0.0386(7) 0.0457(8) 0.0360(7) -0.0008(6) 0.0034(6) -0.0022(6)
 C16 0.0451(8) 0.0584(10) 0.0370(8) -0.0078(7) 0.0075(6) -0.0105(7)
 C17 0.0387(8) 0.0608(10) 0.0343(7) -0.0020(7) 0.0030(6) -0.0050(7)
 C18 0.0418(8) 0.0552(9) 0.0364(7) -0.0051(7) 0.0024(6) -0.0072(7)
 C19 0.0394(8) 0.0564(9) 0.0364(7) 0.0012(7) 0.0023(6) -0.0036(7)
 C20 0.0411(8) 0.0540(9) 0.0436(8) 0.0062(7) 0.0021(6) -0.0003(7)
 C21 0.0443(8) 0.0447(8) 0.0348(7) 0.0052(6) 0.0048(6) -0.0038(6)
 C22 0.0586(10) 0.0550(10) 0.0563(10) -0.0088(8) 0.0110(8) -0.0035(8)
 C23 0.0531(10) 0.0690(12) 0.0589(10) 0.0007(9) -0.0024(8) -0.0227(9)
 C24 0.0436(8) 0.0598(10) 0.0420(8) 0.0096(7) 0.0037(6) -0.0051(7)
 C25 0.0469(8) 0.0472(8) 0.0356(7) 0.0007(6) 0.0021(6) -0.0027(7)
 C26 0.0456(10) 0.0882(15) 0.0758(13) 0.0121(11) 0.0078(9) 0.0045(10)

_geom_special_details
;
 All esds (except the esd in the dihedral angle between two l.s. planes)
 are estimated using the full covariance matrix.  The cell esds are taken
 into account individually in the estimation of esds in distances, angles
 and torsion angles; correlations between esds in cell parameters are only
 used when they are defined by crystal symmetry.  An approximate (isotropic)
 treatment of cell esds is used for estimating esds involving l.s. planes.
;
loop_
  _geom_bond_atom_site_label_1
  _geom_bond_atom_site_label_2
  _geom_bond_distance
  _geom_bond_site_symmetry_2
  _geom_bond_publ_flag
 Cl1 C12 1.7465(17) . ?
 N1 C2 1.343(2) . ?
 N1 C8 1.341(2) . ?
 N2 C17 1.4597(18) . ?
 N2 C18 1.4688(18) . ?
 N2 C20 1.465(2) . ?
 N3 C22 1.334(2) . ?
 N3 C23 1.330(3) . ?
 C1 C2 1.4973(19) . ?
 C1 C7 1.499(2) . ?
 C1 C15 1.341(2) . ?
 C2 C3 1.397(2) . ?
 C3 C4 1.505(2) . ?
 C3 C10 1.382(2) . ?
 C4 C5 1.527(2) . ?
 C5 C6 1.514(2) . ?
 C6 C7 1.411(2) . ?
 C6 C11 1.398(2) . ?
 C7 C14 1.399(2) . ?
 C8 C9 1.375(3) . ?
 C9 C10 1.380(3) . ?
 C11 C12 1.376(3) . ?
 C12 C13 1.378(3) . ?
 C13 C14 1.388(2) . ?
 C15 C16 1.510(2) . ?
 C15 C19 1.508(2) . ?
 C16 C17 1.520(2) . ?
 C18 C19 1.520(2) . ?
 C20 C21 1.504(2) . ?
 C21 C22 1.381(2) . ?
 C21 C25 1.385(2) . ?
 C23 C24 1.391(3) . ?
 C24 C25 1.385(2) . ?
 C24 C26 1.503(2) . ?

loop_
  _geom_angle_atom_site_label_1
  _geom_angle_atom_site_label_2
  _geom_angle_atom_site_label_3
  _geom_angle
  _geom_angle_site_symmetry_1
  _geom_angle_site_symmetry_3
  _geom_angle_publ_flag
 C8 N1 C2 116.94(15) . . ?
 C17 N2 C18 109.52(11) . . ?
 C17 N2 C20 108.51(12) . . ?
 C20 N2 C18 110.72(12) . . ?
 C23 N3 C22 116.29(16) . . ?
 C2 C1 C7 115.02(12) . . ?
 C15 C1 C2 121.55(13) . . ?
 C15 C1 C7 123.42(13) . . ?
 N1 C2 C1 117.81(13) . . ?
 N1 C2 C3 123.49(14) . . ?
 C3 C2 C1 118.70(14) . . ?
 C2 C3 C4 119.01(14) . . ?
 C10 C3 C2 117.46(15) . . ?
 C10 C3 C4 123.53(15) . . ?
 C3 C4 C5 112.33(13) . . ?
 C6 C5 C4 118.39(13) . . ?
 C7 C6 C5 126.49(14) . . ?
 C11 C6 C5 115.21(14) . . ?
 C11 C6 C7 118.30(15) . . ?
 C6 C7 C1 123.78(14) . . ?
 C14 C7 C1 117.58(13) . . ?
 C14 C7 C6 118.61(14) . . ?
 N1 C8 C9 123.86(17) . . ?
 C8 C9 C10 118.27(16) . . ?
 C9 C10 C3 119.98(17) . . ?
 C12 C11 C6 121.26(16) . . ?
 C11 C12 Cl1 119.58(14) . . ?
 C11 C12 C13 121.51(15) . . ?
 C13 C12 Cl1 118.91(15) . . ?
 C12 C13 C14 117.74(17) . . ?
 C13 C14 C7 122.50(16) . . ?
 C1 C15 C16 124.75(14) . . ?
 C1 C15 C19 123.97(13) . . ?
 C19 C15 C16 111.07(12) . . ?
 C15 C16 C17 110.72(13) . . ?
 N2 C17 C16 112.43(13) . . ?
 N2 C18 C19 111.77(13) . . ?
 C15 C19 C18 110.78(13) . . ?
 N2 C20 C21 113.25(12) . . ?
 C22 C21 C20 120.91(15) . . ?
 C22 C21 C25 117.58(15) . . ?
 C25 C21 C20 121.50(14) . . ?
 N3 C22 C21 124.46(17) . . ?
 N3 C23 C24 124.82(16) . . ?
 C23 C24 C26 121.46(17) . . ?
 C25 C24 C23 116.89(16) . . ?
 C25 C24 C26 121.63(17) . . ?
 C21 C25 C24 119.96(15) . . ?

loop_
  _geom_hbond_atom_site_label_D
  _geom_hbond_atom_site_label_H
  _geom_hbond_atom_site_label_A
  _geom_hbond_distance_DH
  _geom_hbond_distance_HA
  _geom_hbond_distance_DA
  _geom_hbond_angle_DHA
  _geom_hbond_site_symmetry_A
 C19 H19B N1 0.99 2.60 3.229(2) 121.3 .

loop_
  _refln_index_h
  _refln_index_k
  _refln_index_l
  _refln_F_squared_meas
  _refln_F_squared_sigma
  _refln_scale_group_code
 0 0 -2 217450 1191.34 2
 0 0 -3 1046.3 110.098 2
 0 0 -4 931554 3528.55 2
 0 0 -5 253.311 85.6389 2
 0 0 -6 452296 2981.51 2
 0 0 6 453863 2899.93 11
 0 0 -7 -10.7964 72.6139 2
 0 0 7 317.439 95.6396 11
 0 0 -8 85818.4 1523.63 2
 0 0 8 81787.7 1483.74 11
 0 0 -9 -66.4729 100.017 5
 0 0 -9 21.0451 94.1748 2
 0 0 -10 86590.9 1743.6 2
 0 0 -10 85755.5 1557.15 5
 0 0 -11 -81.456 133.671 2
 0 0 -11 -91.9973 89.4501 5
 0 0 -12 17790.7 773.899 5
 0 0 -12 18550.8 895.978 2
 0 0 -13 237.258 153.993 2
 0 0 -13 -3.07951 69.378 5
 0 0 -14 6520.03 571.544 2
 0 0 -15 133.13 139.371 4
 0 0 -15 44.6487 107.841 2
 0 0 -16 -7.78769 111.092 24
 0 0 -17 -49.7401 108.228 24
 0 0 18 3871.72 429.188 25
 0 0 18 3183.45 433.393 28
 0 0 18 3707.38 431.932 16
 0 0 19 -94.037 146.69 28
 0 0 19 -27.3611 94.8589 16
 0 0 20 327.505 168.264 28
 0 0 20 172.057 113.349 16
 0 0 21 -41.5471 111.798 28
 0 0 22 2054.83 269.301 28
 0 0 23 -37.9335 63.8019 28
 0 -1 0 49.1746 21.6196 1
 0 1 -1 19185.3 295.848 4
 0 -1 -1 20495.8 292.353 1
 0 1 -2 12434.3 264.069 2
 0 -1 -2 11939.6 283.277 2
 0 1 -2 12333.2 299.552 4
 0 -1 -3 26375.4 515.53 2
 0 -1 -3 25835.9 394.103 8
 0 1 -3 25618.7 517.518 4
 0 1 -3 26761.1 484.864 2
 0 -1 -4 422056 2406.69 2
 0 -1 -4 404146 1884.86 8
 0 -1 -5 118297 1449.26 2
 0 -1 -5 113338 1159.14 8
 0 1 -5 116042 1340.36 2
 0 1 -6 16466.8 561.587 2
 0 -1 -6 16887.7 613.677 2
 0 -1 6 15807.6 575.067 11
 0 1 -6 16428.9 460.95 5
 0 -1 -7 321819 2857.65 2
 0 -1 7 298041 2728.78 11
 0 1 -7 304723 2636.34 2
 0 1 -7 312782 2218.91 5
 0 1 -8 8741.66 407.764 5
 0 1 -8 8933.47 487.744 2
 0 -1 8 8689.71 501.992 11
 0 -1 -8 8866.82 512.998 2
 0 -1 -9 51972.5 1293.18 2
 0 1 -9 52145.8 1257.91 2
 0 1 -9 52885.5 1064 5
 0 -1 9 51502.5 1300.45 11
 0 1 -10 33134 893.068 5
 0 -1 -10 32640.7 1016.78 5
 0 -1 -10 32222.8 1080.47 2
 0 1 -10 33089.7 1062.95 2
 0 -1 -11 14517.4 715.571 5
 0 -1 -11 14677.7 772.901 2
 0 1 -11 14282.9 738.883 2
 0 -1 -12 39285.4 1219.12 5
 0 1 -12 39589.2 1357.05 4
 0 1 -12 40666 1304.48 2
 0 -1 -12 39354.7 1322.83 2
 0 1 -13 3304.36 392.537 2
 0 1 -13 3283.62 405.824 4
 0 -1 -13 2592.16 321.962 5
 0 -1 -13 2692.82 370.875 2
 0 1 -14 9239.88 704.897 4
 0 -1 -14 8596.91 659.87 2
 0 -1 -14 8255.16 597.51 5
 0 1 -14 8939.31 665.855 2
 0 -1 -15 -118.216 113.663 2
 0 1 -15 369.815 140.01 4
 0 1 -16 14932.2 867.453 24
 0 -1 -16 16627.3 868.545 24
 0 1 17 3262.14 408.904 25
 0 -1 -17 2620.1 337.439 24
 0 -1 17 3810.29 477.571 28
 0 -1 18 14045.2 890.132 28
 0 1 18 14658.4 849.692 25
 0 1 18 13061.4 859.58 28
 0 1 19 464.063 168.365 25
 0 -1 19 257.448 148.631 16
 0 1 19 276.557 182.324 28
 0 -1 19 230.377 140.846 28
 0 1 20 161.806 114.354 25
 0 1 20 106.228 113.193 28
 0 -1 20 12.8431 107.353 28
 0 -1 20 130.165 104.663 16
 0 1 21 1856.69 281.744 28
 0 -1 21 2036.13 265.441 16
 0 1 21 2399.65 272.187 25
 0 -1 21 2072.27 299.059 28
 0 -1 22 198.873 111.541 28
 0 1 22 254.403 120.446 28
 0 -1 22 153.744 70.6185 16
 0 1 23 2694.24 237.75 28
 0 -1 23 2581.65 235.427 28
 0 -2 0 5866.97 199.925 1
 0 2 0 5742.34 210.32 4
 0 -2 -1 44168.9 549.989 1
 0 2 -1 41077.4 566.886 4
 0 -2 -2 465976 1959.7 2
 0 2 -2 458259 2108.14 4
 0 2 -3 68634.9 908.694 4
 0 -2 -3 69951.1 880.552 2
 0 -2 -4 575319 2037.88 8
 0 -2 4 549626 2964.46 11
 0 -2 -4 564185 2885.77 2
 0 -2 -5 627718 3418.4 2
 0 -2 -5 624756 2498 8
 0 2 -5 601098 3017.55 2
 0 -2 5 622551 3513.31 11
 0 -2 -6 60655.6 869.317 8
 0 2 -6 60391 1159.11 4
 0 -2 6 62894.9 1217.15 11
 0 2 -6 62075.4 754.906 5
 0 -2 -6 63039.9 1186.62 2
 0 2 -6 62236.2 1073.56 2
 0 -2 7 32240.4 932.65 11
 0 2 -7 30878.7 608.325 5
 0 2 -7 30728.9 898.697 4
 0 -2 -7 32341 942.48 2
 0 2 -7 30092.2 818.251 2
 0 -2 -8 34522.9 1036.28 2
 0 2 -8 32368.4 916.726 2
 0 2 -8 32108.3 986.042 4
 0 -2 8 32405.2 1001.09 11
 0 2 -9 89114.8 1627 2
 0 -2 9 88330.1 1753.89 11
 0 2 -9 90901.1 1769.1 4
 0 -2 -10 760.624 188.477 2
 0 -2 10 463.72 149.799 11
 0 2 -10 475.055 150.279 4
 0 2 -10 524.622 151.238 2
 0 -2 -11 18620.5 880.402 2
 0 -2 -11 15981 792.565 5
 0 2 -11 17477.9 868.411 4
 0 2 -11 17626.3 820.197 2
 0 2 -12 27243.9 1065.06 2
 0 -2 -12 28486.8 1142.03 2
 0 -2 -12 26192.3 1041.43 5
 0 2 -12 27621.1 1140.22 4
 0 -2 -13 38165.1 1373.31 2
 0 -2 -13 36930.5 1275.79 5
 0 2 -13 38367.1 1391.57 4
 0 -2 -14 5329.06 527.444 2
 0 -2 -14 4852.83 477.848 5
 0 2 -14 6340.57 585.27 4
 0 2 15 2099.66 336.021 25
 0 2 -15 2039.8 338.853 4
 0 -2 -15 1870.89 304.472 5
 0 2 -15 1943.24 325.506 24
 0 2 -16 3698.47 447.173 24
 0 2 16 3904.05 469.245 25
 0 2 17 2662.89 393.826 28
 0 -2 17 3610.14 464.861 28
 0 2 17 3721.23 457.896 25
 0 2 18 3300.8 427.942 28
 0 -2 18 3851.26 462.508 28
 0 2 18 3699.13 440.804 25
 0 -2 19 3890.61 452.772 28
 0 2 19 3585.78 417.096 25
 0 2 19 3569.75 436.896 28
 0 -2 20 395.54 162.487 28
 0 2 20 644.471 180.466 25
 0 2 20 447.982 173.512 28
 0 -2 20 537.564 162.223 16
 0 -2 21 0.28891 91.4961 28
 0 2 21 70.2348 80.7439 25
 0 -2 21 24.3806 98.0427 16
 0 2 21 -48.9808 115.274 28
 0 -2 22 898.769 158.101 16
 0 2 22 766.543 161.281 28
 0 2 22 959.774 152.603 25
 0 -2 22 703.883 159.573 28
 0 -3 0 270.626 63.0354 1
 0 3 0 146.489 67.2764 4
 0 -3 -1 40439 652.733 1
 0 3 -1 41383.8 711.29 4
 0 3 2 119703 1345.91 12
 0 3 -2 120619 1265.84 4
 0 -3 -2 124487 1145.8 2
 0 -3 -2 125533 1215.32 1
 0 -3 -3 106275 1192.52 2
 0 3 3 111464 1209.29 1
 0 3 -3 108617 1281.61 4
 0 -3 3 106018 1285.69 11
 0 -3 -3 110856 783.451 7
 0 3 3 106797 1288.34 12
 0 3 4 33989.7 728.982 12
 0 3 4 33917 720.118 1
 0 -3 4 33858.1 804.086 11
 0 -3 -4 33795.8 744.105 2
 0 3 -4 32507.8 764.766 4
 0 -3 -5 9462.83 286.346 8
 0 3 5 10229.8 427.622 1
 0 3 -5 9005.57 431.9 4
 0 -3 5 9754.44 474.12 11
 0 3 5 9443.03 388.79 12
 0 3 6 296827 2176.85 12
 0 -3 -6 289676 2659.36 2
 0 -3 6 292059 2769.86 11
 0 -3 7 39335 1080.34 11
 0 -3 -7 37884.7 1040.57 2
 0 3 -8 52862.5 1308.85 4
 0 -3 -8 57680 1391.67 2
 0 -3 8 55035.5 1363.94 11
 0 3 -9 248227 2982.48 4
 0 -3 9 261970 3167 11
 0 -3 -10 2590.86 340.246 2
 0 -3 -10 2527.84 324.992 5
 0 -3 10 2017.99 310.816 11
 0 3 -10 2158.86 298.627 4
 0 -3 -11 34001.9 1199.54 5
 0 -3 -11 37847.6 1284.15 2
 0 3 -11 36675.2 1276.96 4
 0 -3 -12 3460.02 402.728 5
 0 -3 -12 3593.33 417.892 2
 0 -3 -13 32.4742 105.653 2
 0 -3 -13 257.615 137.122 5
 0 3 -13 236.387 161.029 4
 0 3 -14 2039.79 341.632 4
 0 -3 -14 1769.11 299.933 5
 0 -3 -14 1878.99 323.495 2
 0 3 15 7589.3 648.232 29
 0 3 -15 8233.63 625.003 20
 0 3 -15 7992.74 649.142 24
 0 3 15 8559.59 684.864 25
 0 -3 16 4337.2 498.441 28
 0 3 16 3688 446.533 28
 0 3 -16 4222.56 454.852 20
 0 3 16 5081.67 536.903 25
 0 3 17 1850.91 326.777 25
 0 -3 17 1678.85 311.337 28
 0 3 -17 1674.38 281.356 20
 0 3 17 1221.75 262.355 28
 0 3 18 655.102 203.534 25
 0 3 18 630.545 174.62 28
 0 -3 18 590.334 204.664 28
 0 3 -18 405.586 120.646 20
 0 3 19 3.77436 108.058 25
 0 3 19 -37.41 93.5014 28
 0 3 -19 -108.281 93.4931 20
 0 -3 19 -96.6042 152.985 28
 0 3 20 3615.38 386.712 28
 0 -3 20 3431.8 384.453 16
 0 -3 20 3294.25 374.171 28
 0 3 20 3375.31 376.764 25
 0 -3 21 153.661 119.866 16
 0 3 21 90.6106 107.386 28
 0 3 21 133.516 105.259 25
 0 -3 21 80.78 96.7316 28
 0 -3 22 693.501 134.852 28
 0 -3 22 516.486 118.725 16
 0 3 22 854.853 138.252 25
 0 3 22 807.46 147.942 28
 0 -4 0 239.072 61.3536 1
 0 4 0 155.243 80.9422 12
 0 4 0 101.336 65.5255 4
 0 4 -1 90014.3 1252.43 4
 0 -4 -1 92184.9 1140.89 1
 0 4 -1 90473 1338.64 12
 0 4 1 90518.1 1353.8 12
 0 -4 -2 47578.5 793.495 2
 0 -4 2 49799.3 852.826 11
 0 4 -2 47265.8 926.302 4
 0 4 -2 46553.7 959.098 12
 0 -4 -2 48203 852.384 1
 0 4 2 49375.6 1003.58 12
 0 4 3 1480.02 188.493 12
 0 4 -3 1737.35 187.193 12
 0 4 -3 1589.27 159.98 10
 0 4 3 1578.99 165.699 1
 0 -4 3 1811.31 190.002 11
 0 -4 -3 1726 113.365 7
 0 -4 -3 1491.73 158.441 2
 0 4 -3 1472.78 173.053 4
 0 -4 -4 927.446 147.48 2
 0 -4 4 1035.13 157.98 11
 0 4 -4 996.282 150.153 12
 0 4 -4 814.421 141.135 4
 0 4 4 1028.63 155.492 12
 0 4 -4 1068.38 136.196 10
 0 4 -5 71612.3 1068.71 10
 0 4 5 72300 1258.52 12
 0 -4 -5 70091 1262.7 2
 0 4 -5 72196.3 1176.89 12
 0 -4 5 73286.3 1357.15 11
 0 -4 -6 96734.1 1612.17 2
 0 4 6 98339.6 1479.49 12
 0 -4 6 101014 1714.96 11
 0 4 -6 97068.7 1360.74 12
 0 4 -7 11909.3 608.115 4
 0 -4 -7 11222.7 594.527 2
 0 -4 7 12773.9 650.942 11
 0 4 7 12552 530.122 12
 0 -4 -8 10843.7 626.088 2
 0 -4 8 10023.1 615.856 11
 0 4 -8 9676.76 578.727 4
 0 -4 9 117538 2205.13 11
 0 -4 -9 120188 2222.89 2
 0 4 -10 18846.1 889.831 4
 0 -4 10 19634.9 955.287 11
 0 -4 -10 19849.4 917.825 5
 0 -4 -10 21406.1 960.302 2
 0 -4 -11 1168 243.937 5
 0 4 -11 871.444 215.643 4
 0 -4 -12 7080.43 586.96 5
 0 -4 -12 7443.29 611.886 2
 0 4 -12 7415.4 596.999 4
 0 4 -13 14622.4 869.136 4
 0 -4 -13 14432.1 869.97 2
 0 -4 -13 13461.8 829.11 5
 0 4 -14 790.409 178.584 20
 0 4 14 1409.87 314.744 25
 0 4 14 941.369 257.445 29
 0 4 15 7650.68 671.067 29
 0 4 15 6823.79 628.207 25
 0 -4 15 7602.01 619.495 28
 0 4 -15 6615.22 586.472 20
 0 -4 16 7041.1 605.871 28
 0 4 16 6814.59 623.216 25
 0 4 -16 6560.63 579.485 20
 0 4 -17 5587.64 519.136 20
 0 4 17 5243.18 543.146 25
 0 -4 17 5890.44 538.653 28
 0 4 -18 2074.5 313.586 20
 0 4 18 2866.03 398.736 25
 0 -4 18 2296.32 333.228 28
 0 -4 19 168.372 99.3585 28
 0 4 19 175.351 118.125 25
 0 4 -19 255.505 141.011 20
 0 -4 20 73.8648 101.726 16
 0 4 -20 159.149 103.138 20
 0 -4 20 -55.5595 80.5236 28
 0 4 20 94.4141 104.203 25
 0 4 21 622.421 147.057 25
 0 -4 21 391.338 120.872 16
 0 -4 21 568.567 135.395 28
 0 -4 22 2721.18 239.803 16
 0 5 0 42.8806 83.0672 12
 0 5 1 14414.7 630.78 12
 0 -5 -1 14193 451.675 2
 0 5 -1 13415.9 602.418 12
 0 5 -1 13236.5 555.894 4
 0 5 -2 254379 2455.47 4
 0 5 2 248939 2622.82 12
 0 -5 -2 255013 2040.82 2
 0 -5 -3 1689.15 184.01 2
 0 5 -3 1411.38 201.192 4
 0 5 3 1652.94 227.074 12
 0 -5 3 2008.9 207.142 11
 0 5 -3 1791.1 219.469 12
 0 5 -4 39513 1006.99 12
 0 5 4 39935.9 1066.05 12
 0 5 -4 39062.8 1025.74 4
 0 -5 4 40709.4 1007.67 11
 0 -5 -4 39611.6 933.671 2
 0 -5 5 12343.1 596.132 11
 0 5 -5 11547.3 577.089 4
 0 5 -5 12133.4 560.671 12
 0 -5 -5 11988.9 561.16 2
 0 5 5 12288.1 597.285 12
 0 -5 -6 7807.94 484.788 2
 0 5 6 7746.44 475.174 12
 0 5 -6 7839.35 445.128 12
 0 -5 6 8307.12 528.967 11
 0 5 -6 7624.65 499.147 4
 0 -5 -7 421.398 124.871 2
 0 5 7 610.639 144.519 12
 0 -5 -8 7520.87 547.74 2
 0 -5 8 6931.68 542.264 11
 0 5 -8 6017.13 486.731 4
 0 5 -9 24950.9 1018.63 4
 0 -5 -9 26443.1 1059.95 5
 0 -5 9 27077.1 1106.31 11
 0 -5 -10 11257.4 724.87 5
 0 -5 -10 11781.7 743.95 2
 0 5 -10 11414.4 720.228 4
 0 -5 -11 17938.9 938.883 5
 0 -5 -11 19020.1 957.78 2
 0 5 -11 15624.5 871.512 4
 0 -5 -12 972.353 250.462 2
 0 -5 -12 871.386 238.916 5
 0 5 -12 649.96 193.797 4
 0 5 13 94183 2283.17 25
 0 5 -13 99725.3 2232.16 20
 0 5 13 93560.8 2328.49 29
 0 -5 -13 103425 2323.82 2
 0 5 14 12277.2 844.753 25
 0 5 -14 12629.2 817.6 20
 0 5 14 12139.1 859.31 29
 0 5 15 1957.49 348.49 25
 0 5 15 2303.16 387.494 29
 0 5 -15 1994.34 335.792 20
 0 5 16 5568.96 577.433 25
 0 5 -16 5457.48 533.401 20
 0 5 17 4991.97 533.277 25
 0 5 -17 5285.76 509.992 20
 0 5 18 120.552 131.576 25
 0 5 -18 -217.064 139.668 20
 0 5 19 513.6 158.703 25
 0 5 -19 420.176 144.617 20
 0 5 20 2393.82 299.844 25
 0 5 -20 2321.95 260.76 20
 0 -5 20 2143.75 282.607 16
 0 -5 21 2544.31 259.6 16
 0 5 21 2080.77 238.858 25
 0 6 0 227432 2808.52 12
 0 6 -1 2551.38 313.499 12
 0 6 1 2465.95 302.289 12
 0 6 2 7990.09 537.259 12
 0 6 -2 8046.39 502.273 4
 0 6 -2 7710.09 513.361 12
 0 6 -3 136442 2072.37 4
 0 6 3 132134 2181.56 12
 0 6 -3 135013 2120.52 12
 0 6 -4 108895 1906.76 4
 0 6 -4 108278 1898.56 12
 0 -6 -4 110839 1758.7 5
 0 6 4 110807 2001.04 12
 0 -6 -5 5789.61 436.93 5
 0 6 -5 5406.97 441.283 4
 0 6 -5 6141.14 453.998 12
 0 6 5 6201.16 478.08 12
 0 6 -6 7988.57 553.483 4
 0 -6 -6 8113.38 544.982 5
 0 -6 6 8497.32 558.426 11
 0 6 -6 8762.56 531.705 12
 0 6 6 8537.27 562.803 12
 0 -6 -7 5062.07 452.775 5
 0 -6 -7 4881.51 437.083 2
 0 6 7 4431.87 404.028 12
 0 -6 7 5008.3 447.086 11
 0 6 -7 4448.89 426.956 4
 0 6 -8 2022.97 290.506 4
 0 -6 -8 3005.33 369.861 2
 0 -6 -8 2977.87 360.847 5
 0 -6 -9 310.106 156.111 5
 0 6 -9 206.351 119.918 4
 0 -6 -9 -16.1929 125.024 2
 0 6 -10 27723.7 1164.8 4
 0 -6 -10 30077.9 1213.97 5
 0 -6 -11 31581.2 1270.41 5
 0 6 -11 30332.5 1244.18 4
 0 6 12 33470 1400.68 29
 0 6 -12 35948.9 1361.39 20
 0 6 12 34104.6 1382.49 25
 0 6 13 203.859 151.714 25
 0 6 13 427.657 210.817 29
 0 6 -13 122.869 124.877 20
 0 6 14 11058.5 824.997 29
 0 6 -14 10325.5 751.123 20
 0 6 14 9793.53 770.349 25
 0 6 -15 4978.12 538.214 20
 0 6 15 4812.91 538.775 25
 0 6 15 5452.63 591.366 29
 0 6 -16 11240.1 753.821 20
 0 6 16 9417.76 740.857 25
 0 6 -17 234.923 101.597 20
 0 6 17 471.107 193.728 25
 0 6 -18 5354.75 466.77 20
 0 6 18 5146.28 501.905 25
 0 6 -19 317.091 120.221 20
 0 6 19 209.629 114.644 25
 0 6 20 2389.77 275.276 25
 0 -6 20 2316.22 261.463 16
 0 6 -20 2474.98 254.97 20
 0 -6 21 14.2041 66.3045 16
 0 7 0 -18.3993 151.086 12
 0 7 -1 15396 809.812 12
 0 7 1 14656.4 801.604 12
 0 7 2 5097.61 478.135 12
 0 7 -2 5076.34 471.388 12
 0 7 3 9011.79 639.578 12
 0 7 -3 9841.9 621.414 4
 0 7 -3 10324.3 663.618 12
 0 7 -4 19722.3 898.068 4
 0 7 4 19048.4 929.001 12
 0 7 -4 20121.1 914.148 12
 0 7 -5 -142.097 184.07 12
 0 7 5 2.89646 130.012 12
 0 7 -5 134.589 118.156 4
 0 7 6 190.963 98.5064 12
 0 7 -6 163.803 101.827 12
 0 7 7 1651.4 286.03 12
 0 7 -7 1560.46 278.345 4
 0 -7 -7 2455.06 326.618 5
 0 7 -8 7915.12 627.919 4
 0 -7 -8 8682.59 626.53 5
 0 -7 -9 1893.06 304.716 5
 0 7 -9 1748.49 307.516 4
 0 7 10 2497.42 362.958 19
 0 7 10 2000.15 331.913 29
 0 7 -10 2037.56 325.38 4
 0 7 -10 2344.26 357.519 20
 0 -7 -10 1818.11 297.477 5
 0 7 -10 2521.84 335.838 30
 0 7 10 2383.17 361.144 25
 0 7 11 4989.76 500.952 19
 0 7 -11 4108.51 476.608 20
 0 7 11 4256.34 497.905 25
 0 7 11 4162.43 495.816 29
 0 7 12 -16.7544 156.365 29
 0 7 12 69.1348 129.081 25
 0 7 -12 113.477 102.494 20
 0 7 12 -171.489 122.929 19
 0 7 13 -2.52021 140.446 29
 0 7 -13 115.488 135.54 20
 0 7 13 -8.16608 134.001 25
 0 7 -14 638.726 211.477 20
 0 7 14 743.386 220.696 25
 0 7 14 615.909 236.701 29
 0 7 15 354.493 169.867 25
 0 7 -15 393.058 190.729 20
 0 7 -16 639.263 219.91 20
 0 7 16 626.928 215.022 25
 0 7 17 1370.98 281.916 25
 0 7 -17 1022.88 221.847 20
 0 7 -18 5290.73 438.213 20
 0 7 18 4662.32 441.073 25
 0 7 -19 209.13 105.608 20
 0 7 19 336.185 125.976 25
 0 7 20 212.727 84.6069 25
 0 7 -20 264.546 86.1707 20
 0 -7 20 328.315 96.0689 16
 0 8 0 5937.62 559.056 12
 0 8 -1 5045.45 525.677 12
 0 8 1 4986.11 528.769 12
 0 8 -2 72.7124 131.187 12
 0 8 2 322.375 186.214 12
 0 8 -3 9648.79 696.925 12
 0 8 3 8207.93 671.425 12
 0 8 -4 283.166 120.806 12
 0 8 4 802.599 240.178 12
 0 8 -5 -48.9827 103.34 4
 0 8 5 136.657 130.553 12
 0 8 -6 4239.49 464.903 4
 0 8 6 4451.66 485.536 12
 0 8 7 25605.2 1156.86 12
 0 8 -7 25205.4 1142.16 4
 0 8 8 1072.21 234.549 25
 0 8 -8 1175.2 266.763 30
 0 8 8 673.206 185.352 19
 0 8 -8 780.517 192.019 22
 0 8 -9 16652.2 919.022 20
 0 8 9 16147 933.68 25
 0 8 -9 15823.3 899.04 30
 0 8 9 16678.7 970.021 19
 0 8 -10 1433.41 276.605 20
 0 8 -10 1057.28 229.105 30
 0 8 10 1566.45 315.219 19
 0 8 10 1267.11 281.8 25
 0 8 11 20945.9 1106.33 25
 0 8 -11 25306.5 1099.93 30
 0 8 11 22157.8 1146.37 29
 0 8 11 23275.6 1122.23 19
 0 8 -11 22724.8 1102.34 20
 0 8 12 282.163 149.85 25
 0 8 -12 470.43 181.629 20
 0 8 12 661.082 188.009 19
 0 8 13 8155.07 617.158 19
 0 8 -13 8937.74 694.391 20
 0 8 13 9083.03 731.098 29
 0 8 13 8364.77 698.311 25
 0 8 -14 322.811 167.207 20
 0 8 14 398.507 188.782 25
 0 8 -15 2621.54 382.913 20
 0 8 15 2231.48 352.906 25
 0 8 16 8334.92 626.505 25
 0 8 -16 8969.15 610.529 20
 0 8 -17 335.457 126.369 20
 0 8 17 429.146 165.286 25
 0 8 18 52.8209 91.0663 25
 0 8 18 320.691 119.313 27
 0 8 -18 99.2623 99.6187 20
 0 8 -19 1829.41 196.487 20
 0 8 -19 975.258 144.561 18
 0 9 0 -281.447 234.469 12
 0 9 1 594.808 228.264 12
 0 9 -1 129.62 219.452 12
 0 9 2 920.575 278.109 12
 0 9 -2 271.765 259.233 12
 0 9 -3 2403.11 359.126 30
 0 9 3 1964.96 332.883 19
 0 9 -3 2760.17 360.07 15
 0 9 -3 2787.15 386.776 22
 0 9 -3 2250.32 340.23 12
 0 9 3 2334.23 333.615 15
 0 9 3 2186.32 388.548 12
 0 9 4 10760.5 716.41 15
 0 9 -4 9848.95 712.216 22
 0 9 4 10188.3 785.729 12
 0 9 4 10776.8 697.69 13
 0 9 -4 10794.9 767.692 12
 0 9 4 10602.5 783.449 19
 0 9 -4 10445.2 750.764 30
 0 9 -4 10695.5 709.629 15
 0 9 -5 1572.71 280.943 12
 0 9 -5 1522.41 295.534 30
 0 9 5 1954.44 301.678 15
 0 9 -5 1825.09 319.364 22
 0 9 5 1191.01 261.993 12
 0 9 5 1659.82 329.144 19
 0 9 6 -85.3922 228.4 12
 0 9 6 300.105 169.33 19
 0 9 -6 172.077 118.219 30
 0 9 6 199.422 137.87 15
 0 9 -6 330.569 170.016 22
 0 9 -7 1036.76 243.867 30
 0 9 7 1768.6 323.916 15
 0 9 -7 1144.29 252.607 22
 0 9 7 1346.24 314.379 19
 0 9 7 851.396 189.708 12
 0 9 8 1892.38 349.033 19
 0 9 -8 1894.77 343.425 30
 0 9 8 1583.24 293.814 25
 0 9 -8 1542.26 302.295 22
 0 9 9 2998.89 433.66 19
 0 9 9 3202.72 415.297 25
 0 9 -9 3130.86 420.952 30
 0 9 10 609.795 214.739 19
 0 9 10 839.335 226.048 25
 0 9 -10 665.63 179.91 20
 0 9 -10 570.9 181.376 30
 0 9 11 6439.49 592.856 19
 0 9 -11 7394.95 608.507 20
 0 9 -11 6658.46 565.116 30
 0 9 11 6002.92 579.993 25
 0 9 -12 5250.16 513.961 20
 0 9 12 4178.68 461.875 19
 0 9 12 4454.03 496.072 25
 0 9 -12 5077.17 472.459 30
 0 9 13 119.045 136.578 19
 0 9 13 137.462 129.354 25
 0 9 -13 116.341 141.587 20
 0 9 14 17.3271 130.795 25
 0 9 -14 299.645 145.351 20
 0 9 15 274.158 128.914 25
 0 9 -15 120.297 97.3244 20
 0 9 -16 173.529 98.6691 18
 0 9 16 -60.5464 102.472 25
 0 9 -16 285.108 133.639 20
 0 9 -17 188.25 90.3928 20
 0 9 17 86.9715 80.9081 13
 0 9 -17 115.85 78.6196 18
 0 10 0 410.247 227.39 12
 0 10 0 754.976 210.98 15
 0 10 0 667.527 222.21 22
 0 10 0 704.393 179.227 30
 0 10 1 -37.9146 133.159 22
 0 10 -1 -266.259 299.318 12
 0 10 -1 -76.3789 106.899 22
 0 10 -1 -404.993 172.075 30
 0 10 1 -115.625 125.18 19
 0 10 -1 46.4314 111.167 15
 0 10 1 385.436 185.394 15
 0 10 2 81.2569 132.832 15
 0 10 2 319.529 151.401 22
 0 10 2 394.829 191.649 19
 0 10 -2 319.53 182.051 22
 0 10 -2 274.289 139.829 15
 0 10 -2 372.422 129.035 30
 0 10 2 -283.088 301.411 12
 0 10 -3 2887.3 407.172 30
 0 10 3 3058.57 384.704 13
 0 10 3 3101.33 405.182 15
 0 10 -3 3660.64 473.336 12
 0 10 -3 3133.78 438.298 22
 0 10 3 2226.4 346.334 12
 0 10 3 3170.87 413.654 22
 0 10 -3 3479.92 426.335 15
 0 10 3 3227.64 441.536 19
 0 10 -4 1784.61 328.684 12
 0 10 4 1791.62 307.507 13
 0 10 4 1826.67 340.836 19
 0 10 -4 1816.69 339.151 22
 0 10 -4 1479 298.049 30
 0 10 4 846.08 186.305 12
 0 10 -4 1872.36 325.17 15
 0 10 4 1676.71 309.571 15
 0 10 5 1155.38 258.464 15
 0 10 -5 1172.43 276.633 22
 0 10 5 1021.11 241.389 13
 0 10 -5 1273.58 286.467 30
 0 10 -5 1246.6 269.089 15
 0 10 5 1141.48 286.535 19
 0 10 -6 5115.22 527.93 22
 0 10 -6 5387.08 562.015 30
 0 10 6 5929.6 618.855 19
 0 10 -6 5061.95 522.218 15
 0 10 6 5737.88 553.758 13
 0 10 6 5461.72 541.234 15
 0 10 7 9703.33 742.105 15
 0 10 7 9570.02 703.442 13
 0 10 -7 9475.48 741.535 30
 0 10 -7 8779.13 698.743 22
 0 10 7 8834.9 748.046 19
 0 10 -7 8976.96 692.827 15
 0 10 -8 57.5285 123.831 30
 0 10 8 -23.151 123.346 13
 0 10 8 -133.73 171.466 19
 0 10 9 154.158 152.96 19
 0 10 -9 12.6434 128.922 30
 0 10 -10 2499.5 366.389 30
 0 10 10 1915.87 342.136 19
 0 10 -11 1610.98 281.267 30
 0 10 11 1135.9 222.841 19
 0 10 12 117.762 121.598 19
 0 10 -12 -170.445 149.943 20
 0 10 -12 12.2437 74.7228 30
 0 10 -13 251.417 107.178 20
 0 10 13 372.221 145.669 13
 0 10 13 602.182 187.411 19
 0 10 -13 512.122 142.528 30
 0 10 -14 -127.009 115.741 20
 0 10 14 -124.936 115.893 13
 0 10 -15 866.099 157.081 15
 0 10 15 584.671 137.732 13
 0 10 -15 652.316 141.513 20
 0 10 16 101.232 64.122 13
 0 11 0 -12.8149 129.862 22
 0 11 0 -133.418 152.561 30
 0 11 0 -52.9353 142.66 15
 0 11 1 123.86 132.039 22
 0 11 -1 -38.5519 138.29 22
 0 11 1 8.84247 133.511 19
 0 11 -1 -48.4974 115.542 15
 0 11 1 -174.98 201.925 15
 0 11 -1 102.848 119.351 30
 0 11 -2 152.669 134.92 15
 0 11 2 276.628 159.389 15
 0 11 2 235.984 127.804 22
 0 11 -2 224.632 138.769 30
 0 11 -2 84.6354 113.268 22
 0 11 2 135.053 117.721 19
 0 11 -3 235.082 150.144 30
 0 11 -3 -174.681 172.144 15
 0 11 3 -107.958 137.029 22
 0 11 3 -191.729 150.333 15
 0 11 3 28.2361 144.203 19
 0 11 -3 29.9166 119.575 22
 0 11 -4 2655.35 376.9 15
 0 11 4 2348.45 354.414 15
 0 11 -4 2653.35 399.083 30
 0 11 4 2544.68 353.968 13
 0 11 -4 2526.6 381.059 22
 0 11 4 1923.22 347.673 19
 0 11 5 89.6503 139.885 13
 0 11 -5 206.766 144.275 15
 0 11 5 239.15 149.746 19
 0 11 -5 72.805 118.077 22
 0 11 5 20.2997 114.778 15
 0 11 -5 108.01 117.689 30
 0 11 -6 184.148 135.051 15
 0 11 -6 204.083 135.164 30
 0 11 6 162.7 136.302 13
 0 11 6 471.866 240.18 15
 0 11 6 -3.81676 126.709 19
 0 11 7 370.12 180.627 13
 0 11 -7 348.901 163.379 30
 0 11 7 310.941 184.866 19
 0 11 -7 187.865 109.051 15
 0 11 8 -30.6787 126.593 13
 0 11 -8 46.7089 110.584 30
 0 11 -8 -49.4496 133.483 15
 0 11 8 134.763 146.024 19
 0 11 -9 4.76852 103.682 30
 0 11 -9 55.8315 97.3904 15
 0 11 9 363.119 172.675 13
 0 11 9 -149.917 262 19
 0 11 -10 -44.2857 133.215 15
 0 11 10 270.295 170.744 13
 0 11 10 103.822 140.658 19
 0 11 -10 298.89 134.674 30
 0 11 -11 579.242 151.793 15
 0 11 -11 429.119 144.205 30
 0 11 11 715.128 208.203 19
 0 11 11 452.608 162.458 13
 0 11 -12 66.2048 82.7029 15
 0 11 12 146.621 104.937 13
 0 11 12 279.666 140.645 19
 0 11 -12 253.249 110.095 30
 0 11 -13 -55.8197 94.4301 15
 0 11 13 228.475 112.012 13
 0 11 13 377.826 137.308 19
 0 11 14 182.877 81.0716 13
 0 12 0 320.897 180.98 22
 0 12 0 127.933 135.721 30
 0 12 0 -201.239 193.786 15
 0 12 -1 2250.99 332.413 15
 0 12 -1 1868.56 308.818 30
 0 12 -1 2127.06 343.404 22
 0 12 1 1499.44 278.698 19
 0 12 1 2355.32 356.447 22
 0 12 1 1735.38 290.937 15
 0 12 -2 3427.52 429.011 22
 0 12 -2 2863.98 374.942 15
 0 12 2 2431.85 337.459 19
 0 12 2 3001.87 377.964 15
 0 12 -2 3443.47 423.799 30
 0 12 2 2958.85 378.872 22
 0 12 3 286.067 152.149 15
 0 12 -3 285.629 162.928 30
 0 12 -3 113.518 134.92 22
 0 12 -3 210.428 112.363 15
 0 12 3 -274.098 225.877 19
 0 12 4 2829.37 378.927 15
 0 12 -4 2023.46 332.085 30
 0 12 -4 1777.47 293.437 15
 0 12 4 1988.74 327.76 19
 0 12 -5 1045.66 239.778 30
 0 12 5 817.577 228.843 19
 0 12 -5 1711 280.975 15
 0 12 5 1153.37 215.453 13
 0 12 6 4060.26 395.774 13
 0 12 -6 3911.86 402.803 15
 0 12 6 2894.86 378.02 19
 0 12 -6 3669.47 416.425 30
 0 12 7 -6.40173 83.3358 13
 0 12 7 -84.872 192.083 19
 0 12 -7 255.366 142.289 15
 0 12 -7 87.5727 111.627 30
 0 12 -8 4567.83 430.308 30
 0 12 -8 4209.72 387.124 15
 0 12 8 4182.69 455.106 19
 0 12 8 3783.38 362.489 13
 0 12 -9 -155.029 114.985 30
 0 12 -9 92.9167 94.4188 15
 0 12 9 -20.4984 84.0243 13
 0 12 10 -23.1636 93.136 13
 0 12 -10 -30.5918 79.0026 30
 0 12 -10 227.687 100.727 15
 0 12 11 737.798 188.621 19
 0 12 11 178.409 89.0685 13
 0 13 0 -186.802 151.847 15
 0 13 -1 738.722 163.526 15
 0 13 1 576.604 151.777 15
 0 13 -2 4782.11 405.09 30
 0 13 2 5420.8 440.193 15
 0 13 -2 4751.35 401.535 15
 0 13 -3 457.421 141.799 30
 0 13 -3 586.945 148.007 15
 0 13 4 3368.67 368.867 19
 0 13 -4 2990.81 331.407 30
 0 13 -4 2486.03 273.343 15
 0 13 -5 0.80828 89.0456 30
 0 13 -5 -256.517 106.643 15
 0 13 -6 -484.855 123.47 15
 0 13 -6 12.4029 89.5413 30
 0 13 7 651.556 196.858 19
 0 13 8 410.766 170.574 19
 -1 0 23 106.726 69.9139 28
 -1 0 22 -20.2111 97.321 28
 -1 0 21 242.028 122.706 28
 -1 0 21 268.795 118.186 25
 -1 0 20 -47.9991 78.1493 25
 -1 0 20 -7.82104 124.38 28
 -1 0 19 488.859 187.016 28
 -1 0 19 408.554 141.935 25
 1 0 -18 -14.6547 125.642 24
 1 0 -17 6546.62 582.634 24
 1 0 -16 -18.2725 99.9649 24
 1 0 -15 9060.51 707.883 4
 1 0 -14 105.264 98.9104 2
 1 0 -13 98.069 98.1965 2
 1 0 -13 438.278 146.135 5
 1 0 -12 -95.0096 154.898 2
 1 0 -12 650.182 169.128 5
 -1 0 11 64173.2 1558.46 11
 1 0 -11 62082.4 1566.39 2
 1 0 -11 61015.8 1391.65 5
 1 0 -10 -83.4138 89.3865 5
 1 0 -10 79.6623 101.937 2
 -1 0 10 115.307 89.7714 11
 -1 0 9 74928.2 1502.8 11
 1 0 -9 76085.3 1544.61 2
 1 0 -9 74067.1 1369.19 5
 1 0 -8 400.535 149.474 2
 1 0 -8 2.14905 62.5438 5
 -1 0 7 540220 3480.16 11
 1 0 -7 536531 3200.27 5
 1 0 -7 547923 3600.25 2
 1 0 -6 82.435 61.8186 5
 -1 0 6 88.56 69.5197 11
 1 0 -6 20.844 72.8725 2
 1 0 -5 145203 1547.92 2
 1 0 -5 146112 1400.15 5
 1 0 -4 305.903 83.1719 2
 1 0 -4 13.3496 48.1388 5
 1 0 -3 399472 1838.82 5
 1 0 -3 394084 1963.93 2
 1 0 -2 734.572 76.5922 2
 1 0 -2 1510.78 100.319 5
 1 0 -1 2393.19 107.524 5
 -1 0 1 2080.41 99.0677 6
 -1 0 0 110.872 16.097 1
 -1 0 -1 153918 865.397 3
 -1 0 -1 154449 889.418 7
 -1 0 -2 168.295 40.3603 2
 -1 0 -2 183.708 47.3367 3
 -1 0 -3 206839 1368.66 2
 -1 0 -3 205653 1467.49 8
 -1 0 -4 585.891 106.025 8
 -1 0 -4 164.36 77.7216 2
 -1 0 -5 1735.35 181.484 2
 -1 0 -5 1513.43 169.253 8
 -1 0 -6 3.81626 70.4871 2
 -1 0 -6 29.0779 72.6479 8
 -1 0 -7 2996.38 283.225 2
 -1 0 -7 2960.94 271.054 8
 -1 0 -8 47.8178 105.228 2
 -1 0 -9 7020.38 480.539 2
 -1 0 -10 10.1305 95.7807 2
 -1 0 -11 65854.9 1603.6 2
 -1 0 -12 -81.0665 129.575 2
 -1 0 -12 3.7495 114.042 5
 -1 0 -13 9395.37 667.386 2
 -1 0 -14 42.5737 138.601 2
 -1 0 -15 44876.4 1510.42 2
 1 0 15 39832.9 1465.41 28
 -1 0 -15 44147 1559.29 4
 1 0 16 -94.5382 137.847 28
 1 0 16 -79.9171 158.142 16
 1 0 17 1017.22 256.86 16
 1 0 17 1119.09 272.804 28
 1 0 18 -10.1906 120.269 16
 1 0 18 96.5858 124.631 28
 1 0 19 2675.54 369.966 16
 1 0 19 2388.84 368.855 28
 1 0 20 1.82822 119.334 28
 1 0 20 191.098 129.646 16
 1 0 21 1256.46 242.103 28
 1 0 21 1396.48 219.037 16
 1 0 22 102.936 83.7635 28
 1 0 23 61.6208 73.0954 28
 -1 1 23 -74.0945 82.616 28
 -1 -1 23 89.4715 67.7803 28
 -1 1 22 376.074 125.129 28
 -1 1 22 299.221 86.952 25
 -1 -1 22 389.359 131.566 28
 -1 -1 21 2290.14 306.322 28
 -1 1 21 2347.48 281.249 25
 -1 1 21 1699.61 269.59 28
 -1 -1 20 3195.38 356.901 16
 -1 -1 20 2466.73 358.437 28
 -1 1 20 2791.46 398.247 28
 -1 1 20 2908.85 356.117 25
 -1 1 19 84.2294 91.1506 25
 -1 1 19 221.426 161.574 28
 -1 -1 19 75.4723 83.6215 25
 -1 -1 19 353.975 177.461 28
 -1 1 18 -43.318 147.275 25
 1 1 -18 32.6789 122.72 24
 1 -1 -18 -181.887 149.308 24
 1 1 -17 153.006 109.872 24
 1 -1 -17 223.419 104.095 24
 1 -1 -16 181.016 116.866 24
 1 1 -16 -8.89963 96.3077 24
 1 1 -15 5811.83 567.204 4
 1 -1 -15 5466.6 503.501 5
 1 -1 -15 5894.53 556.23 2
 1 1 -15 5184.07 507.483 24
 1 -1 -14 -6.22972 117.174 5
 1 -1 -14 186.273 142.275 2
 1 1 -14 -47.1112 94.9294 4
 1 1 -13 2955.36 397.28 4
 1 -1 -13 3082.54 390.675 2
 1 -1 -13 2521.19 324.878 5
 -1 -1 12 6086.59 533.558 11
 1 -1 -12 6102.19 517.519 2
 1 1 -12 6652.59 532.615 2
 1 1 -12 6020.44 525.179 4
 1 -1 -12 6179.95 489.242 5
 1 -1 -11 17495.5 841.98 2
 -1 -1 11 16350.5 819.339 11
 1 1 -11 18443.4 718.644 5
 1 1 -11 17324 828.482 2
 1 -1 -11 17527 785.007 5
 1 1 -10 29540.4 1020.11 2
 -1 -1 10 29279.3 1026.82 11
 1 1 -10 31594.8 895.459 5
 -1 1 10 32001 1012.52 11
 1 -1 -10 29985.9 971.353 5
 1 -1 -10 31071.8 1060.09 2
 1 -1 -9 283.821 125.089 5
 1 1 -9 268.144 119.483 2
 -1 -1 9 265.783 127.784 11
 -1 -1 8 123902 1873.93 11
 -1 1 8 129799 1753.81 11
 1 -1 -8 124053 1765.02 5
 1 -1 -8 128999 1910.62 2
 1 1 -8 127713 1864.71 2
 1 1 -8 125624 1563.06 5
 -1 1 7 73780.3 1219.83 11
 1 1 -7 72766.3 1098.54 5
 1 -1 -7 71431.4 1264.69 5
 1 -1 -7 74300.2 1343.59 2
 1 1 -7 73381.8 1313.26 2
 -1 -1 7 72343.5 1327.37 11
 -1 1 6 24839.9 635.557 11
 1 1 -6 26121.8 719.467 2
 1 -1 -6 25308 694.953 5
 1 -1 -6 25323.9 728.615 2
 1 1 -6 26231.4 603.487 5
 1 1 -5 222851 1920.14 2
 1 1 -5 224849 1589.7 5
 1 -1 -5 221479 1890.95 5
 1 -1 -5 220748 1941.78 2
 1 1 -4 55252.4 705.631 5
 1 -1 -4 55799.1 857.979 5
 1 -1 -4 54292.8 857.996 2
 1 -1 -3 4122.46 210.078 2
 1 -1 -3 4165.45 211.298 5
 1 1 -3 3778.79 193.733 4
 1 1 -3 4082.41 171.392 5
 1 -1 -2 131368 1026.2 5
 1 1 -2 130240 830.911 5
 1 1 -2 132606 922.342 4
 -1 1 1 18468.2 234.474 1
 1 -1 -1 18443.2 328.241 5
 1 1 -1 18205.1 293.639 5
 -1 1 0 68791.4 615.073 3
 -1 -1 0 72640.7 634.643 6
 1 -1 0 71194.8 339.432 1
 -1 -1 0 66794.1 571.385 1
 -1 -1 -1 75625.6 597.073 6
 -1 -1 -1 75732.1 652.927 7
 -1 -1 -1 72145.4 627.062 1
 -1 1 -1 77846.6 628.349 4
 -1 1 -1 72991.4 711.272 8
 -1 -1 -2 49476.8 577.572 7
 -1 -1 -2 49556 488.947 3
 -1 1 -2 50260.4 624.008 4
 -1 1 -3 429.552 79.538 2
 -1 -1 -3 469.976 59.2772 3
 -1 1 -3 311.144 84.1423 8
 -1 1 -3 331.64 77.6395 4
 -1 -1 -3 306.102 72.9194 2
 -1 -1 -4 157682 1444.03 2
 -1 1 -4 163421 1442.24 2
 -1 -1 -5 67981.9 997.09 8
 -1 1 -5 69145.4 1136.85 8
 -1 -1 -5 68665.1 1075.32 2
 -1 1 -6 69158.5 1151.21 2
 -1 -1 -6 67681.7 1093.89 8
 -1 -1 -6 68966.4 1194.93 2
 -1 -1 -7 32075.5 812.636 8
 -1 1 -7 34781.6 884.417 2
 -1 -1 -7 34031.3 924.702 2
 -1 -1 -8 10454.5 566.414 2
 -1 1 -8 10809.1 531.912 2
 -1 -1 -8 9998.95 490.916 8
 -1 1 -9 5555.74 415.068 2
 -1 -1 -9 6050.54 463.34 2
 -1 1 -10 119050 2010.56 2
 -1 -1 -10 117762 2096.77 2
 -1 1 -11 11081.3 654.05 2
 -1 1 -11 11026.6 689.227 4
 -1 -1 -11 10679.2 664.683 2
 -1 1 -12 440.503 168.178 4
 -1 -1 -12 688.101 188.315 2
 -1 1 -12 1005.82 213.275 2
 -1 1 -13 269.819 107.811 2
 -1 -1 -13 405.515 168.984 2
 -1 1 -13 352.052 156.563 4
 -1 -1 -13 349.743 122.27 5
 -1 -1 -14 -94.457 121.845 5
 -1 -1 -14 116.004 126.777 2
 -1 1 -14 29.8884 90.1812 2
 -1 1 -14 -7.04218 105.453 4
 -1 -1 -15 2097.21 347.698 2
 1 -1 15 2488.59 369.514 28
 -1 1 -15 2531.79 358.896 2
 1 1 15 2042.74 333.663 28
 -1 1 -15 2278.03 360.617 4
 1 1 16 34.3308 108.234 25
 1 1 16 7.50295 150.068 16
 1 1 16 13.5917 153.398 28
 1 -1 16 346.106 126.297 28
 1 1 17 17288.9 941.064 16
 1 -1 17 17808.3 1015.08 28
 1 1 17 20261.1 982.548 25
 1 1 17 17593.2 1004.76 28
 1 1 18 1661.54 293.112 16
 1 -1 18 1318.71 285.03 28
 1 1 18 1367.88 301.751 28
 1 -1 18 1265.92 273.823 16
 1 -1 19 64.5002 116.894 28
 1 -1 19 14.1668 119.372 16
 1 1 19 92.6718 110.93 28
 1 1 19 115.269 99.8511 16
 1 1 20 1980.34 315.495 28
 1 -1 20 2048 307.849 16
 1 -1 20 1867.31 303.839 28
 1 1 21 3293.02 368.267 28
 1 -1 21 3414.48 346.352 16
 1 -1 21 2936.03 341.34 28
 1 1 22 79.8172 109.53 28
 1 -1 22 -21.2361 57.7523 16
 1 -1 22 -4.89975 84.1982 28
 1 -1 23 565.145 116.994 28
 1 1 23 301.953 88.4008 28
 -1 2 22 1460.95 192.874 25
 -1 2 22 1631.09 219.117 28
 -1 -2 22 1117 184.402 28
 -1 -2 22 1295.79 168.919 16
 -1 -2 21 983.037 182.591 16
 -1 2 21 1077.51 205.239 25
 -1 -2 21 873.202 200.133 28
 -1 2 21 734.297 184.402 28
 -1 -2 20 688.18 185.207 16
 -1 2 20 781.612 204.714 25
 -1 2 20 771.716 211.861 28
 -1 -2 20 808.282 210.459 28
 -1 -2 19 1530.46 290.876 28
 -1 2 19 1411.8 263.885 28
 -1 2 19 1835.07 306.568 25
 1 2 -18 460.004 148.617 24
 -1 2 18 300.112 154.525 25
 -1 -2 18 326.276 159.797 28
 1 2 -17 195.647 139.331 24
 -1 2 17 -153.624 151.263 25
 1 2 -16 280.133 155.213 24
 1 2 -15 4386.37 473.457 24
 -1 2 15 4281.05 475.368 29
 1 -2 -15 3863.71 429.702 5
 1 2 -15 3272.04 382.572 20
 1 -2 -14 39.0657 94.7694 2
 1 -2 -14 142.586 98.1408 5
 1 2 -14 105.427 117.756 4
 1 2 -13 3579.66 425.02 4
 1 -2 -13 3476.52 420.098 2
 1 -2 -13 2617.57 344.422 5
 -1 -2 12 7055.42 585.489 11
 1 -2 -12 5887.7 497 5
 1 2 -12 6677.93 559.926 4
 1 -2 -11 9412.04 600.169 5
 1 2 -11 8918.94 617.587 4
 1 -2 -11 9475.15 628.088 2
 -1 -2 11 8037.96 585.014 11
 1 -2 -10 13645.8 718.361 2
 1 2 -10 13954 732.027 4
 -1 -2 10 12886.5 720.241 11
 1 -2 -10 12865.1 668.666 5
 1 -2 -9 94279.2 1781.99 2
 -1 -2 9 87376.6 1749.77 11
 1 2 -9 94723.5 1790.34 4
 1 -2 -9 87702.1 1665.25 5
 1 2 -8 75.6167 103.677 4
 1 -2 -8 97.9222 105.427 5
 -1 -2 8 -0.74019 98.2393 11
 1 2 -8 31.1158 48.2773 5
 1 -2 -8 23.1918 93.3075 2
 1 2 -7 217960 2374.64 4
 1 2 -7 224395 1753.87 5
 -1 -2 7 220788 2437.19 11
 1 -2 -7 225045 2389.6 2
 -1 2 7 238519 2014.33 11
 1 -2 -7 224208 2371.19 5
 -1 2 7 242294 1811.12 12
 1 -2 -6 132218 1696.13 5
 1 2 -6 132478 1223.8 5
 1 -2 -6 131798 1704.21 2
 1 2 -6 130796 1674.62 4
 1 -2 -5 93955.3 1325.54 5
 1 2 -5 94752 1301.74 4
 1 2 -5 97220.7 939.993 5
 1 -2 -5 98229.8 1348.01 2
 1 -2 -4 344244 2343.28 5
 1 2 -4 344243 1573.46 5
 1 -2 -4 349558 2313.45 2
 1 2 -4 351933 2260.94 4
 1 -2 -3 968075 3540.97 5
 -1 2 3 956738 3027.95 1
 1 2 -3 966471 2402.96 5
 1 -2 -2 349683 1893.52 5
 -1 2 2 349907 1570.38 1
 1 -2 -1 280931 1451.26 5
 1 -2 -1 281392 1287.05 1
 1 -2 0 6170.73 179.431 1
 -1 -2 0 6125.8 226.135 1
 -1 2 0 5757 216.857 4
 1 -2 0 6502.98 184.954 5
 1 2 0 6140.36 212.084 4
 -1 -2 -1 981707 2875.3 1
 -1 2 -1 996503 2881.93 4
 -1 -2 -2 360709 1368.44 6
 -1 2 -2 373089 1961.35 4
 -1 -2 -2 363465 1669.71 7
 -1 -2 -2 369557 1882.22 1
 -1 2 -3 297444 1450.98 2
 -1 -2 -3 299978 1215.4 3
 -1 -2 -3 299480 1614.65 7
 -1 2 -4 27521.9 663.465 4
 -1 -2 -4 27505.2 646.418 2
 -1 2 -4 28757.7 552.589 2
 -1 -2 -4 28223.1 395.283 3
 -1 2 -5 10996.9 394.966 2
 -1 2 -5 10273.8 444.818 4
 -1 -2 -5 9901.33 426.026 2
 -1 2 -6 26851.5 789.661 4
 -1 -2 -6 27705.9 672.926 8
 -1 -2 -6 28313.3 790.009 2
 -1 2 -6 28395.2 709.793 2
 -1 2 -7 14807.3 627.686 4
 -1 -2 -7 14736.4 537.003 8
 -1 -2 -7 14561.1 619.513 2
 -1 2 -7 16543.2 594.119 2
 -1 2 -8 59077.4 1214.8 2
 -1 2 -8 54578.5 1308.39 4
 -1 -2 -8 57082.7 1323.68 2
 -1 -2 -8 56693.1 1118.24 8
 -1 -2 -9 149094 2317.51 2
 -1 2 -9 147287 2064.93 2
 -1 -2 -9 144268 1899.24 8
 -1 2 -10 91.2634 79.9996 2
 -1 2 -10 196.483 128.647 4
 -1 -2 -11 67.4678 108.391 2
 -1 2 -11 85.8452 119.503 2
 -1 2 -11 102.957 97.4861 4
 -1 2 -12 15506.2 860.564 4
 -1 2 -12 15719.3 798.961 2
 -1 -2 -12 16038.8 862.317 2
 -1 2 -13 1331.92 256.537 2
 -1 -2 -13 1189.86 254.028 2
 -1 2 -13 1210.58 250.795 4
 -1 -2 -13 960.002 221.827 5
 -1 -2 -14 3883.74 431.513 5
 -1 -2 -14 4331.17 479.377 2
 -1 2 -14 5142.95 496.177 2
 -1 2 -14 4704.11 504.175 4
 -1 2 -15 2799.47 356.576 20
 1 -2 15 2308.8 368.117 28
 1 2 15 2117.13 336.949 28
 1 2 15 2454.62 360.662 25
 -1 -2 -15 2456 345.09 5
 1 2 16 693.116 186.834 25
 1 -2 16 645.492 185.136 28
 1 2 16 761.303 228.346 28
 1 2 17 6113.58 562.926 25
 1 2 17 5785.43 575.5 28
 1 -2 17 5819.78 575.337 28
 1 -2 18 2023.2 346.795 28
 1 2 18 1880.6 327.559 28
 1 2 18 2507.15 354.034 25
 1 -2 19 4872.94 503.701 28
 1 -2 19 4672.94 492.546 16
 1 2 19 5265.34 516.055 28
 1 2 19 6116.78 517.111 25
 1 -2 20 2403.28 332.756 16
 1 2 20 2933.21 326.086 25
 1 2 20 2483.6 337.87 28
 1 -2 20 2287.59 326.716 28
 1 2 21 3105.53 343.168 28
 1 -2 21 3154.62 334.901 16
 1 -2 21 3100.76 343.388 28
 1 2 22 1410.83 206.285 28
 1 -2 22 1181.08 180.083 16
 1 -2 22 1026.11 174.532 28
 -1 -3 22 281.382 92.5982 16
 -1 3 22 442.235 105.595 28
 -1 -3 22 244.728 93.736 28
 -1 3 22 428.861 111.792 25
 -1 3 21 2387.61 288.56 25
 -1 3 21 2028.39 262.984 28
 -1 -3 21 2014.4 266.197 28
 -1 -3 21 1953.06 248.834 16
 -1 -3 20 1264.13 234.11 28
 -1 3 20 1524.35 257.805 28
 -1 3 20 1384.13 258.662 25
 -1 3 19 4064.73 445.491 28
 1 3 -19 5775.7 461.483 20
 -1 3 19 5055.52 503.864 25
 -1 -3 19 5924.63 528.724 28
 -1 -3 18 121.994 156.888 28
 -1 3 18 -33.8944 145.219 28
 -1 3 18 143.369 123.343 25
 1 3 -18 -31.1457 110.023 20
 -1 3 17 2234.11 383.556 25
 1 3 -17 1854.72 327.078 24
 1 3 -17 1799.89 297.851 20
 -1 3 16 13211.6 873.677 25
 -1 3 16 11990.9 822.612 29
 1 3 -16 12811.7 781.677 20
 1 3 -16 11788.3 794.61 24
 1 3 -15 7210.12 582.38 20
 1 3 -15 7370.8 619.09 24
 -1 3 15 7842.32 663.096 25
 -1 3 15 7617.05 655.93 29
 1 -3 -14 197.101 116.911 5
 1 -3 -14 -21.9421 108.996 2
 1 3 -14 -85.8302 187.576 4
 1 3 -13 27381.2 1169.84 4
 -1 -3 13 25817.8 1181.93 11
 1 -3 -13 27271.8 1159.18 2
 1 -3 -13 24238 1073.81 5
 -1 -3 12 15471.4 884.055 11
 1 -3 -12 16077.2 870.25 2
 1 3 -12 16280.2 874.253 4
 1 -3 -12 15245.1 827.613 5
 -1 -3 11 63189.9 1716.97 11
 1 -3 -11 63755.5 1621.87 5
 1 3 -11 68124.2 1723.26 4
 1 -3 -11 67164 1700.79 2
 1 3 -10 223.768 126.13 4
 1 -3 -10 385.154 146.967 2
 1 -3 -10 441.384 162.031 5
 -1 -3 10 592.578 196.411 11
 1 -3 -9 361957 3547.6 5
 -1 -3 9 373613 3790.91 11
 1 3 -9 370521 3618.01 4
 1 3 -8 6716.56 464.529 4
 1 -3 -8 7097.17 473.358 2
 -1 -3 7 1107.73 197.312 11
 1 -3 -7 1096.54 201.687 5
 1 -3 -7 858.565 175.643 2
 1 3 -7 972.769 177.08 4
 -1 3 7 1252.56 155.857 12
 1 -3 -6 73108.6 1337.84 2
 1 -3 -6 66601.1 1289.79 5
 1 3 -6 67152.5 1238.49 4
 1 3 -6 73154 1085.47 12
 -1 3 6 73095.9 1169.74 12
 -1 3 5 28133 718.665 12
 -1 3 5 27950.5 682.854 1
 1 -3 -5 26418 756.666 5
 1 -3 -5 29194.3 788.859 2
 1 3 -5 27746.9 676.098 12
 1 3 -5 27046.6 730.61 4
 1 -3 -4 464.312 105.903 2
 1 3 -4 349.469 92.9722 4
 -1 3 4 286.509 82.8403 12
 -1 3 4 236.963 69.0646 1
 1 -3 -4 293.879 90.5499 5
 1 3 -4 339.925 84.5945 12
 1 3 -3 12309.7 422.686 4
 1 -3 -3 11600.5 428.364 5
 1 3 -3 11841.7 437.264 12
 -1 3 3 11552.8 447.492 12
 1 -3 -3 11614.6 390.832 2
 1 -3 -2 4466.9 234.573 5
 -1 3 2 3836.61 257.195 12
 1 -3 -2 3842.72 189.632 2
 1 3 -2 4420.5 267.153 12
 1 3 -2 4210.96 231.363 4
 1 -3 -1 55556.3 719.549 5
 1 -3 -1 55387.7 705.65 1
 -1 3 0 25179.6 564.185 4
 -1 -3 0 26585.6 556.566 1
 1 -3 0 26444.6 475.664 1
 1 -3 0 26778.4 419.635 5
 1 3 0 25592.2 544.647 4
 -1 -3 -1 5482.41 255.106 1
 -1 -3 -1 5679.15 220.633 6
 -1 3 -1 5374.96 281.269 12
 1 3 1 5229.54 289.935 12
 -1 3 -1 5335.25 264.294 4
 -1 3 -2 39674.7 736.627 4
 -1 -3 -2 40844.6 718.095 1
 -1 -3 -2 42383.6 540.359 6
 1 3 2 39396 791.892 12
 -1 -3 -2 38926.8 610.076 7
 -1 3 -2 40812.8 750.607 10
 -1 3 -3 52177.6 870.838 10
 -1 -3 -3 51441.9 718.635 7
 1 3 3 50937 900.194 12
 1 3 3 52489.8 885.347 1
 -1 -3 -3 49800 865.81 2
 -1 3 -3 49434 888.141 4
 -1 3 -4 33250.6 712.669 10
 1 3 4 35797.7 772.136 1
 1 3 4 34094.2 741.587 12
 -1 -3 -4 34804.6 615.769 7
 -1 3 -4 33046 783.276 4
 -1 -3 -4 32753.4 753.996 2
 -1 -3 -5 7116.06 388.56 2
 -1 3 -5 6977.42 339.404 10
 1 3 5 7744.49 354.436 12
 -1 3 -5 6602.4 378.911 4
 -1 -3 -6 151.727 93.0988 2
 1 3 6 135.789 53.2623 12
 -1 3 -6 103.878 59.4681 10
 -1 3 -6 57.4036 78.0522 4
 -1 3 -7 9284.82 518.114 4
 -1 3 -7 9682.79 421.093 10
 -1 -3 -7 10192.1 539.337 2
 -1 -3 -7 9528.64 422.562 8
 -1 3 -8 8014.73 513.469 4
 -1 -3 -8 9169.9 551.884 2
 -1 3 -9 2178.16 283.547 4
 -1 -3 -9 1530.95 257.744 2
 -1 3 -10 2378.84 311.657 4
 -1 -3 -10 2611.84 347.251 2
 -1 3 -11 18571 912.896 4
 -1 -3 -11 20479.7 974.794 2
 -1 -3 -12 5619.07 535.91 2
 -1 3 -12 5499.93 518.504 4
 -1 3 -13 8732.49 671.048 4
 -1 -3 -13 10690.9 739.037 2
 -1 -3 -13 9449.77 685.594 5
 -1 -3 -14 16733.5 917.054 5
 -1 -3 -14 16955.5 949.89 2
 -1 3 -14 16041.3 920.753 4
 1 -3 15 12090.4 800.815 28
 1 3 15 12120.4 816.717 25
 -1 3 -15 12768.7 782.795 20
 1 3 15 11890.4 797.344 28
 1 3 16 658.447 214.965 25
 1 3 16 893.993 222.209 28
 -1 3 -16 588.615 169.794 20
 1 -3 16 931.149 231.5 28
 1 3 17 1528.19 306.614 28
 1 3 17 1566.68 288.692 25
 -1 3 -17 1360.21 271.605 20
 1 -3 17 1488.06 297.667 28
 1 3 18 4277.5 471.65 25
 -1 3 -18 4188.28 427.221 20
 1 -3 18 3974.11 452.202 28
 1 3 18 4072.56 466.778 28
 1 -3 19 934.679 226.708 16
 1 3 19 920.844 229.532 28
 1 3 19 844.717 207.361 25
 -1 3 -19 883.185 200.111 20
 1 -3 19 922.188 233.465 28
 1 3 20 323.453 141.984 28
 1 -3 20 642.283 167.652 28
 1 3 20 395.244 142.864 25
 1 -3 20 314.893 158.221 16
 1 3 21 6463.38 423.663 25
 1 -3 21 7072.84 471.826 28
 1 3 21 6924.57 450.649 28
 1 -3 21 6761.88 474.128 16
 1 -3 22 32.9198 53.3749 28
 1 -3 22 154.575 98.9586 16
 1 3 22 -73.4499 80.4801 28
 -1 -4 22 176.477 74.585 16
 -1 4 22 271.761 89.1025 25
 -1 -4 21 -131.473 98.4636 16
 -1 4 21 43.6598 78.5682 25
 -1 -4 21 -30.4498 69.7013 28
 -1 -4 20 109.499 81.7731 28
 -1 4 20 157.679 97.5749 25
 1 4 -20 -20.6066 73.754 20
 -1 -4 19 2966.62 352.34 28
 1 4 -19 3242.18 354.007 20
 -1 4 19 3258.12 396.92 25
 -1 -4 18 897.328 228.459 28
 1 4 -18 362.257 125.373 20
 -1 4 18 758.487 235.536 25
 -1 -4 17 3754.32 432.875 28
 1 4 -17 3499.97 423.042 20
 -1 4 17 3830.93 483.182 25
 -1 4 16 2933.81 420.966 29
 -1 4 16 3551.1 467.345 25
 1 4 -16 3078.56 404.285 20
 -1 -4 16 3530.46 437.525 28
 -1 4 15 25518 1217.99 29
 -1 4 15 24862.2 1201.29 25
 1 4 -15 26555 1188.67 24
 1 4 -15 26192.7 1143.33 20
 1 4 -14 93.9759 125.969 24
 -1 4 14 162.127 130.926 29
 -1 4 14 -179.383 165.492 25
 1 4 -14 -77.6293 147.267 20
 1 -4 -13 17825.1 950.165 5
 1 -4 -13 19423 992.017 2
 1 4 -13 19959.9 1006.77 4
 1 4 -12 50294 1555.98 4
 -1 -4 12 50392.6 1640.76 11
 1 -4 -12 47132.2 1501.67 5
 1 -4 -11 1648.26 267.548 5
 -1 -4 11 1364.88 269.201 11
 1 4 -11 1836.38 294.037 4
 1 -4 -11 2191.96 315.623 2
 1 -4 -10 2097.74 301.951 2
 1 4 -10 2450.06 333.334 4
 -1 -4 10 1582.12 291.323 11
 1 -4 -10 1877.4 292.42 5
 -1 -4 9 54619.9 1504.11 11
 1 4 -9 54745 1427.32 4
 1 -4 -9 54879.4 1449.5 5
 1 -4 -8 116884 2018.38 5
 1 4 -8 117180 1985.56 4
 -1 -4 8 119502 2130.66 11
 1 -4 -7 245111 2778.95 5
 1 4 -7 243221 2714.15 4
 -1 4 7 264723 2546.92 12
 -1 -4 7 257556 2933.28 11
 1 -4 -7 256159 2758.76 2
 1 -4 -6 138.46 121.319 5
 -1 -4 6 215.2 129.427 11
 1 -4 -6 3.12563 79.5116 2
 1 4 -6 99.8069 91.5266 4
 -1 4 6 88.9303 65.3789 12
 1 4 -6 216.343 97.1791 12
 1 -4 -5 25699.8 797.693 5
 -1 4 5 26363.8 791.67 12
 1 4 -5 24506.6 758.298 4
 1 -4 -5 26360.2 775.635 2
 1 4 -5 26225.1 752.316 12
 1 -4 -4 146.222 84.5144 2
 1 4 -4 90.8542 62.8639 12
 -1 4 4 86.6441 56.4785 1
 1 4 -4 171.643 80.6571 4
 -1 4 4 187.048 90.5221 12
 1 4 -3 223189 2207.49 12
 -1 4 3 235532 1882.16 1
 -1 4 3 229247 2282.86 12
 1 4 -3 227664 2070.42 4
 1 -4 -3 239828 2069.51 5
 1 -4 -3 227138 1829.31 2
 -1 4 2 252759 2372.83 12
 1 4 -2 257283 2121.61 4
 1 -4 -2 252760 1684.69 2
 1 -4 -1 1869.59 160.084 1
 1 4 -1 1629.17 173.881 4
 1 -4 -1 1977.73 150.501 5
 -1 4 1 1935.72 209.273 12
 -1 -4 1 2067.35 189.204 1
 1 -4 0 11982.1 387.831 1
 -1 4 0 11761.8 461.081 4
 1 4 0 11203.6 490.054 12
 -1 4 0 11565 494.512 12
 -1 4 0 12560.8 478.546 10
 1 -4 0 12636.9 317.471 5
 -1 -4 0 11876.6 431.447 1
 -1 4 -1 26.4109 68.768 4
 -1 4 -1 220.03 79.1811 10
 1 4 1 187.857 80.181 12
 1 -4 1 8.86094 41.1394 1
 -1 -4 -1 139.293 55.8292 1
 1 4 2 23174.7 706.077 12
 -1 4 -2 22515.9 648.793 10
 -1 4 -2 21639.7 656.413 12
 -1 4 -2 21139 632.224 4
 -1 -4 -2 21394.3 594.097 1
 -1 -4 -2 23301.1 459.556 6
 -1 4 -3 28531.8 730.973 10
 -1 -4 -3 27881.9 573.13 7
 -1 -4 -3 26777 696.166 2
 -1 4 -3 26401.9 733.414 4
 1 4 3 28527.9 785.464 12
 -1 4 -3 27638.8 733.448 12
 -1 4 -4 9985.76 475.741 4
 -1 4 -4 10215.7 448.995 10
 -1 4 -4 10340.3 441.887 12
 1 4 4 10284.7 478.885 12
 -1 -4 -4 10152.4 351.521 7
 -1 -4 -4 9673.76 448.562 2
 -1 4 -5 583.213 120.654 10
 -1 4 -5 737.609 119.482 12
 -1 4 -5 692.938 155.052 4
 1 4 5 796.823 142.115 12
 -1 -4 -5 693.036 141.089 2
 -1 4 -6 17659.4 710.504 4
 -1 -4 -6 18967.1 717.2 2
 -1 4 -6 19081.5 628.266 10
 -1 4 -7 30562.3 803.842 10
 -1 4 -7 28523.3 955.346 4
 -1 -4 -7 31361.3 983.552 2
 -1 4 -8 15805.6 753.131 4
 -1 -4 -8 17717.5 796.17 2
 -1 4 -9 9706.75 613.578 4
 -1 -4 -9 9780.91 632.542 2
 -1 -4 -10 6526.74 546.294 2
 -1 4 -10 5382.45 483.632 4
 -1 4 -11 402.577 147.557 4
 -1 -4 -11 926.483 239.163 2
 -1 4 -12 11497.7 755.252 4
 -1 -4 -12 13052.1 817.214 2
 -1 4 -13 10022.5 725.481 4
 -1 -4 -13 11546 780.565 2
 -1 -4 -13 10880.1 748.558 5
 -1 4 -14 501.178 166.746 20
 1 -4 14 808.459 221.656 28
 1 4 14 597.567 184.875 25
 -1 4 -15 6833.9 590.641 20
 1 4 15 5941.69 583.166 25
 1 -4 15 6981.98 594.531 28
 1 -4 16 6572.21 588.488 28
 -1 4 -16 6055.17 561.256 20
 1 4 16 5976.21 585.359 25
 1 4 17 220.43 158.555 25
 -1 4 -17 245.618 159.847 20
 1 -4 17 32.2816 122.276 28
 -1 4 -18 9054.59 632.04 20
 1 -4 18 9181.78 643.157 28
 1 4 18 9646.65 700.953 25
 -1 4 -19 9676.61 607.455 20
 1 -4 19 8976.09 602.155 28
 1 4 19 9885.11 657.732 25
 1 4 20 210.067 102.81 25
 -1 4 -20 54.9446 69.4031 20
 1 -4 20 32.7654 103.448 16
 1 -4 20 139.216 109.448 28
 1 4 21 102.591 76.2072 25
 1 -4 21 78.716 87.274 16
 1 -4 21 243.611 92.296 28
 1 4 22 8.46611 50.6941 27
 1 -4 22 127.12 70.4961 16
 -1 5 21 980.697 172.214 25
 -1 -5 21 1143.22 175.324 16
 1 5 -21 996.305 138.377 20
 1 5 -20 860.286 170.323 20
 -1 5 20 1150.55 219.062 25
 1 5 -19 -47.6109 108.313 20
 -1 5 19 13.3714 122.385 25
 1 5 -18 657.515 191.337 20
 -1 5 18 1104.78 272.976 25
 1 5 -17 3943.43 440.757 20
 -1 5 17 4242.78 491.757 25
 -1 5 16 2355.46 389.26 25
 1 5 -16 2727.87 379.086 20
 -1 5 16 2794.42 427.702 29
 -1 5 15 26191.9 1262.6 29
 -1 5 15 25736.3 1235.67 25
 1 5 -15 26372.2 1174.88 20
 -1 5 14 3102.89 432.006 29
 1 5 -14 3151.51 405.455 20
 -1 5 14 2689.56 406.491 25
 1 5 -13 11856.3 772.477 20
 1 -5 -13 12797 808.829 2
 -1 5 13 11226 810.941 29
 -1 5 13 11492.4 806.321 25
 1 5 -13 11902.7 773.263 24
 1 5 -12 8430.66 648.789 4
 -1 -5 12 8383.79 689.072 11
 1 -5 -12 9458.36 684.328 2
 1 -5 -12 8234.3 650.825 5
 1 5 -11 1557.67 278.296 4
 1 -5 -11 1697.97 289.305 5
 1 -5 -11 1988.11 307.802 2
 -1 -5 11 1711.72 315.945 11
 1 -5 -10 85.5804 112.204 2
 1 -5 -10 74.1342 92.0453 5
 -1 -5 10 177.421 143.769 11
 1 -5 -9 2963.62 347.746 2
 1 5 -9 2678.02 340.255 4
 -1 -5 9 2877.68 380.685 11
 1 -5 -9 2356.61 315.937 5
 1 5 -8 156.357 108.601 4
 -1 5 8 19.0569 93.9297 12
 1 -5 -8 52.9403 107.145 5
 -1 -5 8 -60.5813 124.354 11
 -1 -5 7 3043.81 352.003 11
 -1 5 7 2607.64 289.306 12
 1 -5 -7 2578.8 307.033 5
 1 -5 -7 2447.31 281.157 2
 1 5 -7 2395.99 291.982 4
 1 -5 -6 107.709 78.7045 5
 1 -5 -6 19.0224 81.7025 2
 1 5 -6 -12.9056 84.8314 12
 -1 5 6 100.411 87.5585 12
 1 5 -6 -46.3721 114.95 4
 -1 -5 6 37.1086 85.6816 11
 1 -5 -5 25078.9 827.722 5
 1 5 -5 25786 849.499 4
 -1 -5 5 27234.9 911.793 11
 1 5 -5 26657.8 862.631 12
 -1 5 5 27392 913.122 12
 1 5 -4 84585 1491.39 4
 -1 5 4 86291.9 1602.96 12
 1 -5 -4 87519.2 1442.32 5
 1 5 -4 86444.6 1560.85 12
 -1 5 3 46.5033 84.266 12
 1 5 -3 -15.4066 119.386 12
 1 5 -3 105.337 78.6081 4
 1 -5 -3 74.9864 63.5354 5
 1 -5 -2 42521.1 841.73 5
 -1 5 2 39077.5 1061.86 12
 1 5 -2 39669.8 1060.2 12
 1 5 -2 41033.8 976.725 4
 1 5 -1 85642.1 1388.39 4
 1 -5 -1 85743.4 1207.67 1
 1 5 -1 82529.3 1535.35 12
 1 5 0 4951.38 378.869 12
 -1 5 0 4870.55 372.266 12
 1 -5 0 5405.98 299.756 1
 -1 5 -1 3249.91 285.956 4
 -1 5 -1 3416.18 309.412 12
 1 -5 1 3347.57 239.857 1
 -1 -5 -1 3132.89 212.574 6
 1 5 1 2887.35 297.3 12
 -1 5 -1 3357.06 294.817 10
 -1 5 -2 6992.57 420.626 4
 -1 5 -2 7838.01 454.402 12
 1 5 2 7884.62 480.07 12
 -1 5 -2 7654.47 436.394 10
 1 -5 2 8194.41 381.573 1
 -1 -5 -3 12035.2 410.618 7
 -1 -5 -3 11826.7 507.336 2
 -1 5 -3 11465.6 547.67 12
 1 5 3 12195.1 599.065 12
 -1 5 -3 11716.1 555.15 4
 -1 5 -3 13059.6 568.57 10
 -1 -5 -4 11475.5 529.701 2
 -1 5 -4 11767.1 548.307 12
 1 5 4 12072 594.613 12
 -1 5 -4 11416.3 534.382 10
 -1 5 -4 11248.8 558.908 4
 -1 -5 -5 58672.3 1263.54 2
 1 5 5 64381.9 1368.76 12
 -1 5 -5 63745.8 1250.27 12
 -1 5 -5 59788.3 1222.17 10
 -1 5 -5 54647 1262.32 4
 1 5 6 37320.8 1049.59 12
 -1 5 -6 35835.8 946.631 10
 -1 -5 -6 35277.3 1044.56 2
 -1 -5 -7 85.4557 84.1055 2
 1 5 7 63.5187 87.2488 12
 -1 5 -7 100.547 102.56 4
 -1 -5 -8 -3.50311 127.816 2
 -1 5 -8 1144.8 226.864 4
 -1 5 -9 273.213 118.369 4
 -1 -5 -9 382.681 150.564 2
 -1 -5 -10 3.98909 99.7237 2
 -1 5 -10 232.932 132.692 4
 -1 -5 -11 169.45 137.538 2
 -1 5 -11 263.514 129.374 4
 -1 -5 -12 1509.58 292.706 5
 -1 -5 -12 1640.72 307.056 2
 -1 5 -12 1441.7 283.929 4
 -1 5 -13 17653.6 952.513 20
 1 5 13 18711.7 1015.26 25
 1 5 13 18942.9 1052.76 29
 1 5 14 28583.7 1278.17 25
 -1 5 -14 26464.2 1180.6 20
 1 5 15 5.18102 147.35 25
 -1 5 -15 230.578 149.114 20
 -1 5 -16 2758.85 383.228 20
 1 5 16 1807.77 343.605 25
 1 5 17 3912.22 463.206 25
 -1 5 -17 4160.2 453.895 20
 -1 5 -18 1249.05 251.489 20
 1 5 18 946.311 240.271 25
 -1 5 -19 2109.77 286.842 20
 1 5 19 2584.3 340.22 25
 1 5 20 217.04 111.179 25
 1 -5 20 245.163 122.55 16
 -1 5 -20 100.544 85.5702 20
 1 -5 21 39.3801 70.3276 16
 1 5 21 -45.2782 72.9595 25
 1 6 -20 3081.26 280.636 20
 -1 6 20 3337.93 321.949 25
 -1 6 19 1002.74 218.171 25
 1 6 -19 796.536 172.057 20
 -1 6 18 67.7745 132.544 25
 1 6 -18 118.877 97.0531 20
 1 6 -17 138.627 135.827 20
 -1 6 17 154.055 155.408 25
 1 6 -16 600.111 192.763 20
 -1 6 16 424.066 202.361 29
 -1 6 16 671.385 220.36 25
 -1 6 15 2673.15 401.291 25
 -1 6 15 2733.1 423.22 29
 1 6 -15 2930.18 416.167 20
 1 6 -14 4500.16 504.121 20
 -1 6 14 4733.15 557.12 29
 -1 6 14 4934.47 553.229 25
 1 6 -13 997.508 247.285 20
 -1 6 13 875.598 245.336 29
 -1 6 13 1050.93 268.784 25
 -1 6 12 18308.1 1039.91 29
 -1 6 12 19095.8 1029.96 25
 1 6 -12 19102.3 992.573 20
 -1 -6 11 24901.4 1182.54 11
 1 -6 -11 25117.1 1123.12 5
 1 6 -11 25085 1120 4
 1 6 -10 19999.5 974.468 4
 -1 -6 10 22391.3 1082.64 11
 1 -6 -10 21526.6 1010.54 5
 1 6 -9 4456.29 443.645 4
 1 -6 -9 4129.33 436.542 5
 -1 -6 9 4200.15 457.41 11
 -1 -6 8 5180.64 488.269 11
 1 6 -8 4479.49 431.53 4
 1 -6 -8 4691.96 436.633 5
 -1 6 8 4567.91 422.447 12
 1 6 -7 297.844 123.893 4
 -1 -6 7 322.076 139.524 11
 1 6 -6 11239.7 648.501 4
 1 6 -6 11564.5 628.72 12
 -1 6 6 10548.2 629.089 12
 -1 -6 6 12058.7 675.367 11
 1 -6 -6 11087.2 620.601 5
 -1 -6 5 22808.7 887.409 11
 1 -6 -5 22118.7 818.306 5
 -1 6 5 21946.6 912.802 12
 1 6 -5 21389.3 863.656 12
 1 6 -5 21438.8 863.01 4
 1 -6 -4 43784 1073.72 5
 1 6 -4 45012.1 1205.33 4
 -1 6 4 43184.7 1273.17 12
 1 6 -4 42514.9 1232.8 12
 1 6 -3 287.021 110.841 4
 -1 6 3 191.488 105.274 12
 1 6 -2 14455.4 664.639 4
 -1 6 2 12531.4 676.638 12
 1 6 -2 12658.7 679.325 12
 -1 6 1 2967.94 334.891 12
 1 6 -1 3140.38 344.134 12
 -1 6 0 97497 1835.62 12
 1 6 0 100369 1904.62 12
 1 6 1 23363.4 927.16 12
 -1 6 -1 24075.8 905.858 12
 -1 6 -2 7344.92 503.788 12
 -1 -6 -2 7857.08 433.451 2
 -1 6 -2 8136.08 505.244 4
 1 6 2 7788.51 542.51 12
 1 6 3 8051.22 545.756 12
 -1 6 -3 7162.49 486.253 4
 -1 -6 -3 7900.97 453.508 2
 -1 6 -3 7568.54 503.778 12
 -1 6 -4 581.964 158.176 4
 -1 6 -4 852.035 172.374 12
 -1 -6 -4 677.29 155.305 2
 1 6 4 780.515 188.03 12
 -1 6 -5 124425 1963.16 10
 -1 -6 -5 127512 1997.77 2
 -1 6 -5 127672 2012.15 12
 1 6 5 128842 2178.93 12
 -1 -6 -6 14326 707.715 2
 -1 6 -6 12843.8 705.724 4
 -1 6 -6 14025 660.31 10
 -1 6 -7 258.855 113.31 4
 1 6 7 103.843 92.5577 12
 -1 -6 -7 244.128 103.614 2
 -1 -6 -8 1316.04 248.569 2
 -1 6 -8 954.627 217.394 4
 -1 6 -9 9265.96 653.616 4
 -1 -6 -9 10771.8 721.062 2
 -1 6 -10 3950.41 451.757 4
 -1 -6 -10 4966.94 521.625 2
 -1 6 -11 8589.01 669.014 4
 -1 -6 -11 10824.7 756.595 5
 -1 -6 -11 10694.3 761.871 2
 -1 6 -12 -159.948 128.499 20
 1 6 12 -124.264 111.686 29
 1 6 12 -111.309 187.959 25
 1 6 13 18008.1 1029.14 25
 -1 6 -13 19169.3 1020.49 20
 1 6 13 19702.7 1101.51 29
 -1 6 -14 1332.77 278.646 20
 1 6 14 1459.69 320.801 25
 -1 6 -15 4366.49 493.059 20
 1 6 15 3745.52 485.9 25
 -1 6 -16 430.47 196.524 20
 1 6 16 232.526 148.952 25
 1 6 17 2490.97 382.24 25
 -1 6 -17 3064.77 387.972 20
 1 6 18 624.137 199.981 25
 -1 6 -18 443.498 151.617 20
 1 -6 19 8452.87 547 16
 1 6 19 9017.25 579.817 25
 -1 6 -19 8500.26 532.184 20
 1 -6 20 2202.39 248.394 16
 1 6 20 2170.08 252.51 25
 -1 7 20 344.415 103.842 25
 -1 -7 20 387.885 104.898 16
 1 7 -20 296.301 84.9752 20
 -1 7 19 233.243 120.741 25
 1 7 -19 67.5642 85.6863 20
 1 7 -18 488.098 143.243 20
 -1 7 18 636.835 181.974 25
 -1 7 17 6432.7 550.026 25
 1 7 -17 7474.26 558.896 20
 -1 7 16 12631.4 810.023 25
 1 7 -16 12059 763.452 20
 1 7 -15 9576.53 701.949 20
 -1 7 15 9457.45 754.636 29
 -1 7 15 9272.67 724.279 25
 1 7 -14 1850.33 329.169 20
 -1 7 14 1628 326.317 25
 -1 7 14 1547.69 336.487 29
 -1 7 13 418.29 170.271 25
 1 7 -13 491.853 204.964 20
 -1 7 13 535.748 196.403 29
 1 7 -12 14918.3 906.116 20
 -1 7 12 15074.5 926.753 25
 -1 7 12 16067.4 880.239 19
 -1 7 12 13711.2 921.595 29
 -1 7 11 279.345 146.188 29
 1 7 -11 244.972 133.545 30
 1 7 -11 152.422 148.285 20
 -1 7 11 -175.527 188.09 19
 -1 7 11 38.5753 111.948 25
 -1 7 10 1651.92 292.304 25
 1 7 -10 1445.48 257.123 20
 -1 7 10 1438.06 299.316 29
 -1 7 10 1333.67 241.046 19
 1 7 -10 1816.1 297.231 30
 1 7 -10 1914.58 330.685 4
 1 -7 -10 1717.07 286.264 5
 -1 -7 9 1280.14 268.717 11
 1 7 -9 1030.98 256.209 4
 1 -7 -9 1615.39 280.636 5
 1 7 -8 5547.35 519.247 4
 1 -7 -8 5939.74 508.44 5
 -1 7 8 5598.09 502.876 12
 -1 7 7 4454.96 459.005 12
 1 -7 -7 4050.69 404.593 5
 1 7 -7 3708.97 415.195 4
 1 7 -6 18343.4 889.79 4
 -1 7 6 17204.4 894.19 12
 1 7 -6 18232 872.154 12
 1 7 -5 25600.3 1028.57 4
 1 7 -5 25688.7 1044.14 12
 -1 7 5 23201 1032.43 12
 1 7 -4 2786.16 345.712 12
 -1 7 4 3009.71 367.588 12
 1 7 -4 3254.62 366.365 4
 -1 7 3 314.288 147.237 12
 -1 7 2 47995.2 1470.4 12
 1 7 -2 52270.3 1525.82 12
 1 7 -1 35749.4 1262.74 12
 -1 7 1 33458.9 1225.02 12
 1 7 0 6216.68 534.439 12
 -1 7 0 6430.83 539.653 12
 -1 7 -1 1112.29 239.325 12
 1 7 1 1010.79 244.285 12
 -1 7 -2 7686.43 572.61 12
 1 7 2 7553.91 590.883 12
 1 7 3 2811.54 373.58 12
 -1 7 -3 2300.87 314.594 4
 -1 7 -3 2240.79 301.738 12
 -1 7 -4 580.419 169.334 12
 1 7 4 663.213 188.518 12
 -1 7 -4 740.072 189.149 4
 -1 7 -5 904.072 198.291 12
 -1 7 -5 694.006 202.633 4
 1 7 5 511.055 170.472 12
 1 7 6 647.131 147.267 12
 -1 7 -6 752.965 204.12 4
 1 7 7 1085.92 203.808 12
 -1 7 -7 1265.49 258.261 4
 -1 7 -8 2600.98 364.701 4
 -1 -7 -8 2972.15 385.389 5
 -1 -7 -9 1240.4 283.794 5
 -1 7 -9 619.686 183.184 4
 1 7 10 4362.15 498.293 29
 1 7 10 3965.11 455.616 19
 -1 7 -10 4073.56 436.036 30
 1 7 10 4145.49 477.638 25
 -1 -7 -10 3700.91 445.933 5
 -1 7 -10 3637.73 438.648 20
 1 7 11 2431.8 364.879 19
 -1 7 -11 2193.37 356.696 20
 1 7 11 2367.01 384.884 29
 1 7 11 2250.34 373.719 25
 -1 7 -12 399.946 163.918 20
 1 7 12 291.511 112.841 19
 1 7 12 104.628 110.557 25
 1 7 12 447.158 204.131 29
 -1 7 -13 427.479 189.921 20
 1 7 13 111.976 122.87 25
 1 7 14 171.954 139.282 25
 -1 7 -14 537.801 194.704 20
 -1 7 -15 3798.67 449.692 20
 1 7 15 3718.35 466.649 25
 -1 7 -16 778.769 220.778 20
 1 7 16 939.317 251.275 25
 -1 7 -17 2333.07 323.497 20
 1 7 17 2812 372.89 25
 -1 7 -18 103.652 96.2438 20
 1 7 18 90.0914 103.995 25
 -1 7 -19 29.7228 76.4305 20
 1 -7 19 58.4922 74.6786 16
 1 7 19 -109.999 104.27 25
 1 7 19 133.428 94.0122 27
 -1 7 -20 82.0601 62.5954 18
 1 8 -19 104.663 61.523 20
 -1 8 18 30.2091 74.9456 25
 1 8 -18 3.52388 83.3607 20
 -1 8 17 6.26823 107.579 25
 1 8 -17 -22.4559 122.469 20
 -1 8 16 106.442 113.964 25
 1 8 -16 0.32182 127.701 20
 1 8 -15 -43.5821 117.189 20
 -1 8 15 -104.238 137.441 25
 -1 8 14 2328.47 355.635 25
 1 8 -14 2676.01 374.297 20
 -1 8 14 2476.39 392.996 29
 1 8 -13 12842.3 827.304 20
 -1 8 13 14192.7 811.789 19
 -1 8 13 13727.1 911.444 29
 -1 8 13 12970.2 842.348 25
 1 8 -12 2505.86 354.483 30
 1 8 -12 2857.89 405.911 20
 -1 8 12 3405.14 429.206 19
 -1 8 12 2621.14 410.461 29
 -1 8 12 2619.57 385.478 25
 -1 8 11 2221.65 348.883 25
 1 8 -11 2162.46 337.205 30
 -1 8 11 2449.67 381.298 19
 -1 8 11 1962.94 355.71 29
 1 8 -11 2196.29 354.007 20
 -1 8 10 1314 288.167 19
 -1 8 10 1232.31 273.406 25
 1 8 -10 882.58 225.032 20
 -1 8 10 1294.4 302.445 29
 1 8 -10 1216.11 248.584 30
 1 8 -9 194.354 153.24 30
 -1 8 9 48.5872 166.92 19
 1 8 -9 -45.6423 131.983 22
 1 8 -9 51.998 136.056 20
 -1 8 9 -218.811 126.383 25
 -1 8 9 166.423 142.964 29
 -1 8 8 1999.04 332.329 15
 1 8 -8 1802.73 316.399 30
 -1 8 8 1980.38 339.474 19
 1 8 -8 1934.8 307.622 22
 -1 8 8 1753.99 310.766 12
 1 8 -7 17896.3 957.187 4
 -1 8 7 17230.2 912.011 15
 -1 8 7 19948.3 1026.47 12
 -1 8 7 18698.3 1019.49 19
 1 8 -7 19863.6 1007.72 30
 -1 8 6 7722.23 640.361 12
 1 8 -6 8024.98 627.124 4
 1 8 -6 8224.47 627.897 12
 -1 8 5 390.209 161.261 12
 1 8 -5 396.861 150.625 12
 1 8 -4 873.024 191.724 12
 -1 8 4 697.027 185.669 12
 -1 8 3 7028.51 618.985 12
 1 8 -3 7521.78 617.15 12
 -1 8 2 2711.27 384.061 12
 1 8 -2 2841.64 375.997 12
 1 8 -1 6952.35 590.986 12
 -1 8 1 6919.66 604.247 12
 -1 8 0 13116.8 829.981 12
 1 8 0 13582.7 849.097 12
 -1 8 -1 14785.4 873.264 12
 1 8 1 12380.8 817.531 12
 1 8 2 48339.4 1621.14 12
 -1 8 -2 51029 1599.03 12
 1 8 3 13368.8 854.42 12
 -1 8 -3 15331.9 871.719 12
 1 8 4 11575.4 783.449 12
 -1 8 -4 13089.9 797.505 12
 -1 8 -5 7734.68 625.986 4
 -1 8 -5 9362.65 666.013 12
 1 8 5 7742.57 643.417 12
 -1 8 -6 12173.6 796.248 4
 1 8 6 13153 835.559 12
 -1 8 -7 27.746 104.331 30
 -1 8 -7 -81.0099 122.421 22
 -1 8 -7 32.7669 102.062 4
 1 8 7 12.292 113.706 19
 1 8 7 -242.749 213.299 12
 1 8 8 2009.64 344.77 19
 -1 8 -8 2345.1 358.287 30
 1 8 8 2438.51 363.411 25
 -1 8 -9 24024.9 1106.95 20
 1 8 9 24899.9 1188.69 19
 1 8 9 24355.7 1169.16 25
 -1 8 -9 26755.1 1169.92 30
 1 8 10 6256.94 599.9 19
 -1 8 -10 6293.27 579.015 20
 -1 8 -10 6804.64 577.842 30
 1 8 10 6825.21 636.15 25
 -1 8 -11 1612.29 293.819 30
 1 8 11 1236.33 262.084 19
 1 8 11 1397.05 310.836 25
 -1 8 -11 1480.63 312.758 20
 -1 8 -12 9110.91 700.514 20
 1 8 12 7781.36 681.614 25
 1 8 12 7789.49 637.097 19
 -1 8 -13 4659.2 500.788 20
 1 8 13 4321.19 457.331 19
 1 8 13 4364.53 511.65 25
 -1 8 -14 1244.13 265.563 20
 1 8 14 1108.32 270.495 25
 -1 8 -15 6731.25 556.362 20
 1 8 15 6756.12 592.396 25
 1 8 16 7192.56 585.418 25
 1 8 16 7093.99 529.657 27
 -1 8 -16 7607.42 561.468 20
 1 8 17 406.18 148.012 25
 -1 8 -17 578.578 163.994 20
 1 8 17 811.86 187.473 27
 -1 8 -18 49.6612 88.5469 20
 1 -8 18 37.3791 67.1951 16
 -1 8 -18 -3.839 72.5263 18
 1 8 18 -108.221 111.255 25
 1 8 18 54.4485 81.4237 27
 1 9 -17 2053.53 239.292 20
 -1 9 16 -1.60077 102.6 25
 1 9 -16 -39.8767 115.573 20
 -1 9 15 -14.2503 110.843 25
 1 9 -15 124.949 127.596 20
 -1 9 14 84.2509 133.787 25
 1 9 -14 -189.146 152.501 20
 1 9 -13 -68.4227 100.877 20
 -1 9 13 -26.1633 88.998 19
 -1 9 13 99.4025 142.43 29
 -1 9 13 -110.088 125.996 25
 1 9 -12 278.013 136.84 20
 -1 9 12 250.007 161.329 19
 -1 9 12 184.112 155.572 25
 -1 9 12 73.7361 119.984 29
 1 9 -12 137.708 101.573 30
 -1 9 11 1667.22 322.749 19
 1 9 -11 1843.59 309.133 20
 -1 9 11 1894.23 318.677 25
 1 9 -11 1056.59 233.935 30
 -1 9 11 1796.36 322.029 29
 1 9 -10 355.514 167.098 30
 1 9 -10 447.556 191.035 20
 -1 9 10 343.265 170.082 19
 1 9 -9 1398.08 293.778 30
 -1 9 9 1632.7 327.611 19
 1 9 -9 1076.01 250.376 22
 -1 9 8 -62.0457 156.347 19
 1 9 -8 -68.1228 98.1235 22
 1 9 -8 204.962 160.441 30
 -1 9 7 3714.09 467.864 15
 1 9 -7 4666.56 508.741 30
 1 9 -7 4101.18 472.226 22
 -1 9 7 3760.7 470.746 12
 -1 9 7 4245.52 520.391 19
 -1 9 6 2279.91 381.625 19
 1 9 -6 1458.88 304.823 30
 -1 9 6 1547.59 299.991 15
 -1 9 6 2268.86 388.276 12
 1 9 -6 1855.45 326.926 22
 1 9 -5 1485.21 297.689 30
 -1 9 5 2086.47 349.979 19
 1 9 -5 2151.43 356.75 12
 1 9 -5 1793.61 317.971 22
 -1 9 5 1654.19 300.09 15
 -1 9 5 1821.82 347.015 12
 1 9 -4 3112.92 380.577 15
 1 9 -4 2312.19 359.701 30
 1 9 -4 2935.34 392.39 22
 -1 9 4 2404.42 370.03 19
 -1 9 4 3255.44 451.184 12
 -1 9 4 2681.78 367.82 15
 1 9 -4 2698.48 399.049 12
 1 9 -3 -263.661 245.917 12
 1 9 -3 70.3534 92.4415 30
 -1 9 3 -5.83339 115.764 19
 -1 9 3 -38.8243 107.933 12
 -1 9 3 -130.078 161.354 15
 1 9 -3 -194.677 120.543 22
 1 9 -2 727.396 210.137 22
 -1 9 2 521.625 186.232 12
 1 9 -2 249.519 219.93 12
 1 9 -2 535.308 175.495 30
 -1 9 2 443.593 146.891 15
 -1 9 2 662.836 177.161 19
 -1 9 1 79.2707 155.186 12
 1 9 -1 235.795 130.39 22
 -1 9 0 1762.06 334.53 12
 1 9 0 1445.02 291.827 12
 1 9 1 65.9989 224.785 12
 -1 9 -1 227.201 117.088 12
 -1 9 -2 5835.91 550.617 30
 1 9 2 6631.77 570.498 22
 -1 9 -2 6929.47 632.047 12
 -1 9 -2 6533.71 562.598 15
 1 9 2 6654.02 600.783 19
 -1 9 -2 6270.2 566.134 22
 1 9 2 5390.19 554.839 12
 1 9 3 -9.99811 258.535 12
 -1 9 -3 324.464 145.365 22
 -1 9 -3 195.351 125.041 30
 1 9 3 208.213 120.831 15
 1 9 3 508.284 187.073 19
 1 9 3 325.656 140.387 13
 1 9 3 246.916 83.444 22
 -1 9 -3 397.433 157.989 15
 -1 9 -3 465.565 196.552 12
 1 9 4 1653.79 280.107 15
 1 9 4 1683.31 317.878 19
 -1 9 -4 1453.4 289.566 30
 -1 9 -4 1162.04 243.413 12
 -1 9 -4 2004.7 343.321 22
 1 9 4 1549.32 292.506 13
 1 9 4 1625.92 297.974 22
 1 9 4 1115.04 225.992 12
 1 9 5 365.877 158.262 15
 1 9 5 249.19 137.621 13
 1 9 5 -117.77 258.055 12
 -1 9 -5 46.7757 207.638 12
 -1 9 -5 315.112 146.556 22
 1 9 5 121.486 146.305 19
 -1 9 -5 176.603 115.33 30
 1 9 6 97.3448 133.677 15
 -1 9 -6 349.653 156.674 22
 -1 9 -6 246.895 164.629 30
 1 9 6 152.025 132.071 19
 1 9 6 -62.7282 215.114 12
 1 9 7 2084.18 348.776 15
 1 9 7 2030.03 359.087 19
 1 9 7 1223.21 271.547 12
 -1 9 -7 1315.57 267.254 30
 1 9 8 374.028 163.217 25
 1 9 8 524.964 237.867 19
 -1 9 -8 645.88 175.542 30
 -1 9 -9 144.733 106.183 30
 1 9 9 159.293 117.524 25
 1 9 9 173.967 160.958 19
 -1 9 -10 6768.71 586.466 20
 1 9 10 5855.62 584.939 19
 1 9 10 6672.56 624.435 25
 -1 9 -10 7201.82 613.889 30
 -1 9 -11 1644.95 291.348 20
 1 9 11 730.944 205.57 19
 -1 9 -11 1444.98 279.926 30
 1 9 11 1351.37 296.487 25
 -1 9 -12 27.3894 140.381 20
 1 9 12 3.97771 136.432 25
 1 9 12 -2.86569 131.154 19
 -1 9 -12 11.4736 96.747 30
 1 9 13 722.162 236.962 25
 -1 9 -13 774.691 188.337 20
 1 9 13 1050.37 256.112 19
 -1 9 -14 453.652 178.548 20
 1 9 14 477.037 187.897 25
 -1 9 -15 -117.563 110.376 20
 -1 9 -15 97.391 78.6579 18
 1 9 16 440.575 144.134 13
 -1 9 -16 216.085 102.604 20
 -1 9 -16 453.544 148.642 18
 1 9 17 300.809 113.115 13
 -1 9 -17 158.735 81.8361 18
 -1 10 16 -302.797 98.0944 13
 1 10 -15 829.332 157.371 20
 -1 10 15 973.377 178.963 13
 1 10 -14 3213.54 323.535 20
 -1 10 14 3285.81 308.696 19
 1 10 -13 149.055 85.8034 30
 1 10 -13 386.839 131.499 20
 -1 10 13 116.315 114.373 19
 1 10 -13 222.264 116.995 15
 1 10 -12 2879.17 339.011 20
 1 10 -12 2430.71 308.781 30
 -1 10 12 2325.82 325.611 19
 1 10 -11 2763.59 357.597 30
 -1 10 11 2344.95 351.925 19
 -1 10 10 8171.56 669.644 19
 1 10 -10 8898.02 666.298 30
 1 10 -9 498.007 195.34 30
 1 10 -9 473.271 164.289 15
 -1 10 9 322.959 164.914 19
 1 10 -8 1169.59 251.601 15
 -1 10 8 1090.21 278.672 19
 1 10 -8 774.306 214.324 30
 1 10 -8 858.871 224.768 22
 1 10 -7 184.941 105.889 15
 1 10 -7 87.3948 106.349 22
 1 10 -7 44.4513 124.281 30
 -1 10 7 83.6445 133.715 19
 -1 10 7 213.892 149.83 13
 -1 10 7 188.103 212.3 15
 1 10 -6 259.39 121.85 15
 -1 10 6 206.169 113.128 15
 -1 10 6 275.008 135.154 19
 1 10 -6 358.898 189.477 22
 -1 10 6 349.73 166.163 13
 1 10 -6 -14.5389 154.905 30
 1 10 -5 -37.0262 127.885 22
 1 10 -5 179.091 127.492 15
 -1 10 5 -98.9695 117.992 19
 1 10 -5 -4.27862 113.209 30
 -1 10 5 113.37 117.056 15
 -1 10 4 759.41 246.62 19
 1 10 -4 1179.47 252.26 15
 1 10 -4 520.618 198.999 22
 1 10 -4 783.575 218.297 30
 -1 10 4 844.781 241.6 15
 -1 10 3 -13.6952 155.463 15
 1 10 -3 -51.0054 105.342 30
 1 10 -3 171.786 162.717 15
 1 10 -3 393.845 250.722 12
 1 10 -3 104.879 134.196 22
 -1 10 3 -43.8226 121.582 12
 -1 10 3 -53.7091 130.772 19
 -1 10 2 -517.169 185.459 22
 1 10 -2 -109.919 106.033 22
 -1 10 2 -47.5303 132.761 15
 -1 10 2 -100.58 151.046 19
 -1 10 2 -111.312 168.521 12
 1 10 -2 -146.159 243.868 12
 1 10 -2 -37.3119 139.976 30
 -1 10 1 503.412 177.959 19
 1 10 -1 499.482 153.009 30
 -1 10 1 527.75 211.92 15
 1 10 -1 494.752 199.846 12
 1 10 -1 344.702 175.715 22
 -1 10 1 450.165 165.167 12
 -1 10 1 795.22 250.932 22
 1 10 0 351.489 158.324 13
 1 10 0 254.753 177.689 12
 -1 10 0 495.167 166.571 12
 -1 10 0 345.452 138.982 30
 -1 10 0 571.083 190.89 22
 -1 10 0 687.836 218.586 15
 1 10 0 192.657 118.55 30
 1 10 0 274.011 131.178 22
 1 10 1 185.907 138.056 22
 -1 10 -1 -96.7853 235.675 12
 -1 10 -1 41.2311 108.81 22
 1 10 1 296.352 163.613 19
 -1 10 -1 427.744 177.189 30
 1 10 1 242.09 130.664 13
 -1 10 -1 -57.0394 173.058 15
 1 10 2 350.509 194.802 19
 1 10 2 599.597 197.185 13
 -1 10 -2 437.787 157.551 15
 1 10 2 436.642 171.617 22
 -1 10 -2 592.252 210.519 22
 1 10 2 203.655 236.226 12
 1 10 2 240.628 140.978 15
 -1 10 -2 112.965 208.647 12
 -1 10 -2 318.072 137.007 30
 -1 10 -3 2809.88 389.04 15
 -1 10 -3 2632.55 404.603 22
 1 10 3 3010.35 386.94 15
 -1 10 -3 2641.94 402.606 30
 1 10 3 2524.33 393.887 19
 1 10 3 2938.83 404.347 22
 -1 10 -3 2412.9 365.944 12
 1 10 3 3178.84 406.134 13
 1 10 3 3038.08 432.081 12
 1 10 4 6352.68 645.044 19
 1 10 4 6058.96 564.781 22
 1 10 4 7425.94 603.824 15
 -1 10 -4 7017.91 636.689 22
 1 10 4 7103.88 613.277 13
 -1 10 -4 6471.21 624.361 30
 -1 10 -4 6969.08 621.357 15
 1 10 5 494.104 223.693 19
 -1 10 -5 525.591 213.936 30
 1 10 5 690.137 207.959 13
 -1 10 -5 481.324 183.343 15
 1 10 5 503.064 174.915 15
 -1 10 -5 537.68 184.813 22
 -1 10 -6 5677.94 562.847 15
 -1 10 -6 5505 571.61 30
 1 10 6 7327.51 619.201 15
 1 10 6 5437.65 596.575 19
 1 10 6 6187.38 582.686 13
 1 10 7 5677.08 570.567 13
 1 10 7 5535.26 603.567 19
 -1 10 -7 5848.95 585.314 30
 -1 10 -7 5295.86 539.32 15
 1 10 8 -35.6656 194.636 19
 -1 10 -8 430.992 161.572 30
 1 10 8 266.973 127.264 13
 -1 10 -9 2071.83 341.469 30
 1 10 9 1750.53 323.909 13
 1 10 9 1635.88 327.114 19
 1 10 10 7989.24 666.075 19
 -1 10 -10 7960.88 625.956 30
 1 10 10 7395.4 623.29 13
 -1 10 -11 -25.0195 88.5784 30
 1 10 11 -86.5023 140.599 13
 -1 10 -12 85.1424 86.0955 20
 1 10 12 18.2365 144.178 13
 -1 10 -12 57.6857 80.3615 30
 -1 10 -13 -116.158 105.291 20
 1 10 13 59.275 143.772 13
 1 10 13 270.714 152.028 19
 1 10 14 493.92 164.548 13
 -1 10 -14 552.794 152.59 20
 1 10 15 257.704 108.944 13
 -1 10 -15 28.6108 89.3062 15
 1 10 16 742.492 139.55 13
 1 11 -13 126.894 60.56 30
 -1 11 13 290.354 109.642 13
 -1 11 13 310.666 127.112 19
 -1 11 12 219.035 104.6 13
 1 11 -12 252.292 91.1814 30
 -1 11 12 223.017 125.514 19
 -1 11 11 699.388 177.868 19
 -1 11 11 1098.87 209.946 13
 1 11 -11 1011.51 210.193 30
 1 11 -10 715.939 199.158 30
 -1 11 10 277.128 119.151 13
 -1 11 10 819.18 218.815 19
 1 11 -9 189.333 127.988 30
 -1 11 9 92.4295 120.136 19
 -1 11 9 112.16 99.412 13
 1 11 -8 660.32 206.148 30
 -1 11 8 746.376 199.483 13
 -1 11 8 437.033 165.985 19
 -1 11 7 3936.18 482.778 19
 1 11 -7 3907.78 461.203 30
 -1 11 7 4250.82 434.211 13
 -1 11 6 1548.29 335.185 15
 1 11 -6 1255.75 267.875 22
 1 11 -6 1286.76 293.527 30
 -1 11 6 943.849 268.41 19
 1 11 -5 50.5807 123.805 22
 -1 11 5 -226.728 178.233 15
 1 11 -5 -9.83526 138.388 30
 -1 11 5 79.5949 121.418 19
 1 11 -4 1581.32 300.138 22
 -1 11 4 1613.62 315.366 15
 1 11 -4 1839.75 332.405 30
 -1 11 4 1596.56 326.975 19
 -1 11 3 4803.32 539.681 19
 1 11 -3 4359.21 500.351 30
 1 11 -3 5075.56 544.221 22
 -1 11 3 4950.97 526.43 15
 1 11 -2 335.146 163.683 22
 1 11 -2 261.627 111.188 30
 -1 11 2 112.837 124.863 22
 -1 11 2 150.978 127.297 15
 -1 11 2 153.412 135.285 19
 1 11 -1 7308.43 628.525 30
 -1 11 1 7099.01 623.558 15
 -1 11 1 6830.87 605.428 22
 -1 11 1 7058.42 627.079 19
 1 11 -1 7394.89 650.693 22
 1 11 0 4150.11 470.917 30
 -1 11 0 3948.47 457 30
 -1 11 0 4198.85 480.885 22
 1 11 0 3710.86 461.135 22
 -1 11 0 3841.21 473.922 15
 1 11 1 3386.55 433.073 19
 -1 11 -1 3336.09 441.757 15
 1 11 1 3581.33 460.695 22
 1 11 1 3674.48 426.511 13
 -1 11 -1 3450.88 447.459 22
 -1 11 -1 3249.33 427.878 30
 -1 11 -2 10039.2 752.13 30
 1 11 2 10780.8 773.138 22
 -1 11 -2 10624.9 771.979 22
 -1 11 -2 11176.1 785.652 15
 1 11 2 10437.5 776.876 19
 1 11 2 11421.9 749.815 13
 -1 11 -3 1776.97 330.684 22
 1 11 3 1814.38 317.223 22
 1 11 3 1273.4 294.313 19
 1 11 3 1680.91 303.004 13
 -1 11 -3 1720.3 307.508 15
 -1 11 -3 1738.8 329.455 30
 1 11 4 -20.7059 145.079 13
 -1 11 -4 20.7646 132.426 15
 -1 11 -4 110.636 128.645 30
 1 11 4 150.762 109.017 22
 1 11 5 505.395 193.02 13
 -1 11 -5 214.59 147.258 15
 -1 11 -5 302.076 143.208 30
 1 11 6 191.572 153.948 13
 -1 11 -6 56.224 111.925 15
 -1 11 -6 40.5837 123.893 30
 -1 11 -7 337.112 158.507 15
 -1 11 -7 260.906 182.84 30
 1 11 7 187.723 174.218 19
 1 11 7 323.172 167.491 13
 1 11 8 193.306 140.348 13
 1 11 8 -95.338 199.81 19
 -1 11 -8 212.376 142.415 30
 -1 11 -8 86.6599 103.57 15
 1 11 9 3434.65 409.827 13
 -1 11 -9 3434.23 405.95 30
 -1 11 -9 3258.32 389.867 15
 1 11 9 4145.99 489.805 19
 1 11 10 1224.91 252.822 13
 -1 11 -10 1386.46 249.73 15
 1 11 10 1720.81 335.859 19
 -1 11 -10 1262.63 233.978 30
 -1 11 -11 230.639 98.6268 15
 1 11 11 587.781 181.058 13
 1 11 11 789.159 239.856 19
 -1 11 -12 196.565 114.947 15
 1 11 12 186.992 112.751 13
 1 11 13 1604.68 226.639 13
 -1 11 -13 1403.66 205.081 15
 1 11 14 22.5446 58.5595 13
 1 12 -11 72.0416 72.0801 30
 -1 12 11 347.761 140.18 19
 -1 12 10 700.062 190.23 19
 1 12 -10 524.782 131.307 30
 -1 12 10 207.668 78.1376 13
 1 12 -9 -30.4919 81.4663 30
 -1 12 9 -57.6487 144.757 19
 -1 12 8 672.175 183.138 19
 1 12 -8 1276.6 243.032 30
 -1 12 7 208.574 163.619 19
 1 12 -7 688.791 201.082 30
 1 12 -6 5416.81 515.425 30
 -1 12 6 5540.14 524.343 19
 -1 12 5 -104.72 119.78 19
 1 12 -5 64.0764 145.655 30
 -1 12 4 306.668 170.319 19
 -1 12 4 115.42 155.549 15
 1 12 -4 167.774 153.629 30
 1 12 -4 108.753 130.256 22
 -1 12 3 480.355 174.608 19
 -1 12 3 261.058 124.462 15
 1 12 -3 417.685 204.632 22
 1 12 -3 337.168 170.837 30
 -1 12 2 1634.44 290.86 15
 -1 12 2 2222.72 348.229 19
 1 12 -2 2266.68 345.582 22
 1 12 -2 2683.62 378.558 30
 -1 12 1 1800.62 295.49 19
 1 12 -1 1599.26 305.947 22
 -1 12 1 1923.85 312.284 15
 1 12 -1 2233.82 336.071 30
 1 12 0 1898.3 306.43 30
 -1 12 0 1763.52 274.642 30
 1 12 0 1760.52 319.572 22
 -1 12 0 1789.59 303.761 15
 -1 12 -1 -136.034 202.233 15
 -1 12 -1 252.027 145.589 30
 1 12 1 426.854 195.985 22
 -1 12 -2 854.783 206.649 30
 -1 12 -2 691.78 187.206 15
 1 12 2 1128.03 243.765 22
 1 12 2 1062.71 224.158 13
 1 12 2 1374.6 306.585 19
 1 12 3 844.823 208.904 13
 -1 12 -3 724.8 225.729 15
 1 12 3 733.192 200.895 22
 -1 12 -3 640.146 187.579 30
 1 12 3 788.525 247.521 19
 1 12 4 1229.99 241.089 22
 -1 12 -4 993.454 226.31 30
 -1 12 -4 886.565 233.304 15
 1 12 4 976.95 204.718 13
 1 12 4 1242.45 309.264 19
 -1 12 -5 728.49 191.042 15
 1 12 5 515.435 245.954 19
 -1 12 -5 519.865 176.597 30
 1 12 5 696.57 170.881 13
 -1 12 -6 849.928 199.228 30
 1 12 6 688.84 184.982 13
 1 12 6 1111.15 287.155 19
 -1 12 -6 1039.26 224.739 15
 -1 12 -7 -122.336 128.564 15
 -1 12 -7 -107.548 134.786 30
 1 12 7 -25.007 118.151 13
 1 12 8 2562.84 371.76 19
 -1 12 -8 1666.97 260.248 30
 -1 12 -8 1891.33 279.143 15
 1 12 8 1780.44 266.283 13
 -1 12 -9 4238.14 380.438 15
 1 12 9 4886.64 456.472 19
 1 12 9 3915.14 371.982 13
 -1 12 -10 85.9296 77.4952 15
 1 12 10 -80.9621 89.3661 13
 -1 12 -11 91.7726 85.9477 15
 1 12 11 -25.4803 74.0354 13
 -1 13 8 788.697 180.542 19
 1 13 -8 296.27 83.9354 30
 1 13 -7 -31.4558 90.1093 30
 -1 13 7 241.859 147.839 19
 -1 13 6 374.237 159.461 19
 1 13 -6 92.9921 83.0821 30
 1 13 -5 2882.45 318.579 30
 -1 13 5 3364.54 349.639 19
 1 13 -4 78.7202 92.1394 30
 -1 13 4 22.0564 107.549 19
 -1 13 3 6298.24 487.758 15
 -1 13 3 5136.01 418.437 19
 1 13 -3 5310.81 426.118 30
 1 13 -2 133.896 107.291 30
 -1 13 2 374.441 166.521 15
 1 13 -1 434.704 176.42 22
 1 13 -1 572.857 140.642 30
 -1 13 1 315.545 131.268 15
 -1 13 0 -53.2375 128.346 15
 1 13 0 97.5702 104.56 22
 -1 13 -1 1266.5 226.637 15
 1 13 1 1481.86 251.384 22
 -1 13 -2 22.7278 115.901 15
 1 13 2 377.471 150.983 22
 1 13 3 296.303 126.929 22
 -1 13 -3 166.1 93.5903 15
 -1 13 -4 -65.1261 115.732 15
 1 13 4 1025.42 237.241 19
 1 13 5 1235.75 183.289 13
 -1 13 -5 1146.45 194.403 15
 -1 13 -6 -216.1 106.042 15
 1 13 6 -87.6787 77.9254 13
 -1 13 -7 563.917 130.858 15
 1 13 7 417.352 109.469 13
 -2 0 23 -53.2985 66.439 28
 -2 0 22 972.829 152.279 25
 -2 0 22 611.97 152.207 28
 -2 0 21 -127.201 117.448 28
 -2 0 21 3.69058 75.6771 25
 -2 0 20 797.992 193.34 25
 -2 0 20 840.55 219.942 28
 2 0 -19 7.97132 99.3113 24
 2 0 -18 -24.9676 124.284 24
 2 0 -17 -36.1706 114.344 24
 2 0 -16 5849.65 551.111 24
 2 0 -15 1517.45 275.988 24
 2 0 -15 136.957 121.213 4
 2 0 -14 4812.78 503.586 4
 -2 0 13 -52.0591 99.8549 11
 2 0 -13 76.4167 89.9603 5
 2 0 -12 20687.8 875.692 5
 -2 0 12 20100.6 927.367 11
 2 0 -11 300.283 138.021 5
 -2 0 11 -19.4544 102.097 11
 -2 0 10 2263.12 282.21 11
 2 0 -10 1940.22 249.586 5
 2 0 -10 2074.33 290.051 2
 2 0 -9 -1.55864 93.4802 2
 -2 0 9 82.4909 81.1628 11
 2 0 -8 1159.81 178.855 5
 2 0 -8 1215.83 200.469 2
 2 0 -7 -29.8504 82.4158 2
 2 0 -7 -57.4334 75.2155 5
 2 0 -6 413.291 111.81 2
 2 0 -6 2501.32 219.306 5
 -2 0 5 104.381 55.6482 6
 2 0 -5 97.9922 59.7969 5
 2 0 -4 456865 2509.05 5
 -2 0 4 472531 2393.01 6
 -2 0 3 150.161 66.9281 6
 2 0 -3 50.2298 56.2359 5
 2 0 -2 928970 3024.87 5
 -2 0 2 881523 2963.26 6
 -2 0 1 3753.1 184.543 6
 2 0 -1 8.98735 41.8751 5
 -2 0 0 55314.1 695.118 3
 -2 0 0 53028.9 397.086 1
 -2 0 0 54505.8 656.816 7
 2 0 0 53606.2 676.906 5
 2 0 1 149.472 37.3328 1
 -2 0 -1 84.2727 46.5115 3
 2 0 2 97085.4 771.698 1
 -2 0 -2 97950.2 997.694 3
 -2 0 -3 894.605 116.152 3
 -2 0 -3 59.5089 51.8061 2
 -2 0 -4 114453 1227.39 2
 -2 0 -5 182.205 93.2102 8
 -2 0 -5 37.9943 51.6445 2
 -2 0 -6 15148.9 589.039 8
 -2 0 -6 15337.6 560.079 2
 -2 0 -7 -48.2879 74.4412 8
 -2 0 -7 150.211 105.533 2
 -2 0 -8 -61.7497 103.779 8
 -2 0 -8 15.0663 90.606 2
 -2 0 -9 339.043 136.865 2
 -2 0 -9 140.595 89.8712 8
 -2 0 -10 512.094 138.507 2
 -2 0 -11 -2.92425 95.1724 2
 -2 0 -12 18196.5 887.089 2
 -2 0 -13 -63.2942 109.792 2
 -2 0 -14 9003.6 669.084 2
 -2 0 -14 7723.02 641.46 4
 2 0 15 138.47 162.323 16
 2 0 15 -129.436 135.964 28
 2 0 16 1707.21 325.978 28
 2 0 16 1849.68 317.751 16
 2 0 17 -40.3281 104.984 16
 2 0 17 90.0325 136.237 28
 2 0 18 22882.9 1093.93 16
 2 0 18 22568.3 1122.19 28
 2 0 19 11.998 131.859 28
 2 0 19 136.51 136.482 16
 2 0 20 4104.78 435.368 28
 2 0 20 3989.88 404.297 16
 2 0 21 125.435 90.8113 16
 2 0 21 -50.456 98.712 28
 2 0 22 3759.55 331.157 28
 -2 1 22 -54.8727 75.5327 25
 -2 1 22 -30.3164 92.682 28
 -2 -1 22 2.7203 80.0468 28
 -2 1 21 2171.08 278.931 25
 -2 -1 21 1736.05 225.765 25
 -2 1 21 1882.19 281.463 28
 -2 -1 21 2016.9 286.691 28
 -2 1 20 42.9312 101.397 25
 -2 -1 20 279.515 139.473 28
 -2 1 20 37.3271 122.894 28
 -2 -1 20 141.736 89.2288 25
 -2 1 19 139.726 120.683 25
 2 1 -19 37.1687 114.537 24
 2 -1 -19 245.353 143.376 24
 2 -1 -18 213.143 143.795 24
 2 1 -18 112.935 153.264 24
 2 1 -17 15150.8 889.399 24
 2 -1 -17 14639.3 848.18 24
 2 1 -16 17272.3 953.835 24
 2 -1 -16 17926.7 938.379 24
 2 -1 -15 2355.38 346.655 5
 2 1 -15 3281.65 414.732 4
 2 -1 -15 2646.29 367.73 24
 2 1 -15 3107.25 390.474 24
 2 1 -14 1318.17 268.819 4
 2 -1 -14 999.527 222.597 5
 -2 -1 14 1815.35 332.387 11
 -2 -1 13 90.5103 137.958 11
 2 1 -13 29.0881 98.2326 4
 2 -1 -13 276.481 149.507 5
 2 -1 -13 184.743 126.494 2
 2 1 -12 102059 2133.21 4
 -2 -1 12 91678.9 2030.17 11
 2 -1 -12 90506.4 1900.61 5
 2 -1 -12 96767.9 2074.97 2
 -2 1 12 97588.3 1960 11
 -2 1 11 567.05 157.987 11
 -2 -1 11 337.143 156.458 11
 2 1 -11 172.372 129.508 4
 2 -1 -11 227.385 132.948 5
 2 -1 -11 186.244 125.814 2
 2 1 -11 21.6186 85.3112 5
 -2 1 10 3551.57 339.688 11
 -2 -1 10 2924.28 332.886 11
 2 -1 -10 3524.36 366.315 2
 2 1 -10 3200.22 301.398 5
 2 -1 -10 3070.35 325.177 5
 -2 1 9 2886.7 290.906 11
 2 1 -9 2956.98 277.295 5
 2 -1 -9 2666.5 291.036 5
 2 -1 -9 2733.49 312.747 2
 -2 -1 9 2284.9 278.86 11
 2 -1 -8 122565 1871.36 2
 2 -1 -8 119436 1783.73 5
 2 1 -8 121432 1640.79 5
 2 -1 -7 1467.28 203.947 2
 2 1 -7 1628.29 185.504 5
 -2 1 7 1938.53 165.047 6
 2 -1 -7 1802.16 215.368 5
 2 -1 -6 7029.39 385.126 5
 2 1 -6 7207.04 350.514 5
 -2 1 6 7542.53 303.454 6
 2 -1 -6 7434.76 399.903 2
 2 1 -5 665.209 105.295 5
 2 -1 -5 811.415 130.129 2
 2 -1 -5 687.056 125.888 5
 -2 1 5 1013.1 109.032 6
 2 1 -4 207381 1591.76 4
 2 -1 -4 209978 1709.87 2
 2 1 -4 208292 1613.1 5
 2 -1 -4 207859 1784.28 5
 -2 1 3 50866.7 669.451 6
 2 1 -3 50773.3 654.8 4
 2 1 -3 48273.2 727.226 5
 2 -1 -3 49642.3 800.377 5
 -2 -1 3 51002.3 816.718 6
 -2 1 2 14143 272.877 7
 2 1 -2 14163.8 266.972 4
 2 1 -2 13942.8 367.208 5
 2 -1 -2 13874.8 391.396 5
 -2 1 2 14208.5 352.523 3
 2 1 -1 119595 1056.39 5
 -2 1 1 118555 1032.08 3
 -2 1 1 118903 843.019 7
 -2 -1 1 120360 1116.24 6
 2 -1 -1 117161 1041.66 5
 -2 -1 0 131.314 56.6916 6
 2 -1 0 84.694 38.8446 5
 -2 1 0 24.3912 47.8722 3
 -2 1 0 51.4113 23.923 4
 -2 -1 0 144.416 46.3941 1
 -2 1 -1 346525 1924.12 3
 2 1 1 358516 1613.84 1
 -2 -1 -1 350763 1840.15 7
 -2 1 -1 366914 1388.73 4
 -2 -1 -1 347854 1557.63 1
 2 -1 1 361360 1686.14 5
 -2 -1 -2 33695.8 558.466 3
 2 1 2 33280.4 532.568 1
 -2 1 -2 33998 644.464 3
 -2 -1 -2 33161.7 597.198 7
 -2 1 -2 33434.3 459.232 2
 -2 1 -2 33621.9 512.394 4
 -2 -1 -3 75299.6 874.251 3
 -2 1 -3 74931.3 917.108 4
 -2 1 -3 77380.8 1096.63 8
 2 1 3 75965 895.924 1
 -2 1 -3 75826.3 824.743 2
 -2 -1 -4 109230 1114.31 3
 -2 1 -4 111944 1439.01 8
 -2 -1 -4 112128 1277.19 2
 2 1 4 115013 1224.7 1
 -2 1 -4 107904 1260.02 4
 -2 1 -4 112856 1173.54 2
 -2 1 -5 10677.5 443.518 4
 -2 -1 -5 11043.8 446.522 2
 -2 1 -5 11561.4 507.327 8
 -2 1 -5 11795.9 437.446 2
 -2 1 -6 8978.84 476.54 8
 -2 1 -6 8389.59 432.064 4
 -2 1 -6 8710.7 428.306 2
 -2 -1 -6 8781.77 437.901 2
 -2 -1 -6 8959.4 436.913 8
 -2 -1 -7 37479.1 950.595 8
 -2 -1 -7 37914.2 978.941 2
 -2 1 -7 38771.2 1051.24 8
 -2 1 -8 40934.3 1059.29 2
 -2 -1 -8 38762.9 1031.77 8
 -2 -1 -8 39367.8 1080.84 2
 -2 1 -9 7104.38 466.106 2
 -2 -1 -9 6466.42 474.208 2
 -2 1 -9 6496.88 476.019 4
 -2 -1 -9 6722.17 452.645 8
 -2 1 -10 34190.7 1079.69 2
 -2 -1 -10 35765.1 1197.84 2
 -2 1 -10 33803.2 1140.94 4
 -2 -1 -10 35715 1104.18 8
 -2 -1 -11 200.493 129.162 2
 -2 1 -11 285.954 130.814 4
 -2 1 -11 232.867 120.416 2
 -2 1 -12 20630.6 982.567 4
 -2 1 -12 22067.6 960.186 2
 -2 -1 -12 19325.6 931.724 2
 -2 -1 -13 61.5349 98.5406 2
 -2 1 -13 -24.4322 134.767 4
 -2 1 -13 25.6948 123.743 2
 -2 -1 -14 9382.88 688.256 2
 -2 1 -14 9622.14 717.834 4
 -2 -1 -14 10016.4 666.192 5
 -2 1 -14 10656.5 710.194 2
 2 1 15 8478.87 666.333 16
 2 1 15 8599.91 684.408 28
 2 -1 15 8585.04 692.838 28
 2 1 16 5554.14 558.033 16
 2 -1 16 5288.59 556.064 28
 2 1 16 5333.86 556.974 28
 2 -1 16 5114.64 544.296 16
 2 1 17 296.34 175.795 16
 2 1 17 194.125 160.969 28
 2 -1 17 -60.574 105.107 28
 2 -1 17 29.3838 118.663 16
 2 -1 18 117.932 137.546 16
 2 1 18 146.748 148.218 28
 2 -1 18 19.9076 130.654 28
 2 1 18 59.8458 146.085 16
 2 -1 19 2377.42 360.733 28
 2 1 19 2770.52 394.295 28
 2 1 19 2085.54 313.262 16
 2 -1 19 2185.71 339.179 16
 2 -1 20 499.727 186.092 28
 2 1 20 411.557 163.833 28
 2 1 20 478.951 144.263 16
 2 -1 20 642.268 183.891 16
 2 -1 21 126.482 105.223 28
 2 -1 21 191.163 97.2148 16
 2 1 21 285.359 138.179 28
 2 -1 22 3924.48 334.599 28
 2 1 22 3762.03 322.283 28
 -2 2 22 76.289 84.7518 28
 -2 2 22 49.6858 68.6918 25
 -2 -2 22 -21.4927 74.2328 28
 -2 2 21 425.235 140.899 25
 -2 -2 21 538.972 156.161 28
 -2 2 21 566.736 160.407 28
 -2 -2 20 597.338 188.902 28
 -2 2 20 556.365 172.373 25
 -2 2 20 718.41 192.324 28
 2 2 -19 179.537 154.971 24
 -2 2 19 93.0027 105.565 25
 -2 2 18 2223.73 341.783 25
 2 2 -18 2686.76 372.135 24
 2 2 -17 335.153 180.077 24
 2 -2 -17 334.902 140.195 24
 2 2 -16 4321.13 480.876 24
 2 -2 -16 3981.44 437.758 24
 -2 2 16 4147.9 472.68 29
 -2 2 15 4474.9 480.325 29
 2 2 -15 4802.85 503.963 24
 2 2 -15 4484.28 449.612 20
 2 -2 -15 4613.56 466.418 24
 2 2 -14 18136.9 963.392 4
 2 -2 -14 18166.2 935.94 5
 2 -2 -14 17597.1 955.023 2
 -2 -2 14 16753.4 961.067 11
 -2 -2 13 10339.4 732.557 11
 2 -2 -13 10888.8 732.428 2
 2 -2 -13 11435.2 727.07 5
 2 2 -13 11712.8 751.65 4
 -2 -2 12 7563.84 601.817 11
 2 2 -12 7859.01 596.968 4
 2 -2 -12 7690.21 594.514 2
 2 -2 -12 6386.59 528.613 5
 2 -2 -11 1220.75 232.84 5
 2 2 -11 1385.58 254.627 4
 2 -2 -11 1333.3 243.425 2
 -2 -2 11 1946.83 311.872 11
 -2 -2 10 145231 2428.64 11
 2 -2 -10 157389 2434.41 2
 2 2 -10 163875 2460.94 4
 2 -2 -10 144723 2290.25 5
 -2 -2 9 11498.8 648.378 11
 2 -2 -9 12750.1 650.928 2
 2 2 -9 13052.6 658.331 4
 2 -2 -9 11135.9 611.903 5
 2 2 -8 75464.4 1473.37 4
 2 -2 -8 74554.3 1479.11 2
 2 -2 -8 72934.3 1468.87 5
 2 2 -8 75729.5 1214.54 5
 2 2 -7 90899.6 1250.28 5
 2 -2 -7 89450.6 1504.14 2
 2 -2 -7 90255.2 1540.36 5
 2 -2 -6 233149 2227.59 2
 2 2 -6 237763 2198.42 4
 2 -2 -6 230461 2312.79 5
 2 2 -6 232047 1876.09 5
 2 2 -5 12640.5 458.509 4
 2 -2 -5 13168.7 481.054 2
 2 -2 -5 12418.3 499.983 5
 -2 2 5 12421.9 317.54 3
 2 2 -5 13323.6 420.984 5
 2 2 -4 542.98 89.7326 5
 2 -2 -4 235.322 81.9009 5
 2 -2 -4 223.047 68.6135 2
 -2 2 4 257.581 45.0605 3
 2 2 -4 443.152 95.3225 4
 2 2 -3 42020.7 679.372 5
 -2 2 3 44244.5 704.116 10
 2 2 -3 43636.1 668.877 4
 2 -2 -3 43626.1 676.095 2
 2 -2 -3 42981.6 796.423 5
 -2 2 3 44168.8 602.283 1
 -2 2 3 44008.8 607.185 3
 -2 2 2 266555 1567.67 3
 2 -2 -2 268114 1813.43 5
 -2 2 2 271333 1208.54 1
 2 2 -2 263315 1450.88 4
 -2 2 2 273491 1755.08 10
 -2 2 1 661753 2784.29 10
 2 2 -1 665635 2123.6 4
 2 -2 -1 660910 2591.66 5
 -2 -2 0 26715.7 512.659 1
 -2 2 0 26943.3 482.853 4
 -2 2 0 27341.7 505.883 8
 2 -2 0 27352.6 481.733 5
 -2 -2 -1 329372 1816.18 1
 2 2 1 328259 2194.87 12
 -2 2 -1 337768 1757 4
 -2 -2 -1 330092 1848.1 6
 2 -2 1 341955 1576.62 5
 -2 2 -2 216266 1511.41 4
 -2 -2 -2 211640 1592.34 7
 2 2 2 214062 1759.85 12
 -2 -2 -2 209653 1533.8 1
 2 2 2 217259 1596.01 1
 -2 -2 -3 28202.1 603.173 7
 -2 2 -3 28086.6 716.082 8
 2 2 3 28811.4 618.503 1
 -2 2 -3 28031.5 606.509 4
 -2 -2 -3 28495.8 527.716 3
 -2 2 -3 29308.3 461.525 2
 2 2 4 910.954 116.325 12
 -2 2 -4 852.06 102.546 2
 -2 2 -4 680.535 115.6 4
 2 2 4 835.222 109.762 9
 -2 2 -4 750.608 141.988 8
 2 2 4 705.829 111.284 1
 -2 -2 -4 820.029 95.8884 3
 -2 -2 -4 820.917 130.94 2
 -2 -2 -5 21639.7 655.077 2
 2 2 5 22675.2 601.408 9
 -2 2 -5 22680.7 750.311 8
 2 2 5 23246.5 644.815 1
 -2 2 -5 22646.4 663.444 4
 2 2 5 23865 556.805 12
 -2 -2 -5 23022.9 506.542 3
 -2 2 -5 24368.9 588.683 2
 -2 2 -6 9213.9 466.535 4
 -2 -2 -6 8880.66 456.356 2
 -2 2 -6 10504.4 432.75 2
 2 2 6 9520.37 423.081 9
 -2 -2 -7 14071.6 570.283 8
 -2 2 -7 13670.9 614.979 4
 -2 -2 -7 13975.9 619.365 2
 -2 2 -7 15684.8 579.125 2
 -2 -2 -8 63.8642 118.285 2
 -2 2 -8 57.7553 83.8494 4
 -2 -2 -8 332.832 124.838 8
 -2 2 -8 33.6379 71.4374 2
 -2 2 -9 8981.33 510.21 2
 -2 -2 -9 7331.49 464.534 8
 -2 2 -9 7580.37 521.99 4
 -2 -2 -9 7384.35 520.443 2
 -2 2 -10 1801.91 243.931 2
 -2 -2 -10 1358.83 246.815 2
 -2 -2 -10 1748.85 236.138 8
 -2 2 -10 1519.15 258.531 4
 -2 -2 -11 9978.84 681.821 2
 -2 2 -11 10144.5 666.353 4
 -2 2 -11 11586.2 648.389 2
 -2 -2 -12 35299.8 1303.2 2
 -2 2 -12 36137.9 1309.19 4
 -2 2 -13 4268.08 466.59 4
 -2 -2 -13 4284.73 475.073 2
 -2 -2 -14 -221.731 142.467 2
 -2 2 -14 66.0232 106.371 4
 -2 2 -15 1253.56 250.018 20
 2 -2 15 1088.76 248.745 28
 2 2 15 668.863 223.516 28
 2 2 15 1469.89 274.286 25
 2 2 15 783.843 239.178 16
 2 2 16 40943.5 1443.69 16
 2 2 16 40477.2 1498.52 28
 2 -2 16 41282.2 1512.7 28
 2 2 16 44435.4 1462.74 25
 2 -2 17 1005.19 265.618 28
 2 2 17 902.827 236.802 16
 2 -2 17 776.916 233.938 16
 2 2 17 922.624 251.996 28
 2 2 18 412.277 165.493 28
 2 2 18 401.129 166.293 16
 2 -2 18 730.158 225.653 16
 2 -2 18 681.172 225.629 28
 2 -2 19 665.683 205.022 28
 2 2 19 736.865 208.772 28
 2 -2 19 836.402 227.322 16
 2 2 20 4016.11 412.495 28
 2 -2 20 3290.18 373.418 16
 2 -2 20 3752.97 409.658 28
 2 -2 21 1344.47 224.775 16
 2 2 21 1564.78 233.93 28
 2 -2 21 1255.13 216.095 28
 2 2 22 309.07 99.8594 28
 2 -2 22 138.39 86.2066 28
 2 2 22 231.861 81.4264 27
 2 -2 22 320.792 110.269 16
 -2 -3 22 401.616 96.4672 28
 -2 3 22 337.387 101.03 25
 -2 3 21 659.846 162.734 28
 -2 -3 21 566.125 147.465 28
 -2 -3 21 887.555 161.182 16
 -2 3 21 885.698 192.811 25
 -2 3 20 415.927 167.744 28
 -2 3 20 449.04 155.682 25
 -2 -3 20 267.465 111.076 28
 -2 3 19 439.885 173.46 28
 -2 -3 19 397.172 169.134 28
 -2 3 19 559.758 179.79 25
 2 3 -18 499.737 136.174 20
 2 3 -18 407.187 182.373 24
 -2 3 18 248.728 159.616 25
 2 3 -17 420.809 156.297 20
 -2 3 17 400.05 163.31 29
 -2 3 17 574.797 200.067 25
 2 3 -17 441.95 158.256 24
 2 3 -16 11730.6 754.193 20
 2 3 -16 10782.9 769.42 24
 -2 3 16 11764.2 814.721 29
 2 3 -15 1533.83 284.115 20
 2 3 -15 1101.63 253.073 24
 -2 3 15 1443.51 301.638 29
 2 3 -14 4302.08 445.59 20
 -2 3 14 3845.3 453.474 29
 2 -3 -14 3824.19 452.248 2
 2 3 -14 3871.5 440.096 4
 2 3 -14 3281.18 404.628 24
 -2 -3 14 4122.64 491.774 11
 2 -3 -14 3774.01 441.218 5
 -2 -3 13 1112.37 260.72 11
 2 -3 -13 1003.79 235.643 5
 2 3 -13 1171.75 255.918 4
 2 -3 -13 1213.81 264.639 2
 -2 -3 12 -63.1931 125.296 11
 2 -3 -12 397.211 171.435 5
 2 3 -12 -1.50134 127.929 4
 2 -3 -12 295.426 157.007 2
 2 -3 -11 22209.9 981.749 5
 -2 -3 11 22635.7 1032.67 11
 2 3 -11 25110.6 1021.84 4
 2 -3 -11 24794 1018.65 2
 2 -3 -10 1678.29 271.38 2
 -2 -3 10 1257.39 245.558 11
 2 -3 -10 1285.34 241.765 5
 2 3 -10 1432.5 249.294 4
 -2 -3 9 9745.2 623.53 11
 2 -3 -9 10449.2 603.103 2
 2 3 -9 8573.51 538.36 4
 2 -3 -9 8712.14 561.556 5
 2 -3 -8 42357.2 1133.75 2
 2 3 -8 43681.8 1138.36 4
 2 -3 -8 42776.5 1174.1 5
 2 -3 -7 559.529 146.513 5
 2 3 -7 571.801 134.588 4
 2 -3 -7 772.61 164.235 2
 -2 3 6 14148.9 511.517 1
 2 3 -6 13478.4 546.613 4
 2 -3 -6 13936.9 595.162 5
 2 -3 -6 13542.2 554.997 2
 2 -3 -5 318.878 105.805 5
 -2 3 5 53.8474 49.6003 1
 2 -3 -5 148.32 75.2395 2
 2 3 -5 92.0433 71.5851 4
 2 3 -5 157.199 56.6761 5
 -2 3 4 19609.3 488.822 1
 2 -3 -4 19603.6 537.13 2
 2 3 -4 19452.5 554.933 4
 2 3 -4 19484.8 629.235 12
 2 -3 -4 19388 613.34 5
 2 -3 -3 45057.8 690.227 2
 2 3 -3 44226.9 773.293 4
 2 -3 -3 44267 852.31 5
 -2 3 3 44483.1 845.518 10
 2 3 -3 42425.4 922.087 12
 -2 3 2 76118.7 788.644 1
 2 -3 -2 77313.3 713.948 2
 -2 3 2 75972.6 1099.68 10
 2 3 -2 72997 1199.33 12
 2 -3 -2 79591.7 1047.73 5
 2 3 -2 75911.1 958.56 4
 -2 3 1 95133.9 1234.34 10
 2 3 -1 94578.2 1043.44 4
 2 -3 -1 97406.3 1046.14 5
 -2 -3 1 97261.2 1217.48 6
 2 3 0 55782.5 1031.44 12
 -2 -3 0 55279.9 864.488 1
 2 -3 0 60678.4 632.945 1
 2 -3 0 57974.7 727.673 5
 -2 3 0 57001.2 871.1 4
 -2 -3 0 61601.5 924.128 6
 -2 3 0 58593.8 984.508 10
 2 -3 1 3269.7 154.415 5
 2 3 1 2195.94 205.912 12
 -2 -3 -1 2127.36 176.26 1
 2 -3 1 2406.72 132.795 1
 -2 3 -1 3643.53 252.252 10
 -2 -3 -1 2419.72 176.574 6
 -2 3 -1 2197.44 178.382 4
 -2 3 -2 11081 403.074 4
 -2 -3 -2 11217.7 353.332 6
 -2 -3 -2 10716.3 387.795 7
 -2 3 -2 11250.8 446.822 10
 -2 -3 -2 10537.9 391.992 1
 2 3 2 10752.9 456.91 12
 2 3 3 2156.84 207.823 12
 -2 3 -3 2233.7 194.315 4
 -2 -3 -3 2163.88 179.256 7
 -2 3 -3 2000.34 198.48 10
 2 3 3 2081.35 187.707 1
 -2 -3 -3 2090.56 147.686 3
 -2 3 -4 196341 1749.41 12
 -2 -3 -4 191474 1715.98 7
 2 3 4 202500 1947.44 12
 -2 3 -4 188946 1900.35 4
 -2 3 -4 185362 1946.52 10
 -2 -3 -4 187882 1919.52 2
 -2 -3 -4 193820 1373.06 3
 2 3 5 62847 1074.74 12
 -2 -3 -5 54625.3 1101.67 2
 2 3 5 57741.2 919.025 9
 -2 3 -5 54818.9 1100.9 4
 -2 3 -5 59421.3 921.626 12
 -2 3 -5 53566.5 1078.44 10
 2 3 6 10472.8 421.58 9
 -2 3 -6 10327.1 491.482 10
 -2 3 -6 9773.36 492.424 4
 -2 -3 -6 9582.73 498.712 2
 2 3 6 10707.9 439.133 12
 -2 -3 -7 53319.4 1242.21 2
 -2 3 -7 53164.8 1147.3 10
 2 3 7 54259.1 1034.27 9
 -2 -3 -8 184.252 112.145 2
 -2 3 -8 8.89734 102.142 4
 -2 -3 -8 140.369 78.2697 8
 -2 3 -8 163.002 73.8918 10
 2 3 8 295.158 89.2541 9
 -2 -3 -9 1136.95 227.938 2
 -2 -3 -9 829.17 159.693 8
 -2 3 -9 633.049 163.006 4
 -2 3 -10 34831.1 1193.43 4
 -2 -3 -10 36113.2 1241.26 2
 -2 -3 -11 4058.49 439.232 2
 -2 3 -11 3530.82 403.748 4
 -2 3 -12 19271.7 962.432 4
 -2 -3 -12 19582.7 1002.32 2
 -2 -3 -13 241.477 117.799 2
 -2 3 -13 35.3849 88.3258 4
 2 -3 14 37773.1 1393.53 28
 2 3 14 36844.5 1365.45 28
 -2 3 -14 37383 1385.6 4
 2 3 14 39305.6 1392.56 25
 -2 3 -14 37472 1335.12 20
 2 -3 15 6183.18 581.609 28
 -2 3 -15 6403.08 561.247 20
 2 3 15 6461.4 588.182 28
 2 3 15 6278.82 578.695 25
 -2 3 -16 55996.2 1646.46 20
 2 -3 16 54255.7 1701.95 28
 2 3 16 54909.5 1709.2 28
 2 3 16 55091.3 1680.66 25
 2 3 17 71.7591 129.453 28
 -2 3 -17 229.231 142.055 20
 2 3 17 -181.527 139.868 25
 2 -3 17 162.496 174.824 28
 -2 3 -18 40553.8 1310.54 20
 2 -3 18 37665.5 1401.73 16
 2 3 18 41448.9 1374.34 25
 2 -3 18 38872.6 1382.44 28
 2 3 18 39701.1 1382.15 28
 2 -3 19 640.715 193.494 28
 2 -3 19 450.329 177.59 16
 2 3 19 543.693 164.723 28
 2 3 19 349.223 136.919 25
 2 -3 20 838.906 183.473 28
 2 -3 20 819.007 212.284 16
 2 3 20 675.969 180 28
 2 -3 21 -100.785 95.0201 28
 2 -3 21 71.3855 106.181 16
 2 3 21 -109.047 82.6103 28
 2 -3 22 30.3378 66.432 16
 2 -3 22 -75.7784 74.883 28
 2 3 22 -36.1004 52.8223 27
 -2 4 22 1380.62 171.947 25
 -2 -4 21 686.231 154.057 16
 -2 4 21 717.299 164.264 25
 2 4 -20 1643.3 222.255 20
 -2 -4 20 1566.47 231.041 28
 -2 4 20 1651.08 267.124 25
 2 4 -19 1110.73 212.178 20
 -2 4 19 904.344 200.356 28
 -2 4 19 990.054 229.558 25
 -2 -4 19 956.731 206.421 28
 2 4 -18 375.57 140.875 20
 -2 4 18 501.842 163.869 25
 -2 4 18 225.453 139.583 28
 -2 -4 18 683.723 200.178 28
 -2 4 17 124.557 123.152 29
 -2 4 17 194.67 142.806 25
 2 4 -17 239.276 169.941 24
 2 4 -17 439.991 165.463 20
 2 4 -16 8098.98 632.439 20
 -2 4 16 8739.83 728.274 25
 2 4 -16 8921.71 698.189 24
 -2 4 16 9111.6 728.704 29
 2 4 -15 6020.16 555.721 20
 2 4 -15 5337.88 540.192 24
 -2 4 15 6385.25 613.724 29
 -2 4 15 6335.14 613.827 25
 2 4 -14 94848.3 2215.8 24
 -2 4 14 91316.5 2264.69 29
 -2 -4 14 93050.5 2331.54 11
 -2 4 14 93405 2304.9 25
 2 4 -14 96617.8 2175.81 20
 -2 -4 13 66047.4 1935.07 11
 2 -4 -13 70230.7 1853.01 2
 2 4 -13 70161.9 1861.23 4
 2 -4 -13 64782.1 1805.41 5
 2 -4 -12 1252.33 248.512 5
 2 4 -12 1408.72 275.213 4
 -2 -4 12 1017.63 259.613 11
 2 -4 -12 1102.65 250.124 2
 2 4 -11 4071.63 429.62 4
 2 -4 -11 3886.68 411.766 2
 -2 -4 11 3546.93 430.914 11
 2 -4 -11 3272.5 388.958 5
 -2 -4 10 130919 2483.11 11
 2 4 -10 134919 2324.77 4
 2 -4 -10 128615 2338.33 5
 2 4 -9 891.175 188.906 4
 -2 -4 9 396.165 171.117 11
 2 -4 -9 783.766 193.028 2
 2 -4 -9 633.473 163.038 5
 2 4 -8 18859.3 789.166 4
 2 -4 -8 17752.6 754.411 2
 -2 -4 8 16587.3 811.331 11
 -2 4 8 19189 741.482 12
 2 -4 -8 17852.2 798.702 5
 -2 4 7 41524.8 1088.2 12
 2 4 -7 41042.2 1085.94 4
 2 -4 -7 39758.4 1045.05 2
 2 4 -6 2467.12 256.394 4
 2 -4 -6 2708.48 284.633 5
 2 -4 -6 2545.75 255.25 2
 -2 4 6 2867.03 289.823 12
 2 4 -5 65380.4 1223.3 4
 -2 4 5 68620.7 1375.08 12
 2 4 -5 65204.8 1292.09 12
 2 -4 -5 68072.3 1305.45 5
 2 -4 -5 66851.1 1131.84 2
 2 -4 -4 151.304 92.8267 5
 -2 4 4 183.75 60.0487 1
 2 4 -4 203.875 82.6448 4
 2 -4 -3 30799 756.529 5
 2 4 -3 29604.7 865.832 12
 2 4 -3 30546.4 750.442 4
 -2 4 2 4237.9 299.444 10
 2 4 -2 3853.28 258.83 4
 2 4 -2 3610.96 306.636 12
 2 -4 -2 4024.55 254.95 5
 -2 4 1 256461 2297.53 10
 2 4 -1 250055 2029.92 4
 2 4 -1 239186 2439.96 12
 2 -4 -1 259246 1823.41 5
 -2 4 1 243409 2434.3 12
 -2 4 0 55711.7 1073.91 10
 2 -4 0 58751.1 789.378 1
 -2 4 0 55736.9 1153.28 12
 2 4 0 56565.6 1186.57 12
 2 -4 0 58352.5 763.38 5
 -2 4 -1 26364.2 756.05 10
 2 -4 1 27663.3 543.018 1
 -2 4 -1 26923.7 712.473 4
 2 4 1 26169.2 806.539 12
 -2 -4 -1 28298.7 637.349 6
 -2 4 -1 26330 781.773 12
 2 4 2 29574.2 856.578 12
 -2 4 -2 28873.4 802.754 10
 2 -4 2 30869.3 607.559 1
 -2 4 -2 30529.8 823.55 12
 -2 4 -2 30077.9 767.037 4
 -2 -4 -2 31561.4 625.876 6
 -2 -4 -2 28862.5 683.998 7
 -2 4 -3 2105.53 216.058 4
 -2 -4 -3 2105.29 192.295 7
 2 4 3 2239.03 238.895 12
 -2 4 -3 2342.99 230.66 12
 -2 4 -3 1997.61 224.115 10
 -2 4 -4 10162.1 496.71 10
 -2 -4 -4 10849.5 429.381 7
 2 4 4 11592.8 539.842 12
 -2 4 -4 11028.4 475.64 12
 -2 4 -4 10302.5 488.136 4
 -2 -4 -4 10403.5 494.286 2
 -2 4 -5 3885.87 316.503 10
 -2 4 -5 3615.98 312.417 4
 -2 4 -5 3774.63 277.324 12
 -2 -4 -5 3541.07 310.583 2
 2 4 5 3926.3 315.337 12
 -2 -4 -6 165046 2193.45 2
 -2 4 -6 160845 2054.03 10
 -2 -4 -7 19212.8 785.879 2
 -2 4 -7 17903.8 767.405 4
 -2 4 -7 19672.4 734.916 10
 -2 4 -8 33191.8 1098.43 4
 -2 -4 -8 35652.2 1150.92 2
 -2 4 -9 3686.47 383.108 4
 -2 -4 -9 4904.46 460.614 2
 -2 4 -10 33218.4 1200.53 4
 -2 -4 -10 35388.6 1271.61 2
 -2 4 -11 752.398 203.194 4
 -2 -4 -11 1165.38 266.641 2
 -2 4 -12 13025.5 807.295 4
 -2 -4 -12 16194.4 943.853 2
 -2 -4 -13 3996.74 470.63 2
 -2 4 -13 3454.27 427.56 4
 2 -4 14 282.615 115.599 28
 -2 4 -14 175.286 110.459 20
 2 4 14 138.528 138.122 25
 -2 4 -15 -5.50108 133.984 20
 2 4 15 40.492 111.555 25
 2 -4 15 270.51 162.573 28
 2 -4 16 6457.95 576.296 28
 2 4 16 6185.7 582.397 25
 -2 4 -16 5248.36 519.044 20
 2 -4 17 1045.86 245.752 28
 2 4 17 1017.9 248.588 25
 -2 4 -17 1176.6 265.636 20
 -2 4 -18 655.297 199.061 20
 2 4 18 407.403 153.625 25
 2 -4 18 609.949 192.058 16
 2 -4 18 651.241 177.139 28
 2 -4 19 340.196 141.082 28
 2 4 19 483.281 167.427 25
 2 -4 19 207.093 146.829 16
 -2 4 -19 262.762 127.022 20
 2 -4 20 4882.9 388.01 28
 2 4 20 4828.5 388.647 25
 2 -4 20 4868.34 418.899 16
 2 4 21 121.47 89.472 27
 2 -4 21 87.2739 58.1682 28
 2 -4 21 165.159 90.3627 16
 -2 5 21 119.031 77.2415 25
 -2 -5 21 286.899 99.2353 16
 2 5 -20 723.82 154.394 20
 -2 5 20 984.63 197.725 25
 2 5 -19 2229.6 291.616 20
 -2 5 19 2387.86 336.063 25
 2 5 -18 391.162 153.912 20
 -2 5 18 256.599 160.301 25
 2 5 -17 2420.4 349.527 20
 -2 5 17 2432.46 377.819 29
 -2 5 17 2068.13 353.493 25
 2 5 -16 16218.2 907.789 20
 -2 5 16 15758.7 962.174 29
 -2 5 16 15733.1 955.033 25
 2 5 -15 32295.7 1303.77 20
 2 5 -15 32425.1 1307.23 24
 -2 5 15 31244.5 1369.28 29
 -2 5 15 32399.9 1376.53 25
 2 5 -14 8310.96 672.122 20
 2 5 -14 9303.46 701.856 24
 -2 5 14 8636.57 721.585 29
 -2 5 14 8688.69 719.167 25
 2 5 -13 5606.15 540.136 20
 -2 5 13 6451.14 608.595 29
 2 5 -13 6947.93 600.723 24
 -2 -5 13 6164.18 604.337 11
 -2 5 13 6372.88 605.422 25
 -2 -5 12 9863.07 751.012 11
 2 5 -12 9164.07 663.845 4
 2 -5 -12 9638.21 700.417 5
 2 -5 -11 1829.61 306.887 5
 -2 -5 11 1753.1 324.672 11
 2 5 -11 2159.46 330.471 4
 -2 -5 10 2702.25 384.995 11
 2 -5 -10 2465.31 343.353 5
 2 5 -10 2592.33 327.079 4
 -2 -5 9 2873.88 387.092 11
 2 -5 -9 2887.24 347.02 5
 2 5 -9 3056.65 352.609 4
 2 5 -8 7773.19 534.705 4
 -2 -5 8 8066.51 599.789 11
 2 -5 -8 8140.95 559.568 5
 -2 5 8 8943.02 561.334 12
 -2 -5 7 4216.38 415.249 11
 2 -5 -7 3746 363.774 5
 2 5 -7 4076.97 372.694 4
 -2 5 7 3962.55 374.708 12
 -2 5 6 81780.7 1680.73 12
 2 5 -6 79704.9 1546.05 4
 2 5 -6 80021.3 1583.86 12
 2 -5 -6 80376.4 1592.42 5
 2 -5 -5 221.56 110.947 5
 2 5 -5 356.649 135.099 4
 2 -5 -4 56732.1 1168.74 5
 2 5 -4 55291.1 1189.94 4
 2 5 -4 54537.6 1314.37 12
 -2 5 4 55514.9 1352.6 12
 -2 5 3 44460 1198 12
 2 5 -3 44639.6 1031.29 4
 2 5 -3 42368.5 1154.63 12
 2 -5 -3 46761.3 983.539 5
 2 5 -2 11375.9 512.072 4
 -2 5 2 11151 596.989 12
 2 5 -2 10234.7 570.088 12
 2 -5 -2 11602.8 449.226 5
 -2 5 1 10533.7 536.87 10
 2 5 -1 10131.3 563.626 12
 -2 5 1 9754.75 550.001 12
 -2 -5 1 11340.7 497.654 6
 -2 5 0 3088.52 307.706 12
 -2 -5 0 3581.29 268.634 6
 2 5 0 3076.86 315.994 12
 -2 5 0 3260.7 300.182 10
 -2 5 -1 141.215 89.671 12
 -2 5 -1 366.58 133.721 10
 -2 -5 -1 239.5 87.1535 6
 -2 5 -1 162.69 104.516 4
 2 5 1 10.1013 114.784 12
 -2 5 -2 23316.7 799.981 10
 2 5 2 24533.2 883.396 12
 -2 -5 -2 23239.6 666.445 7
 -2 5 -2 23046.7 762.708 4
 -2 5 -2 23594.4 817.534 12
 -2 -5 -3 20308.7 621.219 7
 -2 5 -3 19651.1 728.043 4
 2 5 3 20848.7 812.091 12
 -2 5 -3 21082.6 764.606 12
 -2 5 -3 20174.2 752.438 10
 -2 -5 -4 825.155 169.84 2
 -2 5 -4 812.44 156.373 10
 -2 -5 -4 1116.58 155.272 7
 2 5 4 758.661 166.507 12
 -2 5 -4 847.116 163.717 4
 -2 5 -4 827.733 162.705 12
 -2 5 -5 6605.7 450.306 10
 -2 5 -5 5723.45 424.416 4
 2 5 5 7108 473.787 12
 -2 5 -5 6801.48 416.572 12
 -2 -5 -5 6422.68 440.462 2
 -2 5 -6 17078.1 726.119 10
 -2 -5 -6 17020.3 753.233 2
 -2 5 -6 15577.7 716.259 4
 -2 -5 -7 74802.1 1638.32 2
 -2 5 -7 74694.5 1525.42 10
 -2 5 -8 37824.4 1235.67 4
 -2 -5 -8 42471.7 1309.1 2
 -2 -5 -9 55.6051 111.672 2
 -2 5 -9 -63.4316 93.587 4
 -2 5 -10 10484.8 696.019 4
 -2 -5 -10 12685.4 788.121 2
 -2 5 -11 6122.19 553.046 4
 -2 -5 -11 6565.12 596.679 2
 -2 5 -12 3799.15 436.77 20
 -2 -5 -12 3648.02 454.531 2
 -2 5 -12 3562.52 435.777 4
 -2 5 -13 333.372 156.336 20
 2 5 13 220.331 112.218 25
 2 5 14 2783.7 404.498 25
 -2 5 -14 2807.31 386.179 20
 -2 5 -15 26.401 113.327 20
 2 5 15 36.5865 118.721 25
 -2 5 -16 3469.89 420.311 20
 2 5 16 3303.65 434.923 25
 -2 5 -17 868.241 215.903 20
 2 5 17 1672.18 313.5 25
 -2 5 -18 -85.7044 152.708 20
 2 -5 18 -67.4354 121.75 16
 2 5 18 -18.4997 130.213 25
 2 -5 19 -55.2786 121.132 16
 2 5 19 156.376 99.15 25
 2 5 20 329.349 114.132 25
 2 5 20 406.605 139.684 27
 2 -5 20 242.774 108.1 16
 2 -5 21 1406.57 181.729 16
 -2 5 -21 1161.84 160.319 18
 2 5 21 1412.86 185.856 27
 2 6 -20 537.966 127.399 20
 -2 6 20 699.473 158.769 25
 2 6 -19 242.901 102.761 20
 -2 6 19 446.358 155.611 25
 2 6 -18 1552.3 263.579 20
 -2 6 18 1456.53 283.096 25
 2 6 -17 15957 844.952 20
 -2 6 17 16606.2 930.657 29
 -2 6 17 15987.9 892.457 25
 2 6 -16 14368.7 846.035 20
 -2 6 16 12431.6 822.611 25
 -2 6 16 13455.9 879.283 29
 2 6 -15 13049.8 825.082 20
 -2 6 15 12041.8 832.495 25
 -2 6 15 12190.2 863.872 29
 -2 6 14 2669.95 396.638 25
 2 6 -14 2621.61 383.517 20
 -2 6 14 2125.96 368.326 29
 2 6 -13 13689.9 862.711 20
 -2 6 13 13247.9 900.709 29
 -2 6 13 13560.5 884.305 25
 -2 -6 13 13991.4 908.195 11
 -2 -6 12 14341.8 916.17 11
 -2 6 12 13842.9 915.851 29
 -2 6 12 14116.8 883.176 25
 2 6 -12 13111.2 836.939 20
 -2 -6 11 439.639 216.614 11
 2 -6 -11 772.923 217.231 5
 2 6 -11 665.919 209.65 20
 2 6 -11 279.836 134.108 4
 -2 6 11 646.78 185.1 25
 -2 6 11 667.231 230.239 29
 2 -6 -10 1406.4 279.115 5
 2 6 -10 1253 246.054 4
 -2 -6 10 1639.42 321.832 11
 -2 -6 9 27427.6 1178.8 11
 2 -6 -9 27641.2 1114.69 5
 2 6 -9 26762.6 1089.81 4
 -2 -6 8 6008.27 536.84 11
 2 6 -8 6201.16 506.292 4
 -2 6 8 6036.4 501.686 12
 2 -6 -8 6150.04 505.97 5
 2 -6 -7 1016.32 200.835 5
 2 6 -7 910.888 195.781 4
 -2 6 7 1261.48 251.791 12
 2 -6 -6 39447.1 1161.72 5
 2 6 -6 40692.9 1211.34 4
 -2 6 6 36975.9 1239.04 12
 2 6 -6 39762 1230.97 12
 -2 -6 6 37390.9 1236.32 11
 -2 6 5 508.188 166.139 12
 2 6 -5 994.451 230.408 12
 2 -6 -5 821.212 165.768 5
 2 6 -5 783.668 190.674 4
 2 6 -4 4286.12 376.55 4
 2 6 -4 4058.59 412.724 12
 2 -6 -4 4134.4 334.954 5
 -2 6 4 3886.31 398.124 12
 2 6 -3 -17.8933 70.3052 4
 -2 6 3 58.8537 111.864 12
 2 6 -3 -124.532 150.671 12
 -2 6 2 4254.48 412.073 12
 2 6 -2 4514.53 418.211 12
 -2 6 1 3517.75 376.608 12
 -2 -6 1 3650.79 303.26 6
 2 6 -1 3044.21 343.689 12
 -2 6 0 20977.2 882.953 12
 -2 -6 0 23542.7 740.519 6
 2 6 0 20594.6 895.023 12
 -2 6 -1 7755.62 512.284 10
 -2 6 -1 7925.54 542.465 12
 -2 6 -2 591.12 162.699 12
 -2 -6 -2 926.246 145.973 7
 -2 6 -2 718.898 176.929 10
 -2 6 -2 532.457 134.495 4
 2 6 2 468.357 127.165 12
 -2 6 -3 32707.3 1049.06 4
 -2 6 -3 32777.9 1061.14 10
 2 6 3 35877 1189.04 12
 -2 6 -3 34880.1 1089.28 12
 -2 -6 -3 34619.7 1015.29 2
 -2 -6 -4 279.998 129.929 2
 -2 6 -4 455.37 132.652 10
 -2 6 -4 26.0248 94.7651 4
 2 6 4 326.799 111.548 12
 -2 6 -4 249.7 110.822 12
 -2 6 -5 12982 673.067 10
 -2 6 -5 12964.2 650.202 12
 -2 -6 -5 12983 669.669 2
 2 6 5 13367.5 725.209 12
 -2 6 -5 12232 676.436 4
 -2 6 -6 608.264 159.177 10
 2 6 6 674.927 164.591 12
 -2 6 -6 745.924 194.232 4
 -2 -6 -6 729.951 178.413 2
 2 6 7 913.76 187.957 12
 -2 6 -7 668.061 189.202 4
 -2 6 -7 918.362 202.927 10
 -2 -6 -7 1240.08 227.322 2
 -2 -6 -8 5322.5 493.135 2
 -2 6 -8 4900.06 467.058 4
 -2 6 -9 14121 813.829 4
 -2 -6 -9 17607.5 927.321 2
 -2 -6 -10 2053.71 337.059 2
 -2 6 -10 1891.8 310.872 4
 -2 6 -11 45.3093 93.58 20
 2 6 11 27.7835 141.348 25
 -2 -6 -11 -12.4143 149.84 2
 -2 6 -12 1901.43 342.412 20
 2 6 12 1454.72 308.315 25
 -2 6 -13 26784.1 1209.52 20
 2 6 13 28694.3 1296.58 25
 -2 6 -14 6154.05 583.537 20
 2 6 14 6098.86 608.423 25
 -2 6 -15 1986.56 322.558 20
 2 6 15 2292.97 380.133 25
 -2 6 -16 4992.73 503.599 20
 2 6 16 4960.23 514.39 25
 2 6 17 3369.86 411.656 25
 -2 6 -17 3100.25 384.246 20
 -2 6 -18 947.85 207.196 20
 2 6 18 737.783 194.921 25
 2 -6 18 936.235 201.648 16
 2 6 19 81.6407 100.215 25
 2 6 19 308.014 135.787 27
 2 -6 19 112.067 99.5521 16
 2 -6 20 1768.18 209.592 16
 2 6 20 1993.44 236.207 27
 -2 6 -20 1647.74 207.482 18
 2 7 -19 5038.48 358.285 20
 -2 7 19 5189.47 387.435 25
 2 7 -18 56.3022 92.1079 20
 -2 7 18 0.28925 98.7026 25
 2 7 -17 11533.1 685.44 20
 -2 7 17 11171.4 695.147 25
 2 7 -16 203.215 188.638 20
 -2 7 16 225.12 163.669 25
 -2 7 16 431.089 207.645 29
 2 7 -15 82.4238 122.96 20
 -2 7 15 -17.2134 138.509 29
 -2 7 15 136.135 116.54 25
 2 7 -14 132.338 128.612 20
 -2 7 14 76.8908 124.342 25
 -2 7 14 156.931 136.792 29
 -2 7 13 6120.63 589.224 25
 -2 7 13 5218.74 591.749 29
 2 7 -13 5559.17 567.4 20
 -2 7 12 5507.08 523.642 19
 -2 7 12 5334.65 575.247 29
 -2 7 12 5158.11 534.56 25
 2 7 -12 4386.51 491.156 20
 -2 -7 11 4130.77 485.661 11
 2 7 -11 3514.79 444.825 20
 -2 7 11 3636.79 435.134 19
 -2 7 11 3182.21 447.055 29
 -2 7 11 3672.98 446.457 25
 2 7 -11 3647.13 411.145 30
 -2 -7 10 3927.78 473.057 11
 2 7 -10 3806.02 452.709 20
 2 7 -10 3607.82 412.213 30
 -2 7 10 3408.34 408.904 25
 -2 7 10 3246.06 444.123 29
 -2 -7 9 252.943 137.851 11
 2 -7 -9 539.174 167.699 5
 2 7 -9 316.124 162.501 4
 -2 -7 8 21492.9 1039.41 11
 2 -7 -8 20446.9 935.615 5
 2 7 -8 19097.4 943.311 4
 -2 7 8 20605 988.27 12
 2 7 -7 74.4326 102.269 4
 -2 7 7 99.2274 120.208 12
 2 7 -6 5001.39 465.852 4
 2 7 -6 6058.41 542.409 12
 -2 7 6 4627.67 477.387 12
 2 7 -5 22112.9 950.347 4
 2 7 -5 23118.7 1032.92 12
 -2 7 5 19698 977.79 12
 2 7 -4 1517.44 296.293 12
 -2 7 4 843.077 196.72 12
 2 7 -3 1197.46 250.643 12
 -2 7 3 1118.49 237.737 12
 -2 -7 2 365.662 111.929 6
 2 7 -2 32.8761 173.553 12
 -2 7 2 325.178 165.047 12
 2 7 -1 343.932 152.167 12
 -2 7 1 558.803 179.094 12
 2 7 0 8.63428 204.217 12
 -2 7 0 71.0208 128.773 12
 -2 7 -1 6313.75 536.704 12
 2 7 1 5765.17 527.271 12
 -2 -7 -2 17.192 53.2959 2
 2 7 2 -240.08 233.579 12
 -2 7 -2 22.7382 110.671 12
 -2 7 -3 2540.53 333.991 4
 -2 -7 -3 2997.35 327.94 2
 2 7 3 2452.16 333.832 12
 -2 7 -3 2853.16 355.647 12
 -2 -7 -4 1489.68 241.007 2
 -2 7 -4 1431.16 261.244 4
 2 7 4 1433.84 271.896 12
 -2 7 -4 1254.6 239.592 12
 -2 7 -5 1513.67 262.627 10
 -2 -7 -5 1707.4 269.334 2
 -2 7 -5 1348.5 259.714 4
 2 7 5 1007.7 222.259 12
 -2 7 -5 1715.18 269.989 12
 -2 7 -6 1549.61 257.589 10
 -2 7 -6 1543.15 267.905 4
 2 7 6 1849.27 299.064 12
 -2 -7 -6 1579.56 277.776 2
 -2 7 -7 12090.2 762.154 4
 -2 -7 -7 12278.8 748.567 2
 2 7 7 12882.4 756.695 12
 -2 -7 -8 5175.38 510.89 2
 -2 7 -8 4346.18 471.907 4
 2 7 9 248.577 149.554 25
 -2 -7 -9 394.401 185.193 2
 -2 7 -9 170.1 130.055 4
 -2 7 -10 11428.9 769.662 20
 2 7 10 10700.2 746.891 19
 -2 7 -10 12814.5 773.46 30
 2 7 10 10830.8 782.3 25
 -2 7 -11 10333.9 743.515 20
 2 7 11 9980.14 777.359 25
 2 7 11 10919.6 756.299 19
 -2 7 -12 30965 1293.94 20
 2 7 12 32269.4 1269.68 19
 2 7 12 28653.7 1311.57 25
 -2 7 -13 622.747 222.652 20
 2 7 13 15.3755 129.273 25
 -2 7 -14 59.8594 120.5 20
 2 7 14 344.103 189.154 25
 -2 7 -15 2467.55 361.343 20
 2 7 15 2358.41 379.5 25
 -2 7 -16 678.578 207.238 20
 2 7 16 1134.67 261.307 25
 -2 7 -17 199.203 109.478 20
 2 7 17 198.587 134.912 25
 2 7 17 105.06 119.676 27
 2 -7 17 240.833 114.262 16
 2 7 18 -114.806 132.224 25
 2 -7 18 -0.74251 82.8777 16
 2 7 18 105.212 89.8483 27
 2 7 19 281.524 95.0387 27
 2 -7 19 309.841 97.2684 16
 -2 7 -19 415.084 129.245 18
 2 8 -18 476.662 132.259 20
 -2 8 18 24.3345 70.9595 25
 -2 8 17 869.656 192.077 25
 2 8 -17 800.367 191.998 20
 2 8 -16 4404.87 426.211 20
 -2 8 16 3588.13 383.24 25
 -2 8 15 92.668 136.851 29
 2 8 -15 191.19 164.644 20
 -2 8 15 51.8516 123.34 25
 2 8 -14 96.0896 152.012 20
 -2 8 14 -20.8992 122.583 25
 -2 8 14 24.9366 141.225 29
 -2 8 13 6268.57 536.647 19
 -2 8 13 5446.59 584.017 29
 2 8 -13 6509.99 580.582 20
 -2 8 13 5527.69 536.453 25
 2 8 -12 2286.05 360.716 20
 2 8 -12 2411.68 334.828 30
 -2 8 12 2010.58 330.247 25
 -2 8 12 2455.33 360.116 19
 -2 8 12 2514.47 406.062 29
 2 8 -11 490.362 191.401 20
 -2 8 11 270.946 151.76 19
 -2 8 11 187.36 180.572 29
 2 8 -11 440.433 169.016 30
 2 8 -10 3356.36 435.338 20
 -2 8 10 3645.39 494.591 29
 -2 8 10 2956.4 411.091 19
 2 8 -10 3622.67 442.107 30
 2 8 -9 7793.87 640.634 20
 2 8 -9 8830.78 678.107 30
 -2 8 9 7992.17 692.248 29
 2 8 -9 7828.94 602.98 22
 -2 8 8 2164.3 361.852 29
 -2 8 8 2006.34 348.007 15
 2 8 -8 2018.27 327.282 30
 2 8 -8 1886.12 310.403 22
 -2 8 8 2110.27 343.39 12
 -2 8 7 2300.96 340.378 15
 2 8 -7 3061.81 402.199 30
 2 8 -7 3071.12 401.81 4
 2 8 -7 2890.08 363.467 22
 -2 8 7 2437.44 382.918 12
 2 8 -6 2540.61 421.809 12
 -2 8 6 2042.84 342.222 12
 -2 -8 5 410.111 153.905 6
 2 8 -5 844.888 296.827 12
 -2 8 5 359.906 151.772 12
 2 8 -4 8111.55 680.544 12
 -2 8 4 7426.34 648.437 12
 2 8 -3 115.612 214.172 12
 -2 8 3 157.9 113.698 12
 2 8 -2 1369.9 272.25 12
 -2 8 2 1168.38 271.113 12
 2 8 -1 -97.775 210.27 12
 -2 8 1 336.027 178.618 12
 -2 8 0 1200.63 258.489 12
 2 8 0 1531.87 276.2 12
 -2 8 -1 353.397 188.113 12
 2 8 1 -386.552 274.043 12
 2 8 2 37848.5 1450.02 12
 -2 8 -2 40297.1 1431.19 12
 -2 8 -3 18855.5 969.263 12
 2 8 3 18512.8 1014.45 12
 2 8 4 286.165 147.651 12
 -2 8 -4 454.553 171.689 12
 -2 8 -5 11184.7 716.901 12
 -2 8 -5 10715.3 735.08 4
 2 8 5 11016.5 773.623 12
 2 8 6 2263.45 364.773 12
 -2 8 -6 2405.47 350.895 4
 -2 8 -7 728.574 243.098 30
 2 8 7 372.019 183.627 25
 2 8 7 308.744 174.491 19
 2 8 8 1087.82 252.246 19
 2 8 8 1190.11 260.566 25
 -2 8 -8 1092.3 255.02 30
 2 8 9 3881.48 486.521 19
 2 8 9 3627.72 469.239 25
 -2 8 -9 3378.44 414.156 30
 -2 8 -9 3545.18 425.555 20
 -2 8 -10 4662.07 497.654 20
 2 8 10 4458.7 515.654 19
 -2 8 -10 4764.34 498.952 30
 2 8 10 3934.39 493.143 25
 -2 8 -11 11534.9 788.697 20
 2 8 11 11042 791.207 19
 2 8 11 10333.8 716.3 27
 2 8 11 10042.4 781.907 25
 -2 8 -11 11315.4 734.155 30
 -2 8 -12 12657.2 810.085 20
 2 8 12 12753.1 806.335 27
 2 8 12 12914.4 876.111 25
 2 8 12 13709.2 841.398 19
 2 8 13 83.6562 117.384 27
 -2 8 -13 86.4217 126.003 20
 2 8 13 83.6194 162.857 19
 2 8 13 -48.1477 126.93 25
 -2 8 -14 1672.51 295.53 20
 2 8 14 1175.94 266.167 25
 2 8 14 1277.86 246.782 27
 2 8 15 -75.5574 155.353 25
 2 8 15 73.3345 104.414 27
 -2 8 -15 6.9016 131.276 20
 -2 8 -16 -127.193 138.183 20
 -2 8 -16 75.5066 95.3973 18
 2 -8 16 -61.2087 92.3711 16
 2 8 16 -9.27866 116.756 25
 2 8 16 -66.1815 99.3813 27
 -2 8 -17 1724.7 246.717 18
 2 8 17 1611.43 233.618 27
 2 8 17 1273.57 205.656 13
 2 -8 17 1788.18 217.734 16
 -2 8 -18 533.448 133.491 18
 2 8 18 768.699 134.195 13
 2 8 18 811.76 153.237 27
 2 9 -17 1943.98 220.966 20
 2 9 -16 231.149 126.84 20
 -2 9 16 177.732 98.9834 25
 2 9 -15 2165.83 290.5 20
 -2 9 15 2322.89 279.612 25
 -2 9 14 202.283 146.926 29
 2 9 -14 186.91 163.547 20
 -2 9 14 -62.0695 114.836 25
 2 9 -13 780.735 223.021 20
 -2 9 13 291.919 145.519 19
 2 9 -13 454.757 149.746 30
 -2 9 13 514.665 205.95 29
 2 9 -12 205.76 139.709 20
 -2 9 12 450.784 194.283 19
 -2 9 12 -19.3654 131.864 29
 2 9 -12 215.664 115.043 30
 -2 9 11 2432.1 384.237 29
 2 9 -11 2662.72 367.406 20
 2 9 -11 2440.75 344.03 30
 -2 9 11 2313.29 363.634 19
 2 9 -10 1773.97 297.208 20
 -2 9 10 1692.33 328.973 19
 -2 9 10 1473.43 294.292 29
 2 9 -10 1543.31 294.733 30
 2 9 -9 139.442 150.677 30
 2 9 -9 45.6242 96.4808 22
 -2 9 9 52.1244 113.335 19
 -2 9 8 385.129 155.849 19
 2 9 -8 357.02 170.3 30
 -2 9 8 886.505 280.116 15
 2 9 -8 736.406 200.777 22
 -2 9 7 167.485 140.331 19
 -2 9 7 -49.4399 124.456 15
 2 9 -7 208.533 161.291 30
 2 9 -7 79.0213 115.224 22
 -2 9 7 225.541 166.989 12
 2 9 -6 2857.76 410.038 30
 -2 9 6 2470.02 364.102 15
 -2 9 6 1757.86 327.027 12
 2 9 -6 2755.29 381.197 22
 -2 9 5 -13.7947 95.4586 15
 2 9 -5 -6.1158 136.799 30
 2 9 -5 -96.0837 167.329 22
 -2 9 5 -46.7427 156.987 12
 2 9 -4 781.209 239.339 30
 -2 9 4 661.407 194.41 15
 2 9 -4 639.739 192.297 22
 -2 9 4 607.895 181.853 12
 -2 9 3 5788.21 537.393 15
 2 9 -3 5518.86 503.502 13
 -2 9 3 4830.72 545.281 12
 2 9 -3 6818.26 665.733 12
 2 9 -3 5779.58 566.377 30
 2 9 -3 5755.04 544.497 22
 -2 9 2 -532.658 184.426 15
 2 9 -2 103.095 125.004 30
 2 9 -2 24.3058 95.3405 13
 2 9 -2 91.056 97.085 22
 2 9 -2 562.322 257.177 12
 -2 9 2 -52.6382 163.31 12
 -2 9 1 10433 702.66 30
 2 9 -1 10685.9 752.339 30
 -2 9 1 10515.1 714.507 15
 2 9 -1 10485.9 698.433 13
 2 9 -1 11691.9 861.813 12
 -2 9 1 11172.8 823.649 12
 2 9 -1 9348.48 689.67 22
 2 9 0 -78.5818 129.927 19
 -2 9 0 215.767 110.655 15
 -2 9 0 -109.092 93.9342 30
 -2 9 0 377.687 189.979 12
 2 9 0 487.781 161.139 13
 -2 9 0 729.564 211.265 22
 2 9 0 382.834 163.246 30
 2 9 0 331.389 163.156 22
 2 9 0 436.951 230.316 12
 2 9 1 2499.34 358.51 22
 -2 9 -1 2529.18 355.791 15
 2 9 1 2542.23 349.231 13
 -2 9 -1 2413.36 357.395 22
 2 9 1 2303.31 349.92 19
 -2 9 -1 3132.39 407.945 30
 2 9 1 3051.32 436.208 12
 -2 9 -1 2874.13 412.906 12
 -2 9 -2 1564.24 297.67 22
 2 9 2 1546.64 328.625 12
 2 9 2 1907.32 316.901 19
 -2 9 -2 1599.28 298.148 15
 -2 9 -2 1665.09 296.452 30
 2 9 2 1637.16 293.168 13
 2 9 2 1805.41 308.185 22
 -2 9 -2 1413.01 308.195 12
 -2 9 -3 10150 741.508 30
 -2 9 -3 9831.89 701.657 15
 2 9 3 11017.7 756.433 22
 2 9 3 10271.8 774.379 19
 2 9 3 9922.31 710.18 13
 2 9 3 10424.9 801.36 12
 -2 9 -3 8992.1 691.556 22
 -2 9 -3 11751.7 809.727 12
 -2 9 -4 9480.18 730.02 30
 2 9 4 10584.4 737.148 22
 2 9 4 10318.7 786.633 19
 -2 9 -4 9496.26 705.131 15
 2 9 4 10961.3 816.333 12
 -2 9 -4 10676.1 747.206 12
 -2 9 -4 10455 751.321 22
 2 9 4 9473.16 700.837 13
 2 9 5 506.369 170.546 19
 2 9 5 439.77 168.31 22
 2 9 5 159.19 122.805 13
 -2 9 -5 185.69 112.042 30
 2 9 5 448.391 228.409 12
 2 9 6 -5.15456 90.8748 22
 2 9 6 -133.64 195.652 19
 -2 9 -6 163.513 142.638 30
 2 9 6 263.311 233.844 12
 2 9 6 91.8802 132.19 13
 2 9 7 166.562 200.868 19
 -2 9 -7 178.042 150.277 30
 2 9 7 -27.1079 190.004 13
 2 9 8 3276.73 447.798 19
 -2 9 -8 3400.4 442.895 30
 2 9 8 3221.43 437.735 13
 -2 9 -9 960.929 240.762 30
 -2 9 -9 1214.21 267.303 18
 2 9 9 738.727 229.275 19
 2 9 9 769.8 250.75 13
 -2 9 -10 7490.57 605.407 20
 2 9 10 7602.94 675.138 19
 -2 9 -10 7143.32 606.236 30
 -2 9 -10 7030.55 606.952 18
 -2 9 -11 74.1244 94.9909 20
 2 9 11 219.156 198.987 19
 -2 9 -11 35.0918 97.7651 18
 -2 9 -11 213.318 109.157 30
 -2 9 -12 2419.93 342.195 20
 -2 9 -12 2459.62 353.721 18
 2 9 12 2827.77 414.826 19
 -2 9 -13 844.402 210.371 20
 2 9 13 1117.04 272.314 19
 2 9 13 480.694 185.472 13
 -2 9 -13 740.011 206.705 18
 -2 9 -14 413.666 159.397 18
 -2 9 -14 677.645 180.964 20
 2 9 14 191.486 120.05 13
 -2 9 -15 1127.44 215.72 18
 2 9 15 1076.58 221.775 13
 -2 9 -16 971.011 177.491 18
 2 9 16 659.534 156.921 13
 2 9 17 503.787 114.415 13
 -2 9 -17 466.722 114.602 18
 2 10 -15 56.9137 64.0909 20
 -2 10 15 179.465 96.6076 13
 2 10 -14 6167.24 419.92 20
 -2 10 14 5451.85 373.201 19
 2 10 -13 3270.54 331.794 20
 2 10 -13 2675.23 284.591 30
 -2 10 13 2956.17 324.254 19
 2 10 -12 635.637 168.365 20
 -2 10 12 712.726 196.979 19
 2 10 -12 724.116 174.9 30
 2 10 -11 576.858 160.872 30
 -2 10 11 486.79 161.099 19
 2 10 -10 2228.61 334.113 30
 -2 10 10 2340.91 364.218 19
 2 10 -9 55.851 129.992 30
 -2 10 9 -44.7248 149.747 19
 2 10 -8 311.42 159.31 22
 2 10 -8 372.517 195.78 30
 -2 10 8 264.015 176.789 19
 -2 10 7 4805.92 548.867 19
 -2 10 7 5859.21 582.696 15
 2 10 -7 5360.1 561.326 30
 2 10 -7 5458.4 537.121 22
 -2 10 6 -183.02 180.798 15
 -2 10 6 -110.765 133.737 19
 2 10 -6 233.656 127.4 30
 2 10 -6 -170.484 156.358 22
 -2 10 5 1136.52 269.105 19
 2 10 -5 1300.04 287.333 22
 -2 10 5 869.169 236.304 15
 2 10 -5 1525.72 303.219 30
 2 10 -4 3901.64 494.105 30
 -2 10 4 3204.36 443.949 19
 -2 10 4 3607.99 459.937 15
 2 10 -4 3689.14 469.895 22
 -2 10 3 1175.57 280.868 19
 2 10 -3 1355.12 291.56 30
 -2 10 3 1265.52 277.404 15
 2 10 -3 1520.96 307.745 22
 -2 10 2 159.841 135.415 19
 -2 10 2 425.062 177.837 15
 2 10 -2 357.763 175.274 22
 2 10 -2 64.7634 109.949 13
 2 10 -2 523.143 168.536 30
 -2 10 2 372.932 196.645 12
 -2 10 1 170.181 100.358 19
 -2 10 1 63.257 111.889 15
 -2 10 1 -4.35384 75.1873 30
 2 10 -1 186.115 112.564 13
 2 10 -1 18.7141 111.053 30
 2 10 -1 184.732 129.987 22
 -2 10 1 50.7822 119.419 12
 -2 10 0 5018 520.974 19
 -2 10 0 4854.41 550.742 12
 -2 10 0 4757.5 515.195 15
 2 10 0 5536.71 543.026 13
 2 10 0 6248.69 669.069 12
 2 10 0 4987.37 529.46 30
 -2 10 0 4607.04 507.239 22
 2 10 0 4235.6 495.326 22
 -2 10 0 5100.92 528.814 30
 2 10 1 12.5706 156.427 19
 2 10 1 3.65646 134.668 22
 -2 10 -1 -60.5615 146.893 15
 -2 10 -1 -283.299 150.311 22
 2 10 1 72.8973 97.1752 13
 2 10 1 447.168 301.126 12
 -2 10 -1 80.1797 131.154 30
 -2 10 -1 -27.3505 155.279 12
 2 10 2 -148.564 215.764 19
 -2 10 -2 65.139 115.711 15
 2 10 2 64.0978 100.204 13
 -2 10 -2 351.314 198.47 22
 -2 10 -2 257.061 155.871 30
 2 10 2 36.9716 122.491 22
 -2 10 -2 -50.3144 146.293 12
 2 10 3 6608.82 604.078 22
 2 10 3 6484.85 637.974 19
 -2 10 -3 6822.17 636.992 30
 -2 10 -3 6517.68 601.357 15
 2 10 3 7456.06 633.02 13
 -2 10 -4 1342.66 301.401 30
 2 10 4 1074.21 271.854 19
 2 10 4 1210.14 278.645 22
 2 10 4 957.26 247.96 13
 -2 10 -4 1305.07 297.914 15
 2 10 5 700.688 222.092 19
 -2 10 -5 1342.02 294.149 30
 -2 10 -5 1332.54 275.044 15
 2 10 5 973.077 237.981 22
 2 10 5 1078.5 266.911 13
 2 10 6 11568.4 853.955 19
 -2 10 -6 12227.8 840.344 30
 -2 10 -6 10871.2 788.349 15
 2 10 6 11798.4 813.269 13
 2 10 6 12306.9 786.022 22
 2 10 7 4194.62 522.828 19
 -2 10 -7 3344.92 437.098 15
 2 10 7 3597.76 452.726 13
 -2 10 -7 3999.37 485.576 30
 -2 10 -8 2544.14 378.007 30
 2 10 8 2745.4 449.387 19
 2 10 8 1899.45 348.806 13
 2 10 9 350.971 245.1 19
 -2 10 -9 72.6164 151.56 30
 2 10 9 -39.2988 143.64 13
 2 10 10 13177.2 858.604 19
 -2 10 -10 12701.4 775.837 30
 2 10 10 11992.7 794.412 13
 2 10 11 1267.99 299.041 19
 -2 10 -11 958.04 203.43 18
 2 10 11 435.1 195.679 13
 -2 10 -12 211.889 107.237 18
 2 10 12 322.387 199.872 19
 2 10 12 44.7823 129.533 13
 2 10 13 777.149 201.778 13
 -2 10 -13 786.586 169.547 18
 -2 10 -14 58.5432 69.9984 18
 2 10 14 42.2071 85.8022 13
 -2 10 -15 340.526 111.618 18
 2 10 15 87.5134 86.0142 13
 -2 10 -15 231.677 108.82 15
 -2 11 13 343.335 110.135 13
 -2 11 13 108.967 91.4997 19
 -2 11 12 180.1 103.751 13
 2 11 -12 112.251 63.6723 30
 -2 11 11 -40.3089 91.4125 19
 2 11 -11 81.3118 102.872 30
 -2 11 11 16.9012 70.1783 13
 -2 11 10 -56.6172 98.0585 19
 -2 11 10 -114.118 100.677 13
 2 11 -10 22.1519 98.9087 30
 2 11 -9 41.2774 100.296 30
 -2 11 9 -61.5944 134.574 19
 -2 11 8 1066.23 265.308 19
 2 11 -8 1094.89 255.316 30
 -2 11 7 267.01 159.956 19
 2 11 -7 345.363 151.205 30
 2 11 -7 281.294 140.201 22
 -2 11 6 1722.83 330.27 19
 -2 11 6 2547.95 392.37 15
 2 11 -6 2916.62 404.479 30
 2 11 -6 2703.55 374.24 22
 -2 11 5 220.578 130.191 19
 -2 11 5 183.293 146.394 15
 2 11 -5 282.984 160.036 22
 2 11 -5 -40.0403 153.266 30
 2 11 -4 3.13688 133.681 30
 -2 11 4 -114.352 164.917 15
 -2 11 4 -94.442 118.667 19
 2 11 -4 63.2719 131.258 22
 2 11 -3 281.046 156.974 30
 -2 11 3 64.1106 138.896 15
 -2 11 3 312.623 197.878 19
 2 11 -3 408.395 168.403 22
 -2 11 2 182.867 118.422 19
 2 11 -2 298.091 149.9 30
 -2 11 2 240.311 160.813 15
 2 11 -2 268.713 178.204 22
 2 11 -1 232.14 127.461 30
 -2 11 1 -114.284 179.785 15
 2 11 -1 304.352 168.827 13
 -2 11 1 234.348 147.27 19
 2 11 -1 111.226 116.169 22
 2 11 0 1815.69 336.346 22
 -2 11 0 2444.85 386.271 15
 2 11 0 2312.73 355.979 30
 -2 11 0 1853.56 324.934 30
 2 11 0 2214.61 356.771 13
 2 11 1 597.444 239.755 19
 -2 11 -1 323.431 169.235 15
 -2 11 -1 290.334 160.227 30
 2 11 1 388.127 162.165 13
 2 11 1 272.261 166.15 22
 -2 11 -2 263.845 160.557 15
 2 11 2 393.147 189.424 13
 2 11 2 321.985 220.771 19
 2 11 2 377.618 184.781 22
 -2 11 -2 194.213 175.228 30
 -2 11 -3 7125.91 634.37 30
 2 11 3 6630.64 638.735 19
 -2 11 -3 6829.29 616.566 15
 2 11 3 7120.94 618.666 13
 2 11 3 6997.28 621.202 22
 2 11 4 6874.41 651.243 19
 -2 11 -4 6528.84 611.983 15
 2 11 4 7073.68 615.399 13
 -2 11 -4 6408.51 603.71 30
 2 11 4 6335.56 583.198 22
 2 11 5 152.588 138.593 22
 2 11 5 176.86 219.94 19
 2 11 5 103.726 155.849 13
 -2 11 -5 220.804 156.728 30
 -2 11 -5 -29.6804 159.265 15
 -2 11 -6 2619.03 388.321 30
 2 11 6 1968 345.941 13
 2 11 6 2162.82 323.733 22
 -2 11 -6 2154.17 340.909 15
 2 11 6 2556.74 430.065 19
 2 11 7 1152.52 262.574 13
 2 11 7 1939.59 388.196 19
 -2 11 -7 1196.36 275.791 15
 -2 11 -7 1023.1 246.967 30
 -2 11 -8 1742.79 304.599 30
 -2 11 -8 1951.81 322.285 15
 2 11 8 2007.53 344.502 13
 2 11 8 2511.09 435.843 19
 2 11 9 8640.68 671.3 19
 -2 11 -9 6877.59 575.125 15
 2 11 9 7135.21 582.435 13
 2 11 10 5592.55 497.25 13
 -2 11 -10 5928.45 502.213 15
 2 11 10 6613.18 570.052 19
 2 11 11 6670.67 512.162 13
 -2 11 -11 6448.29 492.57 15
 -2 11 -12 -1.29585 85.5786 15
 2 11 12 81.9216 93.1542 13
 2 11 13 187.174 100.289 13
 -2 11 -13 -63.6047 102.592 15
 -2 12 11 320.039 126.133 19
 2 12 -11 55.6253 56.6078 30
 -2 12 10 -195.464 160.16 19
 2 12 -10 -49.8733 84.248 30
 -2 12 9 -276.196 187.525 19
 2 12 -9 142.284 124.216 30
 -2 12 8 69.7232 94.848 19
 2 12 -8 116.724 113.324 30
 -2 12 7 46.3308 106.761 19
 2 12 -7 175.096 150.605 30
 -2 12 6 134.037 103.354 19
 2 12 -6 113.608 115.125 30
 -2 12 5 4375.34 461.297 19
 -2 12 5 5268.47 524.327 15
 2 12 -5 4836.3 482.668 30
 2 12 -5 4714.18 476.466 22
 -2 12 4 -20.8357 102.502 19
 2 12 -4 71.1808 119.483 22
 -2 12 4 190.139 138.151 15
 2 12 -4 49.0581 114.029 30
 -2 12 3 2887.99 381.782 19
 2 12 -3 2922.5 376.575 30
 -2 12 3 2401.33 360.247 15
 2 12 -3 2647.66 370.608 22
 -2 12 2 228.204 114.952 19
 2 12 -2 305.263 189.79 22
 2 12 -2 104.904 105.101 30
 -2 12 2 230.47 150.632 15
 2 12 -1 223.33 160.766 22
 -2 12 1 368.43 160.383 19
 2 12 -1 257.959 160.235 30
 -2 12 1 191.09 137.521 15
 -2 12 0 -116.111 173.67 15
 2 12 0 -15.4824 155.918 22
 2 12 1 167.027 123.552 13
 -2 12 -1 -65.4611 167.225 15
 2 12 1 -3.94044 132.336 22
 2 12 2 1429.49 275.003 13
 -2 12 -2 822.306 215.26 15
 2 12 2 1464.33 291.122 22
 -2 12 -3 106.437 153.589 15
 2 12 3 87.3822 100.989 13
 2 12 3 157.634 112.083 22
 2 12 4 77.0864 131.785 13
 -2 12 -4 -25.3516 119.657 15
 2 12 4 183.591 144.944 22
 2 12 5 965.152 224.764 13
 -2 12 -5 1030.06 248.8 15
 2 12 5 1108.31 229.919 22
 -2 12 -6 161.007 148.185 15
 2 12 6 -23.249 111.503 13
 2 12 7 2395.8 309.294 13
 -2 12 -7 1913.71 298.579 15
 -2 12 -8 1754.66 265.773 15
 2 12 8 1621.84 267.979 13
 -2 12 -9 2885.18 314.831 15
 2 12 9 2946.16 320.2 13
 -2 12 -10 704.248 152.262 15
 2 12 10 621.702 157.156 13
 2 12 11 123.759 78.643 13
 -2 12 -11 207.753 98.3542 15
 -2 13 7 118.546 95.5014 19
 2 13 -7 188.236 95.8636 30
 -2 13 6 758.52 169.021 19
 2 13 -6 1044.96 186.573 30
 -2 13 5 936.278 175.966 19
 2 13 -5 1412.82 219.502 30
 -2 13 4 -237.613 164.183 19
 2 13 -4 -69.7715 111.201 30
 -2 13 3 456.043 124.358 19
 2 13 -3 680.775 158.686 30
 2 13 -2 1024.36 188.062 30
 -2 13 2 1380.98 243.987 15
 2 13 -2 1092.33 231.618 22
 -2 13 1 -41.8701 137.718 15
 2 13 -1 79.6172 107.606 22
 -2 13 0 -478.282 160.965 15
 2 13 0 77.8899 110.637 22
 -2 13 -1 -211.262 152.941 15
 2 13 1 -89.5591 93.1366 22
 -2 13 -2 -69.7978 124.969 15
 2 13 2 4.73882 87.693 22
 -2 13 -3 -13.7339 113.433 15
 2 13 3 25.5771 102.076 22
 -2 13 -4 -77.2056 122.945 15
 2 13 4 64.0764 78.9757 22
 -2 13 -5 231.027 104.224 15
 2 13 5 418.994 126.464 13
 -2 13 -6 183.78 87.8478 15
 2 13 6 352.962 108.91 13
 2 13 7 892.691 150.773 13
 -2 13 -7 818.038 155.108 15
 -3 0 22 -2.19068 51.8459 25
 -3 0 22 -6.55687 80.0345 28
 -3 0 21 1680.4 235.845 25
 -3 0 21 1630.27 256.035 28
 3 0 -20 55.8237 92.1335 24
 3 0 -19 6995.26 559.215 24
 3 0 -18 -44.1448 113.214 24
 3 0 -17 49385.3 1587.62 24
 3 0 -16 263.28 173.523 24
 3 0 -15 8792.32 677.382 24
 -3 0 14 53.904 95.8324 11
 -3 0 13 434.791 162.403 11
 3 0 -13 385.661 142.515 5
 3 0 -13 533.874 180.646 4
 -3 0 12 141.019 117.399 11
 3 0 -12 94.6022 108.34 5
 -3 0 11 44473 1338.07 11
 3 0 -11 45017 1291.06 5
 3 0 -10 -17.6785 71.014 5
 -3 0 10 57.3078 94.0332 11
 -3 0 9 20103.1 711.976 6
 3 0 -9 18586.5 758.404 5
 -3 0 8 -23.9889 82.2769 6
 3 0 -8 17.716 73.1204 5
 -3 0 7 17713.4 615.976 6
 3 0 -7 16158.9 642.058 5
 3 0 -6 58.1841 75.7933 5
 -3 0 6 353.205 97.2433 6
 -3 0 5 69377.7 1130.62 6
 3 0 -5 66159.8 1153.24 5
 3 0 -4 74.6912 73.7181 5
 -3 0 4 108.692 73.8464 6
 -3 0 3 45246.6 831.441 6
 3 0 -3 42642.8 830.59 5
 -3 0 2 138.054 71.3159 6
 3 0 -2 43.0129 54.8011 5
 -3 0 1 247149 1090.91 1
 -3 0 1 249301 1703.56 7
 -3 0 0 -62.6219 54.8945 7
 -3 0 0 -53.8607 51.1717 3
 3 0 0 65.8494 55.2668 5
 -3 0 0 -15.9243 28.9883 1
 -3 0 -1 60513.2 899.796 7
 -3 0 -1 58283.6 905.656 3
 3 0 2 236.26 50.1322 1
 3 0 2 277.389 78.9338 9
 -3 0 -2 195.711 42.7345 4
 -3 0 -2 240.045 83.6644 3
 -3 0 -3 4742.56 280.41 3
 3 0 3 4981.05 285.525 9
 3 0 3 4652.74 204.827 1
 -3 0 -4 32.4087 53.0094 2
 -3 0 -4 13.2566 54.8612 3
 3 0 4 -68.3398 72.2144 9
 3 0 4 19.4306 50.9631 1
 -3 0 -5 93474.2 1302.32 2
 -3 0 -6 525.104 138.897 8
 -3 0 -6 -28.979 83.8919 2
 -3 0 -7 42428.4 1131.6 8
 -3 0 -7 44303.8 1061.37 2
 -3 0 -8 56.1979 84.9692 2
 -3 0 -8 58.9391 92.3508 8
 -3 0 -9 100350 1873.17 2
 -3 0 -9 98829.3 1905.28 8
 -3 0 -10 114.884 113.086 2
 -3 0 -10 72.7133 119.122 8
 -3 0 -11 24803.8 1018.55 2
 -3 0 -12 41.5825 89.8374 2
 -3 0 -12 142.714 108.151 4
 -3 0 -13 103744 2200.72 2
 -3 0 -13 106281 2299.48 4
 3 0 14 -21.2342 141.685 16
 3 0 14 8.58929 94.1673 28
 -3 0 -14 -1.78087 118.932 4
 3 0 15 146.59 111.235 16
 3 0 15 87.4407 121.15 28
 3 0 16 -333.747 153.522 9
 3 0 16 -86.3249 129.814 16
 3 0 17 6898.75 622.81 16
 3 0 17 6255.71 597.291 28
 3 0 18 -127.926 148.913 16
 3 0 18 77.2702 126.034 28
 3 0 19 164.499 94.0926 16
 3 0 19 109.356 123.71 28
 3 0 20 -94.3222 123.663 16
 3 0 20 -135.843 119.392 28
 3 0 21 889.901 185.797 28
 3 0 22 -37.4234 83.5534 28
 -3 1 22 5976.17 394.354 28
 -3 -1 22 6384.05 403.812 28
 -3 -1 22 5866.29 332.676 25
 -3 1 22 5715.8 365.35 25
 -3 -1 21 1370.9 211.532 25
 -3 -1 21 1377.94 232.738 28
 -3 1 21 1461.43 250.01 28
 -3 1 21 1695.93 244.924 25
 -3 1 20 322.132 136.783 25
 3 1 -20 527.515 171.558 24
 3 -1 -20 330.256 110.252 24
 3 -1 -19 1019.97 214.148 24
 3 1 -19 1086.49 246.181 24
 3 1 -18 3897.45 448.596 24
 3 -1 -18 4842.39 480.305 24
 3 1 -17 2238.39 379.54 24
 3 -1 -17 2533.63 359.688 24
 3 1 -16 4382.17 494.973 24
 3 -1 -16 5395.1 532.642 24
 -3 -1 15 8599.4 681.51 11
 3 1 -15 7912.87 643.672 24
 3 -1 -15 7785.47 631.223 24
 -3 -1 14 2891.24 400.264 11
 3 -1 -14 3712.55 417.417 5
 -3 -1 13 -188.896 158.906 11
 3 -1 -13 116.766 119.202 5
 3 1 -13 279.194 148.824 4
 -3 -1 12 7420.31 595.861 11
 3 1 -12 8539.44 613.271 4
 3 -1 -12 6675.33 536.538 5
 -3 -1 11 12147.9 725.431 11
 3 1 -11 14640.8 768.09 4
 3 1 -11 12828.4 663.958 5
 3 -1 -11 12841.7 715.327 5
 -3 1 10 8137.58 522.21 11
 -3 -1 10 7952.68 505.19 6
 3 1 -10 8811.93 562.809 4
 3 1 -10 8305.49 511.288 5
 3 -1 -10 7159.29 515.991 5
 -3 -1 9 52126.9 1246.39 6
 3 1 -9 50973 1211.64 5
 3 -1 -9 50105.6 1290.83 5
 3 1 -8 12609.8 586.4 4
 -3 -1 8 11721.4 568.547 6
 3 -1 -8 11950.8 602.619 5
 3 1 -8 11645.8 554.065 5
 -3 -1 7 1900.67 224.415 6
 -3 1 7 1856.02 184.148 6
 3 1 -7 2080.28 231.312 5
 3 1 -7 1666.12 203.634 4
 3 -1 -6 18.8589 72.9303 5
 3 1 -6 75.0512 74.3976 5
 3 1 -6 -7.39928 65.1584 4
 -3 1 6 74.8528 66.6895 6
 -3 -1 6 176.196 90.0803 6
 3 1 -5 24089.1 585.139 4
 -3 1 5 23706.9 609.083 6
 -3 -1 5 24401.8 718.19 6
 3 -1 -5 23285.2 707.004 5
 3 1 -5 23188.9 663.645 5
 3 1 -4 21544.8 464.729 4
 3 1 -4 20999.2 604.164 5
 -3 -1 4 21354.3 637.127 6
 3 -1 -4 20849.6 631.964 5
 3 1 -3 303018 2195.43 5
 -3 -1 3 300968 2303.03 6
 -3 1 3 308943 1782.24 10
 3 1 -3 310172 1376.3 4
 3 -1 -3 298719 2239.88 5
 -3 1 3 307908 1704.92 7
 -3 1 2 53402.3 723.374 7
 3 1 -2 52644.7 888.018 5
 -3 1 2 53603.7 867.661 3
 -3 1 2 53940.7 792.598 10
 3 -1 -2 52910.3 891.147 5
 3 1 -1 27174.9 634.362 5
 -3 -1 1 27764 486.242 1
 -3 1 1 28049.3 549.732 7
 -3 -1 1 28887 663.235 6
 -3 1 1 28410.7 635.394 3
 3 -1 -1 28658 626.937 5
 3 -1 0 62396.5 900.44 5
 -3 -1 0 61617.9 703.907 1
 -3 -1 0 65048.5 941.385 7
 -3 1 0 66808.1 982.957 3
 -3 1 -1 249086 1979.67 3
 3 -1 1 251533 1783.87 5
 -3 -1 -1 248104 1898.44 7
 -3 -1 -1 251533 1477.37 1
 -3 1 -1 252797 1159.62 4
 -3 -1 -1 244727 1857.59 3
 3 -1 1 255817 1785.35 9
 3 -1 2 578.257 97.3626 9
 -3 -1 -2 342.895 84.978 7
 3 1 2 367.17 83.5243 9
 -3 -1 -2 773.22 119.014 3
 3 1 2 707.167 87.9608 1
 -3 1 -2 354.892 57.5378 4
 3 -1 2 332.446 38.3679 1
 -3 1 -2 536.646 103.253 3
 -3 -1 -3 10098.5 389.028 3
 -3 1 -3 10736.2 446.689 3
 -3 1 -3 10318.4 331.98 4
 3 1 3 11626.9 366.789 1
 3 -1 3 11185.4 438.605 9
 -3 1 -3 11040.8 346.212 2
 3 1 3 10396.2 406.278 9
 -3 -1 -4 10903.1 418.891 3
 3 1 4 11147.9 392.175 1
 3 1 4 11382.2 455.704 9
 -3 -1 -4 10829.4 435.642 2
 -3 1 -4 11590.7 511.358 8
 -3 1 -4 10825.8 395.618 4
 -3 1 -4 11489.1 395.162 2
 -3 1 -5 75086.5 1173.25 4
 3 1 5 76902.1 1123.6 1
 3 1 5 77794 1275.7 9
 -3 1 -5 79216.9 1423.66 8
 -3 1 -5 80389 1167.24 2
 -3 -1 -5 74810.6 1219.59 2
 -3 -1 -5 77481.8 1168.46 3
 -3 1 -6 20758.7 684.886 4
 -3 -1 -6 20679.1 692.971 2
 -3 1 -6 21514.7 669.941 2
 3 1 6 20838.4 707.251 9
 -3 1 -6 20878.2 782.808 8
 -3 1 -7 60579.1 1265.54 4
 -3 -1 -7 61344.3 1312.9 8
 -3 1 -7 62877.1 1422.76 8
 -3 -1 -7 61181.7 1277.41 2
 3 1 7 58872.7 1266.63 9
 -3 -1 -8 1754.81 240.593 2
 -3 1 -8 1811.34 245.33 4
 -3 1 -8 1591.4 252.77 8
 -3 -1 -8 1847.79 252.147 8
 -3 -1 -9 834.493 184.364 2
 -3 1 -9 1246.24 229.22 2
 -3 -1 -9 969.279 212.717 8
 -3 1 -9 1107.86 219.869 8
 -3 1 -9 989.976 190.701 4
 -3 1 -10 4686.3 407.447 2
 -3 1 -10 4250.83 409.527 4
 -3 -1 -10 4107.79 408.489 8
 -3 -1 -10 4251.7 417.877 2
 -3 1 -11 78960.5 1742.77 2
 -3 -1 -11 76706.8 1786.47 8
 -3 1 -11 76263.6 1816.9 4
 -3 -1 -11 75361.5 1863.93 2
 -3 1 -12 1017.79 234.399 2
 -3 1 -12 586.038 174.43 4
 -3 -1 -12 590.901 191.078 2
 -3 -1 -13 17339.3 920.884 2
 3 1 13 17422.6 912.751 9
 -3 1 -13 17436.4 932.437 4
 -3 -1 -14 31554 1260.93 2
 3 -1 14 29880.2 1261.99 28
 3 1 14 29693.9 1261.25 28
 -3 1 -14 30709 1261.59 4
 3 -1 14 28789 1245.72 16
 3 1 14 31220.6 1244.58 9
 3 1 14 29523.4 1241.49 16
 3 -1 15 20840.7 1080 28
 3 1 15 18753.1 1027.54 28
 3 1 15 19420.4 1042.39 16
 3 -1 15 20222.9 1071.11 16
 3 1 15 20783.8 1012.95 9
 3 1 16 6900.23 622.866 16
 3 -1 16 7199.02 647.352 28
 3 -1 16 6902.01 642.125 16
 3 1 16 6892.98 635.459 28
 3 -1 17 9155.57 716.58 28
 3 1 17 8304.21 668.005 16
 3 1 17 8129.94 683.512 28
 3 -1 17 8189.62 682.902 16
 3 1 18 7721.55 646.459 28
 3 1 18 7209.22 604.407 16
 3 -1 18 8435.66 669.252 28
 3 -1 18 7747.55 640.179 16
 3 1 19 -72.6766 147.115 16
 3 -1 19 -149.674 169.707 28
 3 1 19 -7.05852 110.032 28
 3 -1 19 42.9507 113.745 16
 3 1 20 235.064 136.562 28
 3 -1 20 27.6746 111.714 16
 3 -1 20 38.8453 114.011 28
 3 -1 21 3817.64 361.86 28
 3 -1 21 3593.54 337.887 16
 3 1 21 4254.43 376.472 28
 3 1 22 2285.43 233.344 28
 3 -1 22 2498.44 246.555 28
 -3 2 22 2505.05 239.305 28
 -3 -2 22 2755.38 250.872 28
 -3 2 22 2599.64 250.404 25
 -3 -2 21 6076.01 440.759 28
 -3 2 21 7659.08 498.833 28
 -3 2 21 7074.25 482.137 25
 -3 -2 21 7227.83 423.671 25
 -3 -2 20 81.445 101.471 28
 -3 2 20 204.169 137.857 25
 -3 2 19 2389.41 348.103 25
 3 2 -19 2618.99 356.778 24
 3 -2 -19 2462.53 312.514 24
 3 2 -18 2795.51 379.518 24
 3 -2 -18 2749.25 350.75 24
 -3 2 17 1809.06 306.869 29
 3 2 -17 2274.39 364.923 24
 3 -2 -17 2051.19 315.057 24
 3 2 -16 2050.55 310.39 20
 3 2 -16 1882.19 333.759 24
 -3 2 16 1552.99 298.321 29
 3 -2 -16 1918.37 326.619 24
 -3 -2 15 28965.6 1275.63 11
 3 2 -15 31212.3 1182.92 20
 3 2 -15 28534.5 1231.52 24
 3 -2 -15 30929.9 1224.29 24
 -3 2 15 32157.1 1279.55 29
 -3 -2 14 10178 748.333 11
 3 -2 -14 10367.7 692.143 24
 3 2 -14 10632.3 738.239 24
 3 -2 -14 11036.2 737.619 5
 3 2 -14 10823.7 737.762 21
 -3 2 14 11606.8 755.921 29
 -3 -2 13 22044.9 1078.07 11
 3 -2 -13 21134.5 997.902 5
 -3 -2 12 34312.6 1310.95 11
 -3 -2 12 36725.8 1221.19 6
 3 -2 -12 36394.8 1280.77 5
 -3 -2 11 354.259 147.205 6
 3 2 -11 269.287 122.532 4
 -3 -2 11 244.507 164.325 11
 -3 -2 10 18477.5 820.66 6
 3 -2 -10 18321.6 846.322 5
 3 2 -10 20895.2 859.888 4
 -3 -2 9 8369.68 533.972 6
 3 2 -9 7782.69 497.024 4
 3 -2 -9 7475.22 517.458 5
 3 2 -9 7992.45 461.864 5
 -3 -2 8 52870.7 1277.88 6
 3 2 -8 55674.5 1228.81 4
 3 -2 -8 53178.1 1309.73 5
 3 2 -8 55655.7 1160.89 5
 3 2 -7 11631.4 519.08 4
 3 -2 -7 11431.7 585.32 5
 -3 -2 7 11622.4 576.613 6
 3 2 -7 11614.3 513.435 5
 3 -2 -6 6900.16 426.546 5
 -3 -2 6 7272.01 441.754 6
 3 2 -6 6737.03 369.655 5
 3 2 -6 7035.5 363.246 4
 3 2 -5 35557.5 811.929 5
 3 2 -5 35000.9 713.296 4
 -3 -2 5 36647.9 932.557 6
 -3 2 5 35958.4 708.016 3
 3 -2 -5 34387.3 888.03 5
 3 2 -4 98924.8 1318.1 5
 -3 2 4 102402 1173.95 10
 3 2 -4 103044 1095.45 4
 -3 -2 4 102624 1499.49 6
 3 -2 -4 101689 1431.37 5
 -3 2 4 102764 1196.87 3
 3 -2 -3 1023.37 149.703 5
 -3 2 3 1011 125.726 10
 3 2 -3 978.723 95.851 4
 3 2 -3 1038.98 140.803 5
 -3 -2 3 1214.89 175.721 6
 -3 2 3 886.005 77.3165 1
 -3 2 3 872.741 117.625 3
 3 -2 -2 190.972 75.4099 5
 3 2 -2 256.892 47.3429 4
 -3 2 2 251.753 30.8891 1
 -3 2 2 262.221 73.9094 3
 -3 2 2 257.531 67.1447 10
 -3 -2 2 312.59 100.668 6
 -3 2 1 24389.8 617.333 3
 -3 2 1 23924.7 617.618 10
 -3 -2 1 22857.2 526.23 1
 -3 -2 1 24700.2 653.953 6
 3 -2 -1 23706.6 579.797 5
 3 -2 0 291932 1918.2 5
 -3 2 0 289758 2199.75 3
 -3 -2 0 283020 2110.14 6
 -3 -2 0 278467 1810.83 1
 -3 2 0 292701 2242.41 10
 3 -2 1 84406.4 1013.87 5
 -3 2 -1 87220.8 1252.1 3
 -3 2 -1 86466.3 1179.96 8
 -3 -2 -1 80716 987.719 1
 -3 -2 -1 82692.6 1152.65 7
 -3 2 -1 83487.4 895.183 4
 3 -2 1 85069 1027.44 9
 3 -2 2 10930.5 405.159 9
 -3 2 -2 10107.8 443.516 8
 -3 -2 -2 10171.2 413.881 7
 -3 -2 -2 10399.2 387.057 3
 -3 2 -2 9552.47 322.558 4
 -3 -2 -3 2115.25 180.392 3
 3 2 3 2699.21 202.958 1
 -3 2 -3 2564.8 241.27 8
 -3 2 -3 2294.1 177.371 4
 3 2 4 13782.4 501.428 9
 -3 2 -4 13692.6 469.924 4
 3 2 4 13765.7 481.975 1
 -3 2 -4 14148 595.283 8
 -3 -2 -4 13607.2 455.92 3
 -3 -2 -5 142562 1784.96 2
 -3 2 -5 140677 1635.21 4
 -3 2 -5 145446 2012.23 8
 3 2 5 142284 1698.73 9
 -3 2 -6 31163.9 997.075 8
 -3 2 -6 29326.5 828.202 4
 -3 -2 -6 31095.9 890.633 2
 3 2 6 31444.8 847.134 9
 -3 -2 -6 30716.8 734.068 3
 -3 2 -7 10137.6 528.663 4
 3 2 7 9748.56 503.443 9
 -3 2 -7 10725.5 616.195 8
 -3 -2 -7 10045.9 538.641 2
 3 2 8 23549.3 826.878 9
 -3 2 -8 22808.1 852.912 4
 -3 -2 -8 21804.8 849.658 2
 3 2 9 89602 1709.61 9
 -3 2 -9 92833.3 1820.89 4
 -3 -2 -9 88993.6 1829.83 2
 -3 -2 -10 590.944 177.391 2
 -3 -2 -10 502.588 157.899 8
 -3 2 -10 273.354 132.988 4
 3 2 10 452.576 156.524 9
 -3 -2 -11 2690.01 340.257 8
 3 2 11 2656.36 331.868 9
 -3 2 -11 2431.74 337.132 4
 -3 -2 -11 2206.37 336.64 2
 3 2 12 16683.9 838.294 9
 -3 2 -12 16229.6 873.16 4
 -3 -2 -12 18059.3 969.902 2
 -3 -2 -13 988.472 257.912 2
 -3 2 -13 869.681 209.121 4
 3 2 13 791.19 192.479 9
 -3 2 -14 13588.7 796.193 20
 3 -2 14 13602.2 855.763 28
 3 2 14 13501.5 847.215 28
 3 2 14 13718.8 843.027 16
 -3 2 -14 14042.3 848.678 4
 -3 2 -15 14635.8 820.581 20
 3 -2 15 14102.9 888.032 28
 3 2 15 13356.7 849.046 16
 3 -2 15 13108.1 863.501 16
 3 2 15 13972.8 879.638 28
 -3 2 -16 236.937 134.116 20
 3 2 16 172.536 113.602 16
 3 -2 16 46.9907 137.656 28
 3 2 16 188.672 113.588 28
 3 -2 16 192.201 166.098 16
 3 -2 17 -63.8073 148.778 28
 3 2 17 31.6864 123.867 28
 3 -2 17 105.818 116.389 16
 3 2 17 19.5403 102.334 16
 3 -2 18 119.002 150.896 28
 3 2 18 208.792 154.145 28
 3 -2 18 95.3723 116.461 16
 3 -2 19 2453.21 347.296 16
 3 -2 19 2668.79 363.146 28
 3 2 19 2765.17 353.668 28
 3 2 20 4072.4 366.469 27
 3 -2 20 4074.75 402.124 28
 3 2 20 3986.53 392.865 28
 3 -2 20 3863.29 397.951 16
 3 -2 21 1649.4 235.525 28
 3 -2 21 1378.23 218.72 16
 3 2 21 1629.67 230.115 28
 3 2 21 1083.66 160.839 27
 3 -2 22 -102.057 79.1754 28
 -3 3 22 1570.97 178.874 25
 -3 3 21 1903.93 246.024 25
 -3 -3 21 2118.23 239.001 28
 -3 3 21 2118.11 246.047 28
 -3 -3 20 3482.98 358.958 28
 -3 3 20 3487.38 364.186 28
 -3 3 20 3652.1 383.174 25
 -3 3 19 494.025 183.109 25
 3 3 -19 678.735 206.199 24
 3 3 -18 6019.7 488.575 20
 3 3 -18 5734.13 532.602 24
 -3 3 18 6565.96 593.802 25
 -3 3 17 1171.67 267.326 25
 3 3 -17 1256.15 257.984 20
 -3 3 17 1168.2 271.603 29
 3 3 -17 781.138 222.516 24
 3 3 -16 4123.4 454.475 20
 -3 3 16 3930.74 459.704 29
 3 3 -16 3678.41 446.635 24
 -3 -3 15 16061.9 958.432 11
 3 3 -15 16407.2 894.521 20
 -3 3 15 16778.4 954.203 29
 3 3 -15 16638.9 945.43 24
 -3 -3 14 5648.68 574.528 11
 3 3 -14 5961.3 561.836 21
 3 3 -14 6105.54 562.828 24
 -3 3 14 6564.22 587.34 29
 -3 -3 13 12.0113 146.341 11
 3 -3 -13 176.73 118.784 5
 -3 -3 13 -66.287 138.799 6
 -3 -3 12 360.757 200.1 11
 3 -3 -12 162.066 98.8126 5
 -3 -3 12 282.554 141.689 6
 -3 -3 11 61150.7 1741.01 11
 -3 -3 11 62606.7 1644.81 6
 3 -3 -11 60493.1 1646.35 5
 -3 -3 10 10069 684.072 11
 3 -3 -10 11729.2 667.188 2
 3 3 -10 10702.1 618.372 4
 3 -3 -10 9612.93 635.085 5
 3 3 -9 3791.4 345.991 4
 3 -3 -9 3476.32 352.931 2
 3 -3 -9 3174.4 350.168 5
 3 3 -8 6324.44 423.874 4
 3 -3 -8 6869.71 455.48 2
 3 -3 -8 6363.48 473.049 5
 3 3 -7 2599.84 253.77 4
 3 -3 -7 2923.08 276.156 2
 3 -3 -7 2994.96 314.089 5
 3 3 -6 1330.02 163.063 5
 3 -3 -6 1304.05 205.162 5
 3 3 -6 1381.76 177.492 4
 3 3 -5 172282 1787.65 5
 3 3 -5 171036 1729.52 4
 3 -3 -5 170848 2064.16 5
 -3 3 4 17997.9 568.552 10
 -3 -3 4 17717 671.044 6
 3 3 -4 18334.1 515.575 4
 3 -3 -4 17326.4 622.04 5
 -3 3 3 15782.6 533.985 10
 -3 -3 3 15685.2 605.57 6
 -3 3 3 15736.3 488.445 3
 3 -3 -3 15151 547.215 5
 3 3 -3 15648.6 446.216 4
 -3 -3 2 91.1281 56.5904 1
 3 -3 -2 262.004 89.248 5
 -3 3 2 240.833 80.5737 10
 3 3 -2 131.598 40.3929 4
 -3 -3 2 211.867 96.4443 6
 -3 -3 1 60255 1078.31 6
 -3 3 1 59019.5 1066.53 10
 3 -3 -1 58457.2 927.678 5
 -3 3 0 12895.7 511.259 10
 -3 3 0 11799.6 411.439 8
 -3 -3 0 12448.8 478.807 6
 -3 -3 0 11314.2 418.932 1
 3 3 0 11989.4 535.655 12
 3 -3 0 11779.9 349.176 9
 3 -3 0 11617.3 392.583 5
 3 -3 1 1131.78 121.06 5
 -3 -3 -1 926.518 138.579 7
 3 -3 1 1088.21 124.264 9
 -3 3 -1 1098.38 146.119 8
 -3 3 -1 1048.65 129.125 4
 -3 -3 -1 965.76 136.63 6
 -3 -3 -1 946.581 124.256 1
 -3 3 -1 928.484 153.387 10
 3 3 1 1140.49 179.613 12
 -3 -3 -2 6928.46 339.812 1
 -3 3 -2 7104.81 407.086 10
 -3 3 -2 7451.56 399.134 8
 3 3 2 7624.87 422.921 12
 -3 3 -2 7685.87 346.04 4
 -3 -3 -2 7522.34 376.667 7
 3 -3 2 7691.79 345.096 9
 -3 3 -3 185.411 113.627 10
 -3 3 -3 2.75665 94.5366 8
 -3 -3 -3 74.1537 55.0529 3
 -3 -3 -3 81.503 69.6478 7
 -3 3 -3 57.2698 47.2271 4
 3 3 3 136.089 102.8 12
 -3 3 -4 149267 1701.34 4
 -3 -3 -4 148194 1743.13 7
 -3 3 -4 146486 1946.39 10
 -3 -3 -4 151877 1500.18 3
 -3 -3 -5 9229.53 378.884 3
 -3 -3 -5 9228.2 488.521 2
 -3 3 -5 8795.6 447.882 4
 -3 3 -6 999.964 178.392 4
 3 3 6 858.694 138.209 9
 -3 -3 -6 902.971 173.043 2
 -3 -3 -7 33449.9 1026.1 2
 -3 3 -7 32068.3 966.918 4
 3 3 7 34195.5 912.525 9
 3 3 8 31612.8 930.062 9
 -3 3 -8 28992.3 975.31 4
 -3 -3 -8 30346.1 1032.09 2
 -3 3 -9 3392.36 353.533 4
 -3 -3 -9 3692.92 356.081 8
 3 3 9 3243.2 316.905 9
 -3 -3 -9 3125 357.842 2
 -3 -3 -10 4338.45 400.819 8
 -3 -3 -10 3664.72 409.608 2
 -3 3 -10 3734.38 389.476 4
 -3 -3 -11 116.435 131.935 2
 -3 3 -11 1018.31 208.129 4
 -3 -3 -12 1095.48 258.726 2
 -3 3 -12 1044.05 226.529 4
 -3 3 -13 -58.0678 163.36 4
 -3 -3 -13 390.918 179.603 2
 -3 3 -14 4378.79 465.874 20
 3 3 14 4608.04 498.476 28
 3 3 14 3727.24 442.264 16
 3 -3 14 5351.81 539.08 28
 3 3 14 4654.82 481.769 25
 -3 3 -15 750.382 217.895 20
 3 -3 15 1050.41 249.991 28
 3 3 15 832.583 223.398 28
 3 3 15 1377.74 271.229 25
 3 -3 16 1269.16 299.183 16
 -3 3 -16 874.243 224.32 20
 3 -3 16 1298.65 279.899 28
 3 3 16 1000.43 237.273 28
 3 3 16 1034.21 237.582 25
 3 -3 17 241.489 148.087 16
 3 -3 17 153.553 151.933 28
 3 3 17 224.75 155.329 28
 -3 3 -17 308.724 146.017 20
 3 -3 18 765.094 208.504 28
 3 -3 18 629.069 203.353 16
 3 3 18 608.517 175.589 28
 3 -3 19 3085.78 373.25 16
 3 -3 19 3106.38 367.124 28
 3 3 19 3402.25 371.693 28
 3 3 20 -25.5322 91.7187 27
 3 -3 20 80.1469 101.084 16
 3 -3 20 -12.4707 80.326 28
 3 3 20 -60.3655 102.266 28
 3 3 21 3432.92 277.595 28
 3 -3 21 3884.61 333.178 16
 3 3 21 3435.19 285.201 27
 3 -3 21 3682.07 310.51 28
 -3 -4 21 2594.43 231.125 16
 -3 4 21 2337.02 260.05 25
 3 4 -20 1630.89 204.849 20
 -3 4 20 1681.55 253.603 25
 -3 4 19 432.162 164.44 25
 3 4 -19 567.073 160.073 20
 -3 -4 19 419.319 126.417 28
 -3 4 19 579.26 172.774 28
 3 4 -18 4748.3 441.794 20
 -3 -4 18 4554.1 442.284 28
 -3 4 18 4214.41 447.557 29
 -3 4 18 5050.52 517.114 25
 3 4 -18 4951.05 477.914 24
 3 4 -17 7645.09 596.524 20
 3 4 -17 7976.81 637.603 24
 -3 4 17 8073.15 654.424 29
 -3 4 17 7383.06 643.664 25
 3 4 -16 1623.88 315.521 24
 3 4 -16 1597.92 302.788 20
 -3 4 16 2157.42 371.598 29
 -3 4 16 1439.59 298.34 25
 3 4 -15 118.269 143.972 20
 -3 4 15 12.0687 115.177 29
 3 4 -15 110.617 130.977 24
 -3 4 15 -114.46 152.257 25
 -3 -4 14 7985.15 690.924 11
 3 4 -14 7602.43 623.682 20
 -3 4 14 8955.71 712.006 29
 3 4 -14 8704.88 684.646 24
 -3 -4 13 1733.05 317.065 11
 -3 4 13 2024.21 346.813 29
 3 4 -13 1902.94 320.285 24
 3 4 -13 1740.01 306.817 21
 -3 -4 12 61596.5 1840.97 11
 -3 -4 12 64405.6 1781.35 6
 3 -4 -12 65364.1 1804.5 5
 -3 -4 11 2498.42 375.934 11
 3 -4 -11 3075.36 397.94 5
 -3 -4 10 23078.7 1068.77 11
 3 4 -10 25316.7 977.651 4
 3 -4 -10 24249.3 1033.84 5
 3 4 -9 2821.86 313.556 4
 3 -4 -9 2545.03 334.339 5
 3 4 -8 43230 1150.38 4
 3 -4 -8 41180.3 1242.51 5
 3 4 -7 26836.7 861.722 4
 3 -4 -7 26758.4 953.817 5
 3 -4 -6 1263.31 204.796 5
 3 4 -6 762.797 142.235 4
 3 -4 -5 101.921 70.4718 5
 3 4 -5 3076.44 256.857 4
 3 -4 -4 57827.6 1179.05 5
 -3 -4 4 58426.6 1303.2 6
 3 4 -4 57327.7 1054.6 4
 -3 4 3 43370.6 1005.46 10
 3 4 -3 44980.1 892.721 4
 -3 -4 3 44107.7 1079.66 6
 3 4 -3 41454.4 1119.4 12
 3 -4 -3 45268.5 976.951 5
 -3 -4 2 518.538 138.629 6
 -3 4 2 414.501 114.86 10
 3 4 -2 407.887 94.642 4
 3 -4 -2 625.946 116.343 5
 3 4 -2 866.893 197.841 12
 -3 4 1 61519.5 1211.11 10
 -3 -4 1 62188.9 1180.82 6
 3 -4 -1 59924.4 969.89 5
 3 -4 0 52450.3 839.958 5
 -3 4 0 53973.4 1154.9 10
 -3 -4 0 55076.9 1063.84 6
 3 4 0 52798.4 1246.79 12
 -3 4 -1 133999 1856.39 10
 -3 4 -1 133204 1629.24 4
 -3 -4 -1 140514 1617.4 6
 3 4 1 135517 1987.88 12
 -3 -4 -1 134775 1691.06 7
 -3 4 -2 7669.66 456.54 10
 3 -4 2 7881.9 350.979 9
 -3 -4 -2 7091.87 392.212 7
 -3 4 -2 7909.91 403.384 4
 3 4 2 7829.74 486.924 12
 -3 -4 -3 106037 1504.44 7
 3 4 3 111961 1785.76 12
 -3 4 -3 107531 1542.08 4
 -3 -4 -3 108911 1325.26 3
 -3 4 -3 112081 1680.85 12
 -3 4 -4 284.802 100.84 12
 -3 -4 -4 285.15 104.509 7
 -3 4 -4 247.351 105.37 4
 3 4 4 542.996 166.246 12
 -3 4 -5 581.697 125.51 12
 -3 -4 -5 489.099 143.826 2
 -3 4 -5 572.343 160.733 10
 -3 4 -5 418.757 117.534 4
 3 4 5 786.857 163.358 12
 -3 4 -6 48204.7 1257 10
 -3 4 -6 47008.7 1182.34 4
 -3 -4 -6 50327.9 1259.1 2
 -3 4 -7 742.689 173.136 10
 -3 4 -7 453.039 138.949 4
 -3 -4 -7 803.563 182.749 2
 -3 4 -8 9621.22 586.052 10
 -3 4 -8 9039.29 578.285 4
 -3 -4 -8 8880.88 589.592 2
 -3 4 -9 445.205 143.926 10
 -3 4 -9 332.876 127.512 4
 -3 -4 -9 661.394 196.335 2
 -3 -4 -10 2543.53 357.191 2
 -3 4 -10 2631.12 343.202 4
 -3 4 -11 27447.1 1139.19 4
 -3 -4 -11 28298.7 1200.59 2
 -3 4 -12 8040.15 632.908 4
 -3 -4 -12 9460.04 722.694 2
 3 -4 13 12843 791.043 28
 -3 4 -13 12396.3 795.387 20
 3 4 13 13143.3 816.947 25
 -3 4 -14 27021.4 1186.58 20
 3 4 14 27316.5 1196.62 25
 3 -4 14 27234.4 1177.45 28
 -3 4 -15 13011.5 829.231 20
 3 -4 15 13532.3 833.902 28
 3 4 15 13823.4 859.137 25
 -3 4 -16 3605.69 444.129 20
 3 -4 16 3924.61 446.14 28
 3 -4 16 3913.4 469.838 16
 3 4 16 4684 493.726 25
 -3 4 -17 3106.1 398.077 20
 3 4 17 2958.57 373.721 25
 3 -4 17 2830.31 395.575 16
 3 -4 17 3186.71 394.371 28
 3 -4 18 1936.82 307.758 16
 3 -4 18 2051.33 302.655 28
 3 4 18 2235.79 310.198 25
 3 -4 19 456.198 148.607 28
 3 -4 19 359.839 142.005 16
 3 4 19 295.798 107.563 25
 3 4 20 1053.78 196.376 27
 3 -4 20 1156.25 193.124 28
 3 -4 20 1182.76 204.353 16
 3 4 21 4148.81 303.503 27
 3 -4 21 3984.72 307.489 16
 -3 5 21 802.043 142.832 25
 3 5 -20 613.186 126.869 20
 -3 5 20 654.111 167.645 25
 -3 5 19 197.012 137.312 25
 3 5 -19 538.808 144.374 20
 3 5 -18 7597.74 551.314 20
 -3 5 18 8492.58 633.281 25
 -3 5 18 8308.46 616.406 29
 3 5 -17 851.932 216.413 20
 -3 5 17 814.992 229.457 25
 -3 5 17 843.831 233.974 29
 3 5 -16 16547.6 907.984 20
 -3 5 16 17116.5 975.703 25
 3 5 -16 17679.4 938.148 24
 -3 5 16 16660 971.476 29
 3 5 -15 131.571 114.611 20
 -3 5 15 244.377 128.382 29
 -3 5 15 379.902 200.383 25
 3 5 -15 421.545 178.514 24
 -3 -5 14 12861.7 874.905 11
 3 5 -14 12900.4 828.374 20
 3 5 -14 13823.3 852.259 24
 -3 5 14 13225.4 884.392 29
 -3 5 14 13508.5 890.314 25
 -3 -5 13 9376.36 746.766 11
 3 5 -13 8916.32 688.306 20
 3 5 -13 10391.6 740.037 24
 -3 5 13 9658.29 742.598 29
 -3 5 13 9607.53 740.568 25
 -3 -5 12 837.165 239.907 11
 -3 5 12 542.923 141.705 29
 3 5 -12 482.544 144.596 21
 -3 5 12 566.147 185.476 25
 3 5 -12 528.505 181.405 24
 -3 -5 11 2727.02 398.177 11
 -3 -5 11 2722.4 385.763 6
 3 -5 -11 2857.33 389.174 5
 -3 -5 10 34898.8 1358.61 11
 3 -5 -10 34391.5 1270.63 5
 -3 -5 9 11098.2 741.744 11
 3 -5 -9 10292.9 675.634 5
 -3 5 8 78.6368 86.0413 12
 3 -5 -8 211.913 88.6973 5
 3 5 -8 77.3133 65.465 4
 -3 5 7 1672 269.122 12
 3 5 -7 1949.6 246.809 4
 3 -5 -7 2026.72 280.609 5
 3 5 -6 11734 587.293 4
 3 -5 -6 10913 605.51 5
 -3 5 6 9770.56 615.056 12
 3 5 -5 6846.45 431.743 4
 -3 -5 5 7250.94 514.891 6
 3 -5 -5 7142.37 462.656 5
 -3 5 5 6943.03 511.157 12
 -3 5 4 5079.3 437.022 12
 3 -5 -4 5213.04 378.186 5
 -3 -5 4 4978.73 409.755 6
 3 5 -4 4289.4 326.404 4
 3 5 -4 4735.43 429.336 12
 -3 -5 3 34829.4 1031.34 6
 3 5 -3 34140.4 904.217 4
 3 5 -3 32360.4 1080.55 12
 3 -5 -3 33223.5 877.62 5
 -3 5 3 33527 1111.22 12
 -3 5 2 7530.13 475.413 10
 -3 -5 2 8576.49 490.333 6
 -3 5 2 8637.53 558.685 12
 3 5 -2 7797.8 541.475 12
 3 -5 -2 7877.43 397.11 5
 -3 5 1 388.927 129.826 12
 -3 -5 1 401.608 114.058 6
 -3 5 1 530.89 132.367 10
 -3 -5 0 19314.5 677.669 6
 3 5 0 17528.7 800.279 12
 -3 5 0 18312.4 792.531 12
 -3 5 0 18775 758.096 10
 -3 5 -1 76318.7 1588.47 12
 -3 -5 -1 75827.4 1362.1 7
 -3 5 -1 74199.3 1513.85 10
 -3 -5 -1 77959.6 1276.42 6
 3 5 1 74568.4 1635.02 12
 -3 -5 -2 3348.1 256.52 6
 -3 5 -2 3245.32 331.969 10
 -3 -5 -2 2960.47 273.518 7
 -3 5 -2 2959.35 289.415 4
 3 5 2 3566.35 369.11 12
 -3 5 -2 3211.58 325.062 12
 -3 5 -3 27807.6 956.775 10
 -3 -5 -3 31681.4 876.485 7
 -3 5 -3 28928.5 901.932 4
 3 5 3 29640.1 1028.2 12
 -3 5 -3 32424.8 1005.81 12
 -3 5 -4 11060.6 614.914 10
 -3 -5 -4 11452.1 598.596 2
 -3 5 -4 10818.3 566.375 4
 -3 -5 -4 11232.1 528.454 7
 3 5 4 12346.5 663.854 12
 -3 5 -4 11331.6 583.298 12
 -3 5 -5 48953.5 1313.71 10
 -3 -5 -5 53332.8 1169.3 7
 -3 -5 -5 51138.4 1302.77 2
 3 5 5 54255.5 1369.53 12
 -3 5 -5 54439.8 1238.69 12
 -3 5 -5 51017 1273.38 4
 -3 5 -6 47.3631 97.9881 4
 -3 5 -6 112.009 83.8625 10
 -3 -5 -6 6.66693 80.1193 2
 -3 5 -7 6615.95 497.983 4
 -3 -5 -7 6908.48 530.144 2
 -3 5 -7 7145.78 518.35 10
 -3 5 -8 9369.08 602.357 10
 -3 5 -8 8091.61 574.41 4
 -3 -5 -8 9398.59 640.347 2
 -3 5 -9 16705.1 801.822 10
 -3 -5 -9 14977.6 835.695 2
 -3 5 -9 14777.9 807.26 4
 -3 5 -10 4248.98 454.502 4
 -3 -5 -10 4736.19 494.397 2
 -3 5 -11 59135.8 1702.29 4
 -3 -5 -11 64701.8 1861.4 2
 -3 5 -12 19468.6 1006.36 20
 3 5 12 19548.8 1030.94 25
 -3 5 -13 2355.87 379.062 20
 3 5 13 1998.1 356.35 25
 -3 5 -14 22853.6 1105.35 20
 3 5 14 20456.6 1074.39 25
 -3 5 -15 12217.7 814.026 20
 3 5 15 12946.9 844.895 25
 -3 5 -16 3524.91 431.031 20
 3 -5 16 3590.34 439.489 16
 3 5 16 3853.23 463.374 25
 -3 5 -17 4088.26 428.916 20
 3 -5 17 3838.28 430.224 16
 3 5 17 3076.18 391.755 25
 3 -5 18 -22.0462 107.405 16
 3 5 18 -33.5312 88.3732 25
 3 5 19 76.2435 111.614 27
 3 -5 19 116.137 95.8445 16
 3 5 19 -59.2115 97.2914 25
 -3 5 -20 1934.56 230.17 18
 3 -5 20 2420.29 259.385 16
 3 5 20 1939.74 238.864 27
 3 6 -20 3057.83 245.954 20
 -3 6 20 3414.01 286.85 25
 3 6 -19 752.236 155.686 20
 -3 6 19 553.18 148.747 25
 3 6 -18 4348.92 404.603 20
 -3 6 18 4085.34 418.122 25
 3 6 -17 7643.97 573.915 20
 -3 6 17 7804.87 623.476 29
 -3 6 17 8006.33 613.219 25
 3 6 -16 3397.24 412.615 20
 -3 6 16 2815.68 416.953 29
 -3 6 16 3417.91 429.752 25
 3 6 -15 3147.36 402.805 20
 -3 6 15 3573.74 474.324 29
 -3 6 15 3737.4 459.335 25
 3 6 -14 1991.92 351.946 20
 -3 6 14 1824.77 337.047 29
 -3 6 14 2584.77 397.507 25
 3 6 -13 13244.8 852.212 20
 -3 6 13 13413.6 904.408 29
 -3 6 13 14095.3 893.645 25
 -3 -6 12 -139.078 181.674 11
 3 6 -12 110.829 115.749 20
 -3 6 12 -24.5081 106.769 25
 -3 6 12 190.26 139.803 29
 -3 -6 11 25024.1 1203.97 11
 -3 6 11 25017 1127.11 25
 3 6 -11 24230.3 1122.15 21
 -3 6 11 23329 1161.66 29
 -3 -6 10 6044.96 593.42 11
 -3 6 10 5575.1 547.997 29
 -3 -6 10 5351.44 535.917 6
 3 -6 -10 5740.7 531.35 5
 -3 -6 9 51.4022 117.401 11
 3 -6 -9 364.688 157.509 5
 -3 -6 9 223.311 121.829 6
 -3 6 8 437.104 160.338 12
 -3 -6 8 525.411 204.362 11
 3 -6 -8 629.806 185.434 5
 -3 -6 8 380.225 168.827 6
 -3 6 7 796.461 212.634 12
 3 -6 -7 436.856 143.502 5
 -3 -6 7 625.278 182.678 6
 -3 6 6 822.383 221.419 12
 3 -6 -6 550.559 148.204 5
 -3 -6 6 479 170.621 6
 3 6 -6 967.209 193.922 4
 3 6 -5 57373 1376.56 4
 -3 -6 5 54211.8 1482.82 6
 3 -6 -5 56360.2 1331.83 5
 -3 -6 4 11632.3 664.114 6
 3 6 -4 12753.5 635.704 4
 3 6 -4 11664.9 734.004 12
 -3 6 4 12228.6 739.565 12
 -3 -6 3 17453.7 780.386 6
 3 6 -3 17113.6 872.401 12
 -3 -6 2 2777.61 309.711 6
 3 6 -2 3497.49 423.205 12
 -3 -6 1 658.847 148.498 6
 -3 6 1 581.667 187.394 12
 3 6 0 16564.5 854.213 12
 -3 6 0 16954.5 804.385 10
 -3 6 0 16349.9 821.008 12
 -3 6 -1 9525.39 600.963 10
 -3 -6 -1 10252.5 539.616 7
 3 6 1 8890.47 644.232 12
 -3 6 -1 9644.01 623.738 12
 -3 6 -2 127.756 107.005 12
 -3 -6 -2 0.2286 68.1073 7
 -3 6 -2 289.891 135.028 10
 3 6 2 227.994 159.348 12
 -3 -6 -3 10039.5 524.883 7
 -3 6 -3 9378.13 571.768 4
 3 6 3 9382.07 645.692 12
 -3 6 -3 9878.42 607.732 12
 -3 6 -3 9192.8 601.63 10
 -3 6 -4 175.85 114.31 10
 -3 6 -4 361.022 125.339 4
 -3 -6 -4 17.9986 59.8326 7
 -3 -6 -4 146.068 76.1999 2
 -3 6 -4 161.785 103.981 12
 -3 6 -5 84.9588 93.0499 10
 3 6 5 541.388 223.058 12
 -3 -6 -5 423.693 152.302 2
 -3 6 -5 -43.8472 100.546 4
 -3 6 -5 -7.18548 94.2767 12
 -3 6 -6 6223.91 510.978 10
 -3 6 -6 6376.1 512.07 4
 -3 -6 -6 6779.62 529.803 2
 3 6 6 7370.61 564.834 12
 -3 6 -7 7910.32 573.406 10
 -3 6 -7 6815.9 544.206 4
 -3 -6 -7 7127.16 557.999 2
 -3 6 -8 8148.96 584.95 10
 -3 -6 -8 7244.65 587.606 2
 -3 6 -8 6611.94 549.433 4
 -3 -6 -9 23338.9 1084.33 2
 -3 6 -9 21205.3 1006.45 4
 -3 6 -10 38321.9 1385.09 20
 -3 6 -10 37198.7 1356.43 4
 3 6 10 41097.1 1482.52 25
 -3 -6 -10 38920.5 1441.53 2
 -3 6 -11 1125.14 275.232 20
 3 6 11 1691.69 305.682 19
 3 6 11 1262.89 299.081 25
 -3 6 -12 11353.8 784.665 20
 3 6 12 12137.3 840.445 25
 -3 6 -13 956.283 236.454 20
 3 6 13 1413.21 330.539 25
 -3 6 -14 5325.24 543.548 20
 3 6 14 5155.86 553.022 25
 -3 6 -15 1263.98 268.1 20
 3 6 15 1155.66 265.988 25
 -3 6 -16 560.565 191.574 20
 3 -6 16 661.073 193.323 16
 3 6 16 713.657 202.28 25
 3 6 17 84.2831 114.754 27
 3 -6 17 65.5474 83.5307 16
 3 6 17 63.4397 118.137 25
 3 6 18 82.4697 125.256 27
 3 -6 18 54.3361 74.253 16
 3 6 18 -61.1094 108.084 25
 -3 6 -19 644.292 151.513 18
 3 -6 19 787.828 150.132 16
 3 6 19 602.549 153.416 27
 3 6 20 313.993 98.7506 27
 -3 6 -20 108.628 62.9629 18
 3 7 -19 3448.33 286.032 20
 -3 7 19 3752.25 293.665 25
 3 7 -18 685.292 161.003 20
 -3 7 18 767.095 177.867 25
 3 7 -17 6117.38 489.89 20
 -3 7 17 6323.96 532.699 29
 -3 7 17 6031.87 485.828 25
 3 7 -16 4825.91 470.038 20
 -3 7 16 4450.01 454.557 25
 -3 7 16 4627.99 492.039 29
 3 7 -15 -28.22 133.606 20
 -3 7 15 -243.981 201.301 29
 -3 7 15 13.0242 101.469 25
 3 7 -14 570.512 209.5 20
 -3 7 14 776.098 238.279 29
 -3 7 14 890.151 235.334 25
 -3 7 13 621.802 200.24 25
 3 7 -13 892.564 246.677 20
 -3 7 13 614.653 225.032 29
 3 7 -12 7042.03 638.361 20
 -3 7 12 7471.76 607.321 19
 -3 7 12 7242.41 672.298 29
 -3 7 12 7998.9 651.62 25
 -3 -7 11 -40.9588 130.231 11
 3 7 -11 97.5071 132.649 20
 -3 7 11 -111.271 114.116 29
 3 7 -11 67.0723 101.612 30
 -3 -7 10 395.788 152.791 11
 3 7 -10 187.573 150.725 20
 3 7 -10 179.724 149.576 30
 -3 7 10 322.38 176.559 29
 3 7 -9 20.1594 139.57 30
 -3 -7 9 -638.868 207.73 11
 -3 7 9 -348.638 169.497 29
 -3 -7 8 5627.25 554.681 11
 -3 -7 8 6116.99 572.916 6
 -3 7 8 6286.38 556.799 12
 -3 -7 7 3391.11 421.007 11
 -3 7 7 3330.05 414.478 12
 -3 -7 7 3155.07 400.289 6
 -3 -7 6 51.1073 113.27 6
 -3 7 6 -36.2649 108.495 12
 -3 -7 5 4038.12 426.614 6
 -3 7 5 5818.72 558.977 12
 -3 -7 4 231.222 89.9405 6
 -3 7 4 123.839 110.576 12
 -3 -7 3 12820 718.337 6
 3 7 -3 13125.9 833.813 12
 -3 7 3 11265.9 766.163 12
 -3 -7 2 9352.92 581.435 6
 3 7 -2 9589.19 725.788 12
 3 7 -1 1113.59 326.996 12
 -3 7 1 506.436 151.848 12
 3 7 0 9336.33 713.757 12
 -3 7 0 8553.3 650.32 12
 3 7 1 39199.6 1419.9 12
 -3 7 -1 41581.9 1395.88 12
 -3 7 -2 7927.78 601.645 10
 3 7 2 7758.42 649.738 12
 -3 7 -2 8353.69 617.901 12
 -3 7 -3 4215.2 444.912 10
 -3 -7 -3 4626.54 429.56 2
 3 7 3 4257.78 487.198 12
 -3 7 -3 5047.96 478.457 12
 -3 -7 -4 4949.23 460.362 2
 -3 7 -4 4241.78 432.187 4
 -3 7 -4 4917.15 476.56 10
 3 7 4 5928.76 566.615 12
 -3 7 -4 6265.74 523 12
 -3 -7 -5 10755.9 683.479 2
 -3 7 -5 9820.6 665.112 4
 3 7 5 11769.5 774.249 12
 -3 7 -5 10594.6 697.766 10
 -3 7 -6 4040.03 432.904 10
 -3 -7 -6 4249.11 445.497 2
 -3 7 -6 4133.97 445.076 4
 3 7 6 5478.7 541.595 12
 -3 7 -7 60881.6 1670.21 10
 -3 -7 -7 57953.4 1661.63 2
 3 7 8 21221.8 1072.86 19
 -3 7 -8 20042 1000.53 4
 -3 -7 -8 22152.5 1062.18 2
 3 7 8 19522.7 1025.83 25
 -3 7 -9 2825.25 383.77 20
 3 7 9 3360.65 439.841 19
 3 7 9 3325.51 413.509 27
 -3 7 -9 4014.91 452.312 30
 3 7 9 3369.71 439.768 25
 -3 7 -10 1877.05 322.773 20
 3 7 10 2302.32 386.987 19
 3 7 10 1495.58 298.583 27
 3 7 10 1504.66 302.281 25
 -3 7 -10 2358.8 349.166 30
 -3 7 -11 4780.59 518.642 20
 3 7 11 5330.07 540.164 19
 3 7 11 5253.59 539.697 27
 3 7 11 4378.59 512.401 25
 -3 7 -12 116.574 107.181 20
 3 7 12 409.614 198.781 19
 3 7 12 -40.5927 140.701 25
 3 7 12 41.7954 120.087 27
 -3 7 -13 2474.17 371.023 20
 3 7 13 2543.8 382.185 27
 3 7 13 2805.42 417.66 25
 -3 7 -14 -31.0866 135.34 20
 3 7 14 44.5366 99.5569 27
 3 7 14 49.662 121.109 25
 3 7 15 377.415 170.444 25
 3 -7 15 479.682 161.435 16
 -3 7 -15 406.352 175.721 20
 3 7 15 397.33 162.974 27
 3 7 16 120.323 140.037 27
 3 7 16 13.7737 81.3462 13
 3 7 16 -19.4867 106.782 25
 3 -7 16 78.5581 78.3773 16
 -3 7 -17 1943.87 281.746 18
 3 7 17 1282.01 224.236 27
 3 -7 17 1515.68 218.086 16
 3 7 17 1757.63 232.9 13
 3 -7 18 794.572 146.337 16
 3 7 18 565.409 160.357 27
 -3 7 -18 469.547 134.315 18
 -3 7 -19 65.0805 67.3107 18
 3 7 19 85.5307 71.7968 27
 3 8 -18 614.747 131.356 20
 3 8 -17 210.932 112.894 20
 -3 8 17 288.741 121.048 25
 3 8 -16 6995.2 512.09 20
 -3 8 16 6074.17 451.64 25
 -3 8 16 6700.23 544.968 29
 3 8 -15 205.051 158.301 20
 -3 8 15 259.095 174.165 29
 -3 8 15 146.045 138.112 25
 3 8 -14 1222.33 258.023 20
 -3 8 14 991.21 268.382 29
 -3 8 14 836.545 212.982 25
 3 8 -13 97.6376 111.938 20
 -3 8 13 110.733 87.3921 19
 -3 8 13 301.49 196.251 29
 3 8 -12 7.67807 138.514 20
 -3 8 12 -39.4443 131.944 19
 -3 8 12 -153.751 187.128 29
 3 8 -12 323.397 126.32 30
 3 8 -11 732.347 228.455 20
 3 8 -11 900.222 215.239 30
 -3 8 11 651.567 209.909 19
 -3 8 11 702.044 254.024 29
 3 8 -10 1342.57 282.854 20
 3 8 -10 988.836 234.014 30
 -3 8 10 1231.25 294.068 29
 -3 8 9 619.677 208.421 29
 3 8 -9 434.772 148.703 20
 3 8 -9 777.923 218.916 30
 3 8 -8 5140.41 518.763 20
 -3 8 8 4419.68 515.979 29
 3 8 -8 4741.85 510.381 30
 -3 8 8 4622.83 507.162 15
 3 8 -8 4586.08 454.636 22
 -3 8 8 4887.83 517.229 12
 -3 8 7 12037.9 792.976 15
 -3 8 7 13237.4 863.926 29
 3 8 -7 12010.2 730.652 22
 -3 8 7 12225 829.995 12
 3 8 -7 12341.3 825.036 30
 3 8 -6 872.084 239.163 30
 -3 8 6 678.91 214.082 29
 -3 8 6 520.952 162.742 15
 3 8 -6 571.398 188.646 22
 -3 8 6 619.65 186.92 12
 -3 -8 5 2166.67 323.996 6
 -3 8 5 2382.73 343.166 15
 3 8 -5 2340.68 360.482 30
 -3 8 5 2062.05 355.753 12
 3 8 -4 2820.99 482.34 12
 -3 8 4 2390.87 389.845 12
 3 8 -3 772.671 344.598 12
 -3 8 3 -26.6582 119.928 12
 3 8 -2 805.329 357.358 12
 -3 8 2 136.069 169.641 12
 3 8 -1 35504.5 1447.09 12
 -3 8 1 35665.8 1414.95 12
 3 8 0 6137.35 640.125 12
 -3 8 0 5971.44 582.799 12
 3 8 1 14169.6 932.175 12
 -3 8 -1 13509.6 855.633 12
 3 8 2 24938.5 1224.87 12
 -3 8 -2 27860 1205.86 12
 -3 8 -3 31563.3 1264.04 12
 3 8 3 31154.6 1347.55 12
 3 8 4 39287.5 1507.39 12
 -3 8 -4 42920.2 1442.94 12
 3 8 5 35980.3 1430.95 19
 -3 8 -5 38010.5 1409.18 30
 3 8 5 39606.5 1405.29 13
 3 8 5 36685.6 1337.05 22
 3 8 6 3581.11 468.445 19
 -3 8 -6 3158.04 421.307 30
 -3 8 -6 3118.22 398.614 18
 3 8 6 3005.42 396.191 22
 3 8 6 3260.06 412.447 13
 3 8 7 2378.66 397.009 19
 -3 8 -7 3343.9 433.207 30
 -3 8 -7 2608.76 388.046 18
 3 8 7 2542.05 376.047 13
 3 8 7 2474.22 367.517 22
 -3 8 -8 6308.63 558.271 20
 3 8 8 6331.2 629.418 19
 -3 8 -8 6968.96 617.471 30
 3 8 8 6945.05 613.358 13
 -3 8 -8 6133.94 573.095 18
 3 8 8 6385.62 565.512 22
 -3 8 -9 1629.27 300.096 20
 3 8 9 1929.31 380.811 19
 -3 8 -9 1587.62 295.496 30
 -3 8 -9 1168.2 263.552 18
 3 8 10 932.545 234.458 27
 -3 8 -10 734.656 208 20
 3 8 10 1544.87 328.889 19
 -3 8 -10 942.021 242.579 18
 3 8 10 817.748 252.113 25
 -3 8 -10 1559.65 298.522 30
 -3 8 -11 3646.54 442.143 20
 -3 8 -11 3918.79 475.862 18
 3 8 11 3921.63 454.513 27
 3 8 11 3769.26 488.533 25
 3 8 11 4953.28 534.631 19
 -3 8 -12 1036.8 248.3 20
 -3 8 -12 1164.47 272.348 18
 3 8 12 1258.59 262.092 27
 3 8 12 1038.17 285.664 25
 -3 8 -13 1206.14 259.657 20
 3 8 13 1165.02 246.591 27
 3 8 13 1491.71 289.719 13
 -3 8 -13 1670.93 323.553 18
 -3 8 -14 3043.56 395.678 18
 3 8 14 2728.82 366.43 27
 3 8 14 2810.09 360.218 13
 3 8 15 157.393 136.7 27
 -3 8 -15 79.7466 94.2322 18
 3 8 15 80.4654 100.109 13
 -3 8 -16 109.913 93.3029 18
 3 8 16 -5.06886 105.04 27
 3 8 16 104.498 98.6248 13
 3 8 17 474.956 144.694 27
 -3 8 -17 410.342 130.935 18
 3 8 17 439.489 118.899 13
 -3 8 -18 92.4787 70.3529 18
 3 9 -16 3885.7 329.674 20
 3 9 -15 138.666 113.665 20
 -3 9 15 218.628 133.827 29
 3 9 -14 263.892 123.075 20
 -3 9 14 493.764 178.531 29
 3 9 -13 251.036 164.607 20
 -3 9 13 149.142 121.626 19
 3 9 -13 -116.154 88.8924 30
 -3 9 13 83.1069 153.424 29
 -3 9 12 343.164 141.395 19
 3 9 -12 218.207 148.716 20
 3 9 -12 221.735 112.9 30
 -3 9 12 76.0671 135.96 29
 3 9 -11 87.1123 97.1273 20
 -3 9 11 164.772 108.294 19
 -3 9 11 47.0355 126.38 29
 3 9 -11 211.17 110.302 30
 3 9 -10 116.081 100.605 20
 3 9 -10 129.82 94.6408 30
 -3 9 10 42.8568 124.189 19
 -3 9 10 46.9237 130.333 29
 -3 9 9 90.7106 120.878 19
 -3 9 9 362.691 194.169 29
 3 9 -9 429.265 162.635 30
 3 9 -9 3.385 118.25 22
 3 9 -8 7881.6 665.732 30
 -3 9 8 7294.01 649.645 15
 3 9 -8 7287.28 584.539 22
 -3 9 8 7721.37 673.393 29
 3 9 -7 5161.96 550.637 30
 -3 9 7 4439.32 507.302 15
 3 9 -7 4452.36 465.408 22
 -3 9 6 8182.79 677.459 15
 3 9 -6 7795.99 679.566 30
 3 9 -6 7678.46 627.264 22
 -3 9 6 7664.82 683.939 12
 3 9 -5 804.767 239.893 30
 3 9 -5 585.533 206.164 22
 -3 9 5 1024.84 251.464 15
 -3 9 5 1013.93 262.58 12
 3 9 -4 18910.6 1047.65 30
 -3 9 4 18799.6 997.652 15
 3 9 -4 17905.7 956.155 22
 -3 9 4 18105 1066.69 12
 3 9 -3 8165.13 685.563 30
 -3 9 3 8324.11 659.658 15
 3 9 -3 7661.46 625.842 13
 3 9 -3 10059.8 817.571 12
 3 9 -3 8405.28 660.379 22
 -3 9 3 9325.12 764.427 12
 3 9 -2 971.399 260.622 30
 3 9 -2 876.885 231.164 13
 -3 9 2 579.063 188.866 15
 3 9 -2 1130.67 263.246 22
 -3 9 2 1001.38 236.939 12
 -3 9 1 -144.769 175.03 15
 -3 9 1 282.225 148.908 30
 3 9 -1 283.505 173.33 13
 3 9 -1 105.564 141.995 22
 -3 9 1 41.6634 145.916 12
 3 9 -1 114.468 126.245 30
 3 9 0 11019.3 767.152 19
 -3 9 0 8925.7 686.346 30
 -3 9 0 9827.93 712.882 15
 3 9 0 8797.26 676.855 13
 3 9 0 11425.7 899.783 12
 3 9 0 8876.88 688.675 30
 -3 9 0 9196.69 752.872 12
 3 9 0 9395.16 706.245 22
 3 9 1 4917.77 526.648 19
 -3 9 -1 4460.14 495.5 30
 -3 9 -1 5287.16 529.463 15
 3 9 1 4815.6 502.601 13
 3 9 1 5973.47 663.408 12
 -3 9 -1 5525.13 574.152 12
 3 9 1 4899.44 518.998 22
 3 9 2 219.74 156.805 22
 3 9 2 151.883 205.881 19
 -3 9 -2 62.2317 128.947 30
 3 9 2 81.0926 131.691 13
 -3 9 -2 137.197 121.749 15
 -3 9 -2 132.83 149.272 12
 3 9 3 293.719 199.017 19
 -3 9 -3 501.384 227.77 30
 -3 9 -3 350.373 172.148 15
 3 9 3 634.202 203.994 13
 3 9 3 975.003 389.374 12
 3 9 3 485.58 220.698 22
 -3 9 -3 652.291 225.153 12
 3 9 4 50412 1751.75 19
 -3 9 -4 51661.1 1724.84 30
 3 9 4 54595.3 1720.72 13
 -3 9 -4 56170.5 1729.14 15
 3 9 4 58845.1 1903.15 12
 -3 9 -4 58721.3 1746.72 12
 3 9 4 54775.7 1723.53 22
 3 9 5 435.546 230.318 19
 3 9 5 541.811 202.018 22
 -3 9 -5 12.3769 152.531 15
 -3 9 -5 473.874 210.565 30
 3 9 5 269.803 138.625 13
 3 9 6 3813 511.76 19
 -3 9 -6 3790.92 474.83 30
 -3 9 -6 3308.56 401.968 18
 3 9 6 5196.61 569.074 12
 3 9 6 3478.26 441.48 13
 3 9 6 3345.01 431.381 22
 3 9 7 254.231 234.83 19
 -3 9 -7 176.873 99.5696 18
 3 9 7 -107.9 131.651 13
 -3 9 -7 81.7407 153.55 30
 3 9 7 -103.619 178.334 22
 3 9 8 92.495 219.486 19
 -3 9 -8 102.305 115.521 18
 -3 9 -8 212.732 168.135 30
 3 9 8 18.6657 121.406 13
 3 9 8 17.2092 129.947 22
 -3 9 -9 6702.61 602.102 30
 3 9 9 6769.63 656.87 19
 3 9 9 5841.4 587.348 13
 -3 9 -9 5423.4 545.876 18
 3 9 10 13214.3 875.088 19
 -3 9 -10 12009.9 782.959 18
 3 9 10 12385 822.156 13
 3 9 11 316.47 250.47 19
 -3 9 -11 261.342 131.695 18
 3 9 11 149.034 162.694 13
 -3 9 -12 212.605 108.715 18
 3 9 12 285.544 164.272 13
 -3 9 -13 286.736 147.586 18
 3 9 13 491.814 149.608 27
 3 9 13 267.67 148.973 13
 3 9 14 1360.29 223.242 27
 -3 9 -14 1515.72 256.217 18
 3 9 14 1420.47 246.028 13
 3 9 15 32.9433 70.0513 27
 3 9 15 106.104 84.3704 13
 -3 9 -15 161.918 104.923 18
 -3 9 -15 -92.1067 99.4126 26
 -3 9 -16 2.38375 75.513 18
 3 9 16 84.8152 73.0148 27
 3 9 16 -129.203 65.385 13
 3 10 -14 201.718 95.9789 20
 -3 10 14 146.036 79.1228 13
 -3 10 13 323.403 122.696 29
 3 10 -13 254.589 106.045 20
 -3 10 13 300.785 118.237 19
 3 10 -13 352.899 102.94 30
 3 10 -12 19.7697 102.475 20
 3 10 -12 61.0944 73.2013 30
 -3 10 12 78.2298 109.501 29
 -3 10 12 67.4405 81.7676 19
 -3 10 11 168.739 127.394 19
 -3 10 11 244.634 157.723 29
 3 10 -11 90.7406 100.775 30
 3 10 -10 45.1561 97.411 30
 -3 10 10 307.382 163.157 19
 -3 10 10 370.859 134.482 29
 -3 10 9 176.422 127.771 19
 3 10 -9 196.186 152.475 30
 3 10 -9 9.00161 93.5975 22
 -3 10 8 463.558 182.367 19
 3 10 -8 679.698 214.869 30
 3 10 -8 453.539 169.492 22
 -3 10 7 255.278 149.067 19
 3 10 -7 189.977 153.382 30
 3 10 -7 200.691 126.837 22
 -3 10 6 5232.9 576.346 19
 3 10 -6 5556.3 577.486 30
 -3 10 6 5292.78 559.872 15
 3 10 -6 6089.96 566.913 22
 -3 10 5 2951 420.276 15
 3 10 -5 3411.17 435.723 22
 3 10 -5 3322.84 449.938 30
 3 10 -4 15.7336 122.428 30
 -3 10 4 -73.8581 159.881 15
 3 10 -4 125.939 120.181 22
 -3 10 3 1449.33 294.389 15
 3 10 -3 1452.48 302.566 30
 3 10 -3 1508.04 306.071 22
 -3 10 2 6980.36 629.483 15
 3 10 -2 6987.6 612.985 13
 3 10 -2 6810.08 616.443 22
 3 10 -2 6036.31 589.534 30
 3 10 -1 4537.35 514.019 30
 -3 10 1 4285.4 495.798 15
 3 10 -1 3840.69 467.044 13
 3 10 -1 4547.9 516.388 22
 3 10 0 3001.76 414.193 30
 -3 10 0 4015.96 480.06 15
 3 10 0 3912.6 470.561 13
 3 10 0 3595 462.685 22
 -3 10 -1 45351.2 1588.63 30
 -3 10 -1 45991.7 1600.6 15
 3 10 1 44582.3 1566.01 13
 3 10 1 46100.8 1613.23 22
 3 10 1 46083 1624.22 19
 3 10 2 155.713 192.48 22
 3 10 2 272.981 213.158 13
 3 10 2 645.855 274.731 19
 -3 10 -2 348.923 198.15 30
 -3 10 -2 -89.0837 149.9 15
 -3 10 -3 25029.2 1205.96 30
 -3 10 -3 26891.9 1221.97 15
 3 10 3 25626.8 1198.02 13
 3 10 3 26380.7 1214.03 22
 3 10 3 25996.4 1268.89 19
 3 10 4 21603 1178.99 19
 -3 10 -4 22159.5 1131.88 30
 -3 10 -4 22243.1 1114.81 15
 3 10 4 21657.8 1116.26 13
 3 10 4 23265.4 1141.78 22
 3 10 5 2141.81 425.21 19
 -3 10 -5 1365.18 289.747 15
 -3 10 -5 1021.43 283.587 30
 3 10 5 960.435 273.812 13
 3 10 5 1261.05 281.153 22
 3 10 6 9107.96 784.78 19
 -3 10 -6 10000.2 758.241 30
 -3 10 -6 8172.88 676.765 15
 3 10 6 7948.1 675.673 13
 3 10 6 9728.51 711.491 22
 3 10 7 1042.79 355.031 19
 -3 10 -7 615.6 221.021 30
 3 10 7 826.165 244.516 13
 3 10 7 653.553 195.838 22
 -3 10 -7 442.837 132.786 15
 3 10 8 2692.57 466.217 19
 -3 10 -8 2250.55 352.148 15
 3 10 8 2250.91 368.541 13
 3 10 9 1378.19 379.512 19
 -3 10 -9 752.261 225.018 15
 3 10 9 868.662 244.154 13
 -3 10 -9 1391.36 266.332 18
 -3 10 -10 2935.02 367.317 18
 -3 10 -10 3244.58 414.507 15
 3 10 10 2872.01 398.087 13
 -3 10 -11 9888.41 679.916 15
 3 10 11 10968 712.574 13
 -3 10 -11 11829.7 685.596 18
 3 10 12 778.048 195.348 13
 -3 10 -12 981.456 200.633 18
 -3 10 -12 839.933 204.952 15
 -3 10 -13 751.123 170.585 18
 3 10 13 763.372 186.594 13
 -3 10 -13 557.596 163.47 15
 -3 10 -14 2524.51 278.456 15
 3 10 14 2272.63 260.201 13
 -3 10 -14 2045.47 235.269 18
 -3 10 -15 292.966 107.832 15
 -3 11 12 1192.62 192.756 19
 3 11 -12 1480.57 190.477 30
 -3 11 11 618.693 157.798 19
 3 11 -11 974.268 185.956 30
 -3 11 10 -43.1172 123.246 19
 3 11 -10 21.1905 95.1983 30
 -3 11 9 236.249 145.386 19
 3 11 -9 -55.4558 102.924 30
 3 11 -8 335.692 159.724 30
 -3 11 8 366.553 173.688 19
 -3 11 7 533.87 181.191 19
 3 11 -7 200.222 157.268 30
 3 11 -7 287.597 118.089 22
 -3 11 6 4050.25 481.418 19
 3 11 -6 4400.26 487.643 30
 3 11 -6 3948.87 429.933 22
 -3 11 6 5106.77 526.439 15
 -3 11 5 644.433 184.777 19
 -3 11 5 904.683 235.055 15
 3 11 -5 995.314 261.127 30
 3 11 -5 581.938 191.149 22
 -3 11 4 131.434 138.324 19
 3 11 -4 215.974 150.967 30
 3 11 -4 47.7291 112.874 22
 -3 11 4 17.4039 142.232 15
 -3 11 3 433.359 174.13 19
 3 11 -3 481.679 216.117 22
 -3 11 3 427.351 182.258 15
 3 11 -3 306.257 156.843 30
 -3 11 2 4022.16 480.205 19
 3 11 -2 3670.57 454.795 30
 -3 11 2 4162.71 484.827 15
 3 11 -2 4007.17 490.829 22
 -3 11 1 108.002 104.668 19
 3 11 -1 119.883 120.744 30
 -3 11 1 -105.262 165.566 15
 3 11 -1 134.447 135.753 22
 3 11 0 5310.47 518.602 30
 -3 11 0 4704.46 523.088 15
 3 11 0 4922.23 511.971 13
 3 11 0 4957.07 540.335 22
 -3 11 -1 64.2392 122.976 15
 3 11 1 -34.8388 130.417 13
 3 11 1 145.079 148.93 22
 -3 11 -2 3614.33 452.319 15
 3 11 2 3710.04 463.627 13
 3 11 2 5191.2 569.627 19
 3 11 2 4033.96 483.732 22
 -3 11 -3 93.042 123.918 15
 3 11 3 127.665 143.316 13
 3 11 3 33.7811 118.285 22
 3 11 4 134.629 145.346 22
 -3 11 -4 413.361 199.335 15
 3 11 4 245.771 176.113 13
 3 11 5 5191.22 592.595 19
 -3 11 -5 4507.1 489.85 15
 3 11 5 5193 537.715 13
 3 11 5 4470.02 479.974 22
 -3 11 -6 8.35343 118.84 15
 3 11 6 14.6034 143.34 13
 3 11 6 100.489 147.264 22
 -3 11 -7 146.857 139.13 15
 3 11 7 321.052 190.582 13
 3 11 7 227.227 133.741 22
 -3 11 -8 11155.2 719.093 15
 3 11 8 11454.1 749.31 13
 -3 11 -9 281.526 142.23 15
 3 11 9 341.464 187.431 13
 -3 11 -10 4327.16 421.427 15
 3 11 10 3874.27 402.245 13
 -3 11 -11 1610.1 241.727 15
 3 11 11 1609.37 256.422 13
 -3 11 -12 124.226 98.8105 15
 3 11 12 206.497 97.3792 13
 -3 11 -13 931.319 160.379 15
 3 11 13 915.925 153.24 13
 -3 12 10 3641.01 315.275 19
 3 12 -10 4095.38 313.76 30
 -3 12 9 1479.47 225.981 19
 3 12 -9 1757.12 234.97 30
 -3 12 8 3.8722 95.8906 19
 3 12 -8 61.5121 85.3491 30
 -3 12 7 181.769 118.248 19
 3 12 -7 176.042 122.036 30
 -3 12 6 683.724 187.147 19
 3 12 -6 641.683 189.721 30
 3 12 -6 376.098 143.01 22
 -3 12 5 83.1805 99.0839 19
 3 12 -5 -27.3401 113.525 30
 3 12 -5 197.885 127.949 22
 -3 12 4 39.4574 107.344 19
 -3 12 4 354.219 174.15 15
 3 12 -4 60.8798 120.038 30
 3 12 -4 -33.2056 128.489 22
 -3 12 3 76.3204 99.0165 19
 3 12 -3 -95.3337 145.167 22
 -3 12 3 -165.534 165.581 15
 3 12 -3 -169.615 155.733 30
 -3 12 2 903.899 206.392 19
 -3 12 2 973.157 251.975 15
 3 12 -2 957.398 243.008 22
 3 12 -2 1214.89 243.99 30
 3 12 -1 559.431 177.611 30
 -3 12 1 600.816 187.02 15
 3 12 -1 636.816 212.8 22
 -3 12 0 -260.966 214.698 15
 3 12 0 72.6519 126.813 22
 -3 12 -1 36.5888 183.116 15
 3 12 1 299.106 155.167 22
 -3 12 -2 3.72234 173.46 15
 3 12 2 318.225 169.525 13
 3 12 2 272.672 150.881 22
 3 12 3 93.8662 151.417 13
 -3 12 -3 -114.436 176.74 15
 3 12 3 -41.3333 119.312 22
 -3 12 -4 384.977 136.51 15
 3 12 4 307.08 155.187 13
 3 12 4 300.032 144.216 22
 -3 12 -5 4537.24 446.914 15
 3 12 5 4332.24 436.653 13
 3 12 5 4199.95 410.178 22
 3 12 6 211.172 132.405 13
 -3 12 -6 235.826 142.276 15
 3 12 6 322.542 132.39 22
 -3 12 -7 199.108 138.226 15
 3 12 7 465.719 177.509 13
 3 12 8 1758.53 261.93 13
 -3 12 -8 1985.13 271.624 15
 -3 12 -9 1123.76 201.2 15
 3 12 9 760.463 175.494 13
 3 12 10 35.0725 88.6779 13
 -3 12 -10 78.8877 87.9338 15
 -3 13 6 -92.5567 109.107 19
 3 13 -6 -98.8651 86.4997 30
 -3 13 5 196.78 99.6893 19
 3 13 -5 429.751 124.335 30
 -3 13 4 -218.136 147.071 19
 3 13 -4 91.4749 100.041 30
 -3 13 3 -162.436 119.682 19
 3 13 -3 183.856 123.199 22
 3 13 -3 -30.3185 84.3881 30
 -3 13 2 306.821 170.168 15
 3 13 -2 -90.5789 89.9141 30
 3 13 -2 164.08 106.778 22
 -3 13 1 141.347 95.7921 15
 3 13 -1 191.788 121.043 22
 -3 13 0 190.163 97.0855 15
 3 13 0 146.154 93.3948 22
 -3 13 -1 -55.4732 133.627 15
 3 13 1 -1.34855 112.127 22
 -3 13 -2 461.95 139.496 15
 3 13 2 798.501 181.608 22
 -3 13 -3 -88.9315 138.54 15
 3 13 3 96.3173 93.4287 22
 -3 13 -4 445.747 136.023 15
 3 13 4 475.657 116.688 22
 -3 13 -5 642.371 144.598 15
 -3 13 -6 -143.203 98.0755 15
 -4 0 22 1443.27 186.968 28
 -4 0 22 1187.97 161.403 25
 -4 0 21 139.052 119.289 28
 -4 0 21 52.2169 94.0512 25
 4 0 -20 13608.9 689.705 24
 4 0 -19 23.9421 107.697 24
 4 0 -18 806.348 212.642 24
 4 0 -17 -140.951 162.287 24
 4 0 -16 4244.69 483.637 24
 4 0 -15 157.299 150.219 24
 4 0 -14 24066.2 1109.57 24
 4 0 -14 23720.1 1056.91 21
 -4 0 13 -269.973 136.121 11
 4 0 -13 77.1976 80.075 5
 -4 0 12 900.069 228.888 11
 4 0 -12 637.844 179.943 5
 -4 0 11 122.122 86.9429 11
 4 0 -11 -50.9791 101.394 5
 4 0 -10 60491.9 1520.27 5
 4 0 -9 124.318 122.653 5
 -4 0 9 50.9101 95.6925 6
 -4 0 8 139882 1966.69 6
 4 0 -8 131486 2046.19 5
 4 0 -7 111.658 90.1442 5
 -4 0 7 173.496 85.8722 6
 4 0 -6 544.014 130.285 5
 -4 0 6 712.327 145.395 6
 4 0 -5 247.238 110.515 5
 -4 0 5 31.0491 74.6834 6
 -4 0 4 28563.7 790.825 6
 4 0 -4 27984.4 804.109 5
 4 0 -3 77.4211 70.8631 5
 -4 0 3 54.0561 56.4498 7
 4 0 -2 2215.19 222.542 5
 -4 0 2 2590.92 133.127 1
 -4 0 2 2519.69 210.469 7
 -4 0 1 85.6154 59.5 7
 -4 0 1 13.5084 23.1966 1
 -4 0 1 -36.6231 81.8046 3
 4 0 -1 40.8067 74.8676 5
 -4 0 0 105588 1377.41 7
 -4 0 0 106581 1449.71 3
 -4 0 -1 129.035 86.4539 7
 -4 0 -1 203.442 89.441 3
 -4 0 -2 66596.8 1171.72 3
 4 0 2 67633.7 1153.34 9
 4 0 3 120.832 85.2869 9
 -4 0 -3 -30.8665 78.9922 3
 -4 0 -4 14084.3 570.866 3
 4 0 4 14431.8 585.855 9
 -4 0 -4 14237.6 509.549 2
 4 0 5 94.4033 85.6241 9
 -4 0 -5 169.384 101.866 2
 -4 0 -5 92.5631 81.1777 3
 -4 0 -6 147037 2143.62 8
 4 0 6 144092 2054.27 9
 -4 0 -6 149392 1879.14 2
 4 0 7 314.192 124.046 9
 -4 0 -7 115.712 127.717 8
 -4 0 -7 167.184 70.7426 2
 -4 0 -8 235779 2653.48 4
 -4 0 -8 232642 2995.12 8
 -4 0 -8 233612 2727.53 2
 -4 0 -9 333.575 156.139 2
 4 0 9 61.6883 138.593 9
 -4 0 -9 57.058 125.792 8
 -4 0 -9 267.158 132.438 4
 -4 0 -10 66893.4 1594.86 4
 -4 0 -10 61734.5 1664.18 8
 4 0 10 59025.8 1592.38 9
 -4 0 -10 67109 1653.53 2
 -4 0 -11 183.271 126.245 2
 4 0 11 -35.7002 99.0926 9
 -4 0 -11 -1.96326 118.793 8
 -4 0 -11 -105.089 94.9702 4
 -4 0 -12 3954.94 427.446 2
 4 0 12 3032.47 391.417 9
 4 0 13 -22.3142 126.619 9
 4 0 14 69909.6 1971.74 16
 4 0 14 71233.3 1938.3 9
 4 0 14 69465.4 1954.64 28
 4 0 15 195.078 89.6691 9
 4 0 15 -27.3303 132.838 16
 4 0 15 236.175 134.869 28
 4 0 16 377.897 160.868 16
 4 0 16 369.767 162.122 28
 4 0 17 -286.569 189.854 16
 4 0 17 -38.6308 143.117 28
 4 0 18 393.829 166.183 16
 4 0 18 163.359 110.556 28
 4 0 19 -88.5167 131.769 28
 4 0 20 174.471 119.905 28
 4 0 21 55.0676 91.4666 28
 -4 1 22 725.999 135.679 28
 -4 1 22 565.638 110.256 25
 -4 -1 22 745.199 131.766 28
 -4 -1 21 153.237 99.9271 28
 -4 1 21 146.787 114.723 28
 -4 -1 21 175.971 99.1965 25
 -4 1 21 81.9024 75.2242 25
 -4 1 20 3230.3 358.016 25
 4 1 -20 3216.74 347.234 24
 4 -1 -20 3366.08 336.425 24
 4 -1 -19 5603.42 476.237 24
 4 1 -19 6334.86 525.768 24
 4 1 -18 214.007 134.595 24
 4 -1 -18 148.047 133.024 24
 4 1 -17 14181.1 854.123 24
 4 -1 -17 15619 880.473 24
 4 1 -16 998.866 260.886 24
 4 -1 -16 1039.05 272.671 24
 -4 -1 15 5024.57 520.052 11
 4 -1 -15 4663.42 496.047 24
 4 1 -15 4246.95 490.319 24
 -4 -1 14 16070 921.48 11
 4 1 -14 14443.2 870.687 24
 4 -1 -14 15100 866.164 24
 4 1 -14 15511.3 880.627 21
 -4 -1 13 9931.19 718.874 11
 4 -1 -13 8687.84 642.983 5
 -4 -1 12 11071 738.437 11
 4 -1 -12 9202.07 647.75 5
 -4 -1 11 7650.37 594.198 11
 4 -1 -11 7063.59 556.923 5
 4 1 -11 7634.87 547.596 5
 -4 -1 10 21559.1 876.794 6
 4 -1 -10 19066.8 873.631 5
 4 1 -10 20433.9 862.222 5
 4 -1 -9 671.87 181.016 5
 4 1 -9 550.699 160.744 5
 -4 -1 9 533.567 148.75 6
 -4 -1 8 73351.7 1534.82 6
 4 -1 -8 69335.8 1546.3 5
 4 1 -8 71490.3 1492.83 5
 -4 -1 7 2104.2 253.08 6
 4 -1 -7 1897.11 254.954 5
 4 1 -7 2154.87 257.564 5
 -4 -1 6 119960 1826.97 6
 4 -1 -6 114410 1807.29 5
 4 1 -6 115616 1755.25 5
 4 1 -5 44614.3 1046.39 5
 -4 -1 5 47271.2 1115.74 6
 4 -1 -5 43912.8 1069 5
 4 1 -4 27956.6 803.732 5
 -4 1 4 29822.8 651.223 7
 -4 -1 4 29916.3 853.059 6
 -4 1 4 29646.7 780.514 3
 4 -1 -4 28111.6 819.74 5
 4 1 -3 114511 1590.32 5
 -4 1 3 118748 1314.38 10
 -4 1 3 119888 1312.84 7
 -4 1 3 117082 1540.59 3
 -4 -1 3 117210 1623.08 6
 4 -1 -3 113107 1572.69 5
 -4 -1 2 1023.55 109.699 1
 4 1 -2 1206.92 168.869 5
 4 -1 -2 851.304 147.377 5
 -4 1 2 726.842 112.734 7
 -4 -1 2 931.293 160.615 6
 -4 1 2 946.304 153.355 3
 -4 1 2 972.251 133.382 10
 4 -1 -1 569.217 115.627 5
 -4 1 1 534.515 122.151 3
 -4 -1 1 483.573 73.0042 1
 -4 1 1 521.016 106.375 7
 4 -1 0 1334.93 165.485 5
 -4 -1 0 1164.37 109.38 1
 -4 -1 0 1047.46 149.195 7
 -4 -1 0 1235.48 170.158 3
 -4 1 0 1268.38 172.565 3
 -4 1 -1 9117.26 445.313 3
 -4 -1 -1 8684.02 420.476 7
 -4 -1 -1 8502.46 411.195 3
 -4 1 -2 59261 1152.27 3
 -4 -1 -2 57839.7 1092.45 7
 4 -1 2 59750.5 1069.71 9
 -4 -1 -2 56809.1 1066.5 3
 4 1 3 112150 1200.53 1
 -4 1 -3 108967 1610.17 3
 -4 1 -3 112262 1247.59 2
 4 1 3 107086 1520.87 9
 -4 -1 -3 108132 1484.05 3
 4 -1 3 110705 1523.85 9
 -4 -1 -4 2344.28 235.811 3
 -4 1 -4 2594.95 272.366 3
 4 1 4 2827.05 266.549 9
 4 -1 4 2753.2 263.073 9
 -4 1 -4 2579.46 277.488 8
 4 1 4 2602.61 197.984 1
 -4 1 -4 2845.6 218.085 2
 -4 -1 -5 57916.8 1149.61 3
 4 -1 5 61033.4 1282.98 9
 -4 1 -5 59386 1341.73 8
 -4 1 -5 63928.1 1090.87 2
 4 1 5 55650.4 1192.67 9
 -4 -1 -5 57755.4 1150.91 2
 -4 -1 -6 19586.6 691.863 3
 -4 1 -6 19920.1 656.302 4
 4 1 6 18940.4 732.355 9
 -4 1 -6 20576.6 833.702 8
 -4 -1 -6 18352.3 692.252 2
 4 -1 6 19166.8 768.507 9
 -4 1 -6 21608.1 694.89 2
 -4 -1 -7 3085.85 325.118 8
 4 -1 7 3272.56 341.438 9
 -4 1 -7 3024.4 286.843 4
 -4 1 -7 3124.04 355.027 8
 4 1 7 3082.71 319.199 9
 -4 -1 -7 3309 318.655 2
 -4 1 -7 3669.8 315.1 2
 -4 1 -8 70088.1 1453.31 4
 4 -1 8 68799.4 1597.78 9
 -4 1 -8 69406.5 1676 8
 4 1 8 67973.6 1535.55 9
 -4 -1 -8 69856.3 1517.06 2
 -4 1 -9 16961.3 762.852 4
 -4 1 -9 17706.9 886.056 8
 4 1 9 16175.9 786.077 9
 -4 -1 -9 18010.3 850.168 8
 -4 -1 -9 17363.4 804.897 2
 -4 1 -10 2778.24 327.563 4
 -4 1 -10 3043.61 383.859 8
 -4 -1 -10 2772.03 350.726 8
 4 1 10 2945.28 350.51 9
 -4 -1 -10 2638.16 339.794 2
 -4 -1 -11 -42.3461 104.732 2
 -4 -1 -11 112.764 122.688 8
 4 1 11 44.2929 105.094 9
 -4 1 -11 -117.89 108.32 4
 4 1 12 5355.27 514.611 9
 4 -1 12 5650.99 546.049 9
 -4 -1 -12 6718.52 577.638 8
 -4 1 -12 5638.6 510.646 4
 -4 -1 -12 6763.09 580.986 2
 -4 -1 -13 19957.6 1003.53 2
 4 -1 13 18489.4 996.457 9
 4 1 13 18200.1 949.373 9
 4 -1 13 18999 1001.85 28
 4 1 13 18884 993.712 16
 4 -1 13 20364.2 1041.09 16
 4 -1 14 562.554 206.501 9
 4 1 14 732.188 215.479 9
 4 1 14 629.439 214.898 16
 4 -1 14 623.904 213.885 28
 4 1 14 384.06 161.926 28
 4 -1 14 290.915 128.848 16
 4 -1 15 1970.19 339.957 9
 4 1 15 1271.54 286.008 16
 4 -1 15 1929.31 352.48 28
 4 1 15 1696.98 315.409 28
 4 1 15 1687.5 283.798 9
 4 -1 15 1349.18 300.384 16
 4 1 16 4744.2 521.575 16
 4 -1 16 5583.22 574.554 28
 4 1 16 5528.13 562.113 28
 4 -1 16 5163.48 542.138 16
 4 1 17 1369.79 284.822 16
 4 -1 17 1071.21 250.504 16
 4 1 17 1207.13 259.906 28
 4 -1 17 1301.31 274.005 28
 4 1 18 3849.55 440.382 28
 4 -1 18 3775.06 442.182 28
 4 -1 18 3425.46 415.707 16
 4 1 19 1177.32 250.009 28
 4 -1 19 1068.96 231.724 16
 4 -1 19 1299.63 256.334 28
 4 -1 20 5047.71 434.96 28
 4 1 20 5484.82 449.759 28
 4 1 21 285.039 104.41 28
 4 -1 21 225.679 109.392 28
 4 1 21 348.11 118.054 14
 -4 2 21 3206.95 307.876 28
 -4 -2 21 2451.62 261.484 28
 -4 2 21 3102.46 304.141 25
 -4 -2 21 3349.3 283.122 25
 -4 2 20 3299.3 357.749 25
 4 2 -20 2867.39 331.367 24
 4 -2 -20 2914.34 289.628 24
 -4 2 19 4093.74 440.365 25
 4 2 -19 4467.1 444.079 24
 4 -2 -19 3911.59 376.064 24
 4 -2 -18 5437.54 486.674 24
 4 2 -18 5186.39 506.993 24
 4 2 -17 249.248 175.961 24
 4 -2 -17 142.735 136.992 24
 4 2 -16 344.02 160.281 20
 4 2 -16 -15.516 160.088 24
 4 -2 -16 412.991 183.551 24
 -4 -2 15 34443.4 1375.86 11
 4 2 -15 33320.1 1343.87 24
 4 -2 -15 34786.9 1321.93 24
 4 2 -15 37730.4 1413.56 21
 -4 -2 14 4632.05 505.899 11
 4 -2 -14 4550.55 477.417 24
 -4 2 14 5297.31 514.25 29
 4 2 -14 4486.53 489.179 24
 4 2 -14 5242.52 527.12 21
 -4 -2 13 9095.59 707.507 11
 4 2 -13 8484.6 654.008 24
 4 -2 -13 8432.2 652.458 5
 4 2 -13 8344.13 650.117 21
 -4 -2 12 27040.5 1177.29 11
 4 -2 -12 26863.1 1130.72 5
 -4 -2 11 42914.2 1350.76 6
 4 -2 -11 40562.2 1358.82 5
 -4 -2 10 8281.64 581.852 6
 4 -2 -10 7467.11 567.145 5
 4 -2 -9 11.7134 101.336 5
 4 2 -9 224.525 111.964 5
 -4 -2 9 -78.9584 105.864 6
 4 -2 -8 1277.94 229.249 5
 4 2 -8 1215.63 195.205 5
 -4 -2 8 1118.14 210.999 6
 4 2 -7 1597.6 223.72 5
 -4 -2 7 1551.5 245.822 6
 4 -2 -7 1692.33 251.486 5
 4 2 -6 3393.62 305.014 5
 -4 -2 6 3242.89 324.94 6
 4 -2 -6 3639.39 336.469 5
 4 2 -5 40552.4 1005 5
 -4 -2 5 41314.9 1090.04 6
 -4 2 5 41308.3 913.478 3
 4 -2 -5 41029.8 1059.32 5
 4 2 -4 34285.1 908.105 5
 -4 2 4 35374.5 763.945 10
 -4 -2 4 34495.3 968.764 6
 -4 2 4 33883.7 830.718 3
 4 -2 -4 32209.1 885.852 5
 -4 2 3 46354.6 905.466 10
 -4 -2 3 47980.5 1117.58 6
 4 -2 -3 45683.1 1015.1 5
 -4 2 3 45655.9 969.631 3
 -4 2 2 56227 1088.01 3
 -4 2 2 58418.3 1044.7 10
 -4 -2 2 57012 1154.24 6
 -4 -2 2 55039.6 900.05 1
 4 -2 -2 54816.4 1063.88 5
 4 -2 -1 11345.1 463.612 5
 -4 2 1 11803.4 509.386 3
 -4 2 1 11935.1 492.756 10
 -4 -2 1 11816.7 404.509 1
 -4 -2 1 12284.8 525.821 6
 -4 -2 1 12017.7 507.088 7
 4 -2 0 7347.15 364.194 5
 -4 2 0 7680.69 415.576 3
 -4 -2 0 6988.61 305.944 1
 -4 -2 0 7200.73 397.604 7
 -4 2 0 7432.36 403.154 10
 -4 2 -1 998.84 168.623 3
 -4 2 -1 976.457 151.157 8
 4 -2 1 1088.51 148.227 9
 -4 -2 -1 679.582 128.775 7
 -4 -2 -1 987.341 128.665 1
 -4 -2 -1 891.047 139.679 3
 -4 2 -2 240599 2439.6 3
 -4 2 -2 235957 2384.37 8
 -4 -2 -2 242651 2304.21 7
 -4 -2 -2 240632 2193.23 3
 -4 2 -3 235168 2502.48 8
 -4 -2 -3 228682 2305.37 7
 -4 -2 -3 230820 2151.14 3
 -4 -2 -4 49878 1013.6 3
 -4 2 -4 50652 1227.57 8
 4 -2 4 50749.7 1125.97 9
 -4 -2 -5 20692.2 671.299 3
 4 2 5 18940.8 702.928 9
 -4 2 -5 19314.5 613.513 4
 -4 -2 -5 19079.5 703.608 2
 -4 2 -5 21714.3 847.525 8
 4 -2 5 20933.5 766.181 9
 -4 -2 -6 84549.5 1387.88 3
 4 -2 6 86400.6 1646.31 9
 -4 -2 -6 81833 1527.82 2
 -4 2 -6 83281.8 1382.92 4
 -4 2 -6 85955.8 1764.41 8
 4 2 6 83832 1536.34 9
 4 2 7 1055.1 185.458 9
 -4 2 -7 625.497 172.301 8
 -4 2 -7 819.571 148.53 4
 -4 -2 -7 917.226 185.786 2
 4 2 8 35932.6 1102.7 9
 -4 2 -8 37015.4 1061.02 4
 -4 -2 -8 37577.8 1148.26 2
 -4 -2 -8 40459.8 1207.54 8
 -4 2 -8 39737.3 1313.14 8
 -4 -2 -9 1307.77 238.718 2
 -4 2 -9 2086.46 274.981 4
 4 2 9 1686.4 252.139 9
 -4 -2 -9 2003.21 292.511 8
 4 2 10 4088.78 406.522 9
 -4 -2 -10 4461.33 436.871 8
 -4 -2 -10 3819.81 414.627 2
 -4 2 -10 3974.17 395.181 4
 -4 -2 -11 816.785 214.293 2
 4 2 11 703.919 193.781 9
 -4 -2 -11 770.033 193.589 8
 -4 2 -11 852.35 197.389 4
 -4 2 -12 78030.3 1872.39 4
 -4 -2 -12 79744.9 1933.13 8
 4 2 12 72091.9 1803.9 9
 -4 -2 -12 77882.8 2030.36 2
 -4 2 -13 2414.61 358.215 20
 4 -2 13 2652.05 385.598 16
 -4 -2 -13 2565.38 382.95 2
 4 2 13 2413.78 354.885 16
 4 -2 13 1651.9 314.072 28
 4 2 13 1910.61 314.581 28
 4 2 13 2865.87 372.249 9
 4 -2 14 8642.5 693.771 28
 4 2 14 7789.27 647.169 28
 4 2 14 7087.63 627.916 16
 4 -2 14 7853.56 666.283 16
 4 -2 14 8053.81 662.846 9
 4 2 15 3399.1 435.823 16
 4 -2 15 3443.95 442.466 28
 4 2 15 3711.41 460.279 28
 4 -2 15 4170.57 496.319 16
 4 -2 15 4169.33 473.614 9
 4 2 16 234.059 127 28
 4 -2 16 423.779 182.882 28
 4 -2 16 724.658 221.468 16
 4 -2 17 141.481 139.445 16
 4 2 17 275.276 173.575 28
 4 -2 17 99.3424 110.641 28
 4 -2 18 72.6677 126.632 16
 4 2 18 192.294 110.903 28
 4 -2 18 16.8847 104.958 28
 4 2 18 185.212 117.269 27
 4 -2 19 3114.69 364.337 28
 4 -2 19 2880.6 358.637 16
 4 2 19 3530.44 351.725 27
 4 2 19 3482.83 385.495 28
 4 -2 20 5630.39 441.775 28
 4 -2 20 5720.58 448.3 16
 4 2 20 5848.32 432.288 28
 4 2 20 6097.12 435.599 14
 4 2 20 6007.43 395.953 27
 4 -2 21 330.642 107.457 28
 4 2 21 293.463 102.512 28
 4 2 21 323.893 93.0992 14
 -4 -3 21 2021.45 207.82 28
 -4 3 21 1873.63 209.911 28
 -4 3 21 2254.9 252.227 25
 -4 -3 20 35.8225 71.3817 28
 -4 3 20 -72.8192 104.28 28
 -4 3 20 94.8926 91.9761 25
 -4 3 19 257.322 141.323 25
 4 3 -19 402.623 162.11 24
 4 3 -18 3445.7 364.479 20
 -4 3 18 3887 402.798 29
 -4 3 18 3548.7 434.242 25
 4 3 -18 3662.38 421.813 24
 4 3 -17 2797.43 355.641 20
 -4 3 17 2704.53 371.908 29
 4 3 -17 2237.97 339.868 24
 4 -3 -17 2240.82 316.187 24
 4 3 -16 2888.72 377.416 20
 -4 3 16 2437.5 367.449 29
 4 3 -16 2932.28 408.246 24
 4 -3 -16 3295.67 398.375 24
 4 3 -15 6123.1 556.572 20
 -4 3 15 6008.38 570.433 29
 4 3 -15 6238.99 586.593 24
 4 -3 -15 5927.09 543.138 24
 -4 -3 14 955.826 261.276 11
 4 3 -14 1194.39 253.338 24
 -4 3 14 1176.39 271.705 29
 4 -3 -14 1089.09 242.882 24
 4 3 -14 880.767 243.842 21
 -4 -3 13 14402.2 907.636 11
 4 -3 -13 15176.1 841.981 24
 4 3 -13 16230.7 917.411 24
 -4 3 13 17479.2 934.146 29
 4 3 -13 15779.2 902.464 21
 -4 -3 12 21507.2 1083.96 11
 -4 -3 12 21733.6 1022.07 6
 4 -3 -12 20053.6 1002.64 5
 -4 -3 11 229.931 146.817 11
 4 -3 -11 307.901 151.627 5
 -4 -3 11 257.566 164.922 6
 4 -3 -10 572.683 158.531 5
 -4 -3 10 664.598 185.341 6
 4 -3 -9 2462.84 329.458 5
 -4 -3 9 2426.75 327.891 6
 -4 -3 8 7301.55 548.826 6
 4 -3 -8 7247.77 528.445 5
 -4 -3 7 19736.4 858.142 6
 4 -3 -7 19288.3 822.993 5
 4 3 -6 68786.4 1344.98 5
 -4 -3 6 68871.6 1545.9 6
 4 -3 -6 69507.3 1488.69 5
 -4 3 5 4474.35 306.057 10
 -4 -3 5 4570.98 390.168 6
 4 -3 -5 4434.47 371.634 5
 -4 3 4 3220.48 263.434 10
 -4 -3 4 3689.72 340.422 6
 4 -3 -4 4056.68 332.772 5
 -4 3 3 44839.6 989.162 3
 -4 3 3 45727.2 992.067 10
 -4 -3 3 45491.9 1126 6
 4 -3 -3 43174.7 1009.19 5
 -4 3 2 343991 2793.11 3
 -4 -3 2 338567 3023.96 6
 4 -3 -1 263340 2254.57 5
 -4 3 1 261303 2498.81 3
 -4 -3 1 265375 2527.29 6
 4 -3 0 50801.1 957.996 5
 -4 3 0 50619.3 1134.82 10
 -4 -3 0 49010.5 1080.13 7
 -4 -3 0 51535.8 1083.27 6
 4 -3 1 107406 1353.32 5
 4 -3 1 107546 1357.34 9
 -4 3 -1 106865 1691.34 10
 -4 3 -1 106909 1553.75 8
 -4 -3 -1 104380 1569.94 7
 -4 3 -2 221278 2371.72 8
 -4 -3 -2 219819 2302.41 7
 -4 3 -2 224001 2528.36 10
 -4 3 -2 229091 1908.96 4
 -4 -3 -2 225013 2173.63 3
 -4 3 -3 43978.7 1151.45 10
 -4 3 -3 44674.7 1140.05 8
 -4 -3 -3 45846.3 1060.15 7
 4 -3 3 47093.9 1021.69 9
 -4 -3 -3 44258.2 957.714 3
 -4 3 -3 45738 897.101 4
 -4 -3 -4 39304.6 1014.19 7
 -4 -3 -4 38878.4 894.883 3
 -4 3 -4 41765 1160.42 8
 -4 3 -4 39863 885.917 4
 4 -3 4 40648.1 1018.99 9
 -4 -3 -5 59352.4 1116.39 3
 4 -3 5 61223 1332.21 9
 -4 3 -5 61931.1 1483.07 8
 -4 3 -5 58205.8 1153.08 4
 -4 -3 -6 17391 741.663 2
 -4 3 -6 17658.3 677.241 4
 -4 3 -7 7368.75 470.943 4
 -4 -3 -7 6919.23 494.727 2
 -4 -3 -8 12356.4 685.188 2
 -4 3 -8 13365.2 670.59 4
 4 3 8 13765.9 677.196 9
 4 3 9 12994.2 683.951 9
 -4 -3 -9 14900 757.76 8
 -4 3 -9 13801.8 717.175 4
 -4 -3 -9 12970.6 738.937 2
 -4 3 -10 36990.8 1224.32 4
 -4 -3 -10 39892 1287.26 8
 -4 -3 -10 36701.2 1301.16 2
 4 3 10 38770.4 1216.77 9
 -4 -3 -11 16.138 99.5227 2
 -4 3 -11 243.024 129.509 10
 -4 -3 -11 123.577 79.8511 8
 -4 3 -11 -5.21413 111.233 4
 -4 3 -12 24807.6 1069.57 4
 -4 -3 -12 24614.1 1151.4 2
 -4 3 -13 9085.76 680.476 20
 4 3 13 9179.87 677.205 28
 4 -3 13 9836.75 724.38 16
 4 -3 13 9255.83 690.831 28
 -4 3 -14 38162.9 1393.75 20
 4 3 14 35699.1 1356.42 28
 4 -3 14 38575.7 1432.65 28
 4 -3 14 37811.8 1448.88 16
 4 3 15 5860.75 553.456 28
 4 -3 15 6626.74 602.459 28
 4 -3 15 6644.81 616.055 16
 4 -3 16 7877.34 648.018 28
 4 -3 16 7213.46 627.887 16
 4 3 16 7610.14 620.996 28
 4 3 17 7786.2 603.123 28
 4 -3 17 7494.53 607.071 28
 4 -3 17 7349.7 618.345 16
 4 -3 18 1747.97 295.16 16
 4 3 18 2000.44 303.952 28
 4 -3 18 1881.39 293.892 28
 4 3 18 1747.37 289.302 27
 4 3 19 3875.23 363.138 28
 4 -3 19 4116.45 393.532 28
 4 -3 19 3987.99 400.883 16
 4 3 19 3872.83 372.871 27
 4 3 19 3773.51 362.148 14
 4 3 20 6824.04 417.915 28
 4 -3 20 7053.33 473.527 16
 4 3 20 6956.13 428.542 27
 4 3 20 7424.53 430.462 14
 4 -3 20 6935.9 450.255 28
 4 -3 21 861.756 139.686 28
 -4 4 21 46.3589 66.3956 25
 4 4 -20 203.578 79.6359 20
 -4 4 20 283.444 113.118 25
 4 4 -19 2324.99 270.379 20
 -4 4 19 1958.82 283.908 25
 4 4 -18 3826.41 385.069 20
 -4 4 18 4310.02 431.644 29
 -4 4 18 4077.64 442.681 25
 4 4 -18 4539.48 452.289 24
 4 4 -17 57.7142 106.983 20
 -4 4 17 58.799 118.714 25
 4 4 -17 225.388 149.675 24
 -4 4 17 77.8334 120.489 29
 4 4 -16 2140.64 319.752 20
 -4 4 16 2064.89 327.835 29
 4 4 -16 2285.49 363.216 24
 -4 4 16 1967.52 331.163 25
 4 4 -15 -52.3285 107.761 20
 -4 4 15 286.351 203.281 29
 4 4 -15 57.5307 114.79 24
 -4 -4 14 19522.9 1062.28 11
 -4 4 14 20167.2 1057.18 29
 4 4 -14 20155.3 1038.02 24
 4 4 -14 19438.5 1042.59 21
 -4 -4 13 5532.05 574.676 11
 -4 4 13 5874.25 564.432 29
 4 4 -13 6229.29 578.701 24
 4 4 -13 5272.44 532.36 21
 -4 4 12 2864.38 391.152 29
 -4 -4 12 2205.71 361.256 11
 -4 -4 12 2374.08 376.116 6
 4 4 -12 2411.96 351.456 24
 4 4 -12 2217.83 347.881 21
 -4 -4 11 27041.7 1214.01 11
 -4 -4 11 28621.8 1214.31 6
 4 -4 -11 29217.9 1203.78 5
 -4 -4 10 8475.28 652.914 6
 4 -4 -10 8259.54 621.488 5
 4 -4 -9 2075.64 314.261 5
 -4 -4 9 2000.98 328.875 6
 -4 -4 8 35765 1265.4 6
 4 -4 -8 36431 1217.29 5
 4 -4 -7 1099.18 210.224 5
 -4 -4 7 1158.12 240.37 6
 -4 -4 6 3808.46 391.193 6
 4 -4 -6 3784.71 364.674 5
 -4 -4 5 2811.76 327.755 6
 4 -4 -5 2834.65 302.029 5
 -4 4 4 6119.61 402.375 10
 -4 -4 4 6502 472.43 6
 4 -4 -4 6616.94 431.581 5
 -4 4 3 108424 1695.6 10
 -4 -4 3 110882 1863.8 6
 4 -4 -3 111586 1657.44 5
 -4 4 2 35964.1 991.701 10
 -4 -4 2 37387.7 1048.84 6
 4 -4 -1 83611.3 1296.16 5
 -4 4 1 84255.8 1544.94 10
 4 -4 0 14882.3 527.49 5
 -4 4 0 16306.9 703.985 10
 -4 -4 0 16865.2 652.199 6
 -4 -4 0 15838.7 657.394 7
 -4 -4 -1 183499 2204.4 7
 -4 4 -1 180831 2357.22 10
 -4 4 -2 14680.6 688.831 10
 -4 -4 -2 15242.3 640.404 7
 -4 4 -2 15547.5 583.684 4
 -4 4 -3 29608.7 999.948 10
 4 -4 3 32089.7 847.736 9
 -4 4 -3 29927.6 834.053 4
 -4 -4 -3 31123.9 921.764 7
 -4 -4 -3 31494.9 822.862 3
 -4 4 -4 8171.8 546.323 10
 4 -4 4 9539 499.275 9
 -4 -4 -4 8981.21 505.266 7
 -4 4 -4 8786.79 471.47 4
 -4 -4 -4 8372.15 420.465 3
 4 -4 5 645.226 165.355 9
 -4 4 -5 493.934 158.091 10
 -4 -4 -5 456.343 141.044 2
 -4 4 -5 578.071 142.425 4
 4 -4 6 7744.05 515.063 9
 -4 4 -6 6992.49 524.076 10
 -4 -4 -6 7044.05 506.167 2
 -4 4 -6 7202.63 464.176 4
 -4 4 -7 139.485 79.6265 4
 -4 -4 -7 12.0669 96.0158 2
 -4 4 -8 17454.6 860.926 10
 -4 4 -8 15393.6 754.388 4
 -4 -4 -8 15247.4 793.298 2
 -4 4 -9 1025.31 220.381 10
 -4 -4 -9 1059.45 217.007 8
 -4 4 -9 716.351 175.012 4
 -4 -4 -9 897.701 225.071 2
 -4 4 -10 7366.64 572.235 10
 -4 4 -10 6374.55 518.797 4
 -4 -4 -10 6122.49 553.023 2
 -4 4 -11 3690.19 408.216 4
 -4 -4 -11 3525.32 435.829 2
 -4 4 -12 435.815 169.818 20
 4 -4 12 866.56 225.55 16
 4 -4 12 1018.85 233.38 28
 4 4 12 611.179 217.938 25
 -4 4 -13 34249.4 1335.08 20
 4 -4 13 34605.1 1326.01 28
 4 -4 13 35655.1 1373.99 16
 4 4 13 35770.4 1362.74 25
 -4 4 -14 1981.29 339.564 20
 4 -4 14 2313.11 365.542 16
 4 -4 14 1885.94 309.626 28
 4 4 14 2432.16 366.838 25
 4 -4 15 16809.8 913.587 28
 4 -4 15 15362.9 908.865 16
 4 4 15 17778.4 938.123 25
 4 -4 16 3492.49 427.713 16
 4 -4 16 4137.4 450.583 28
 4 4 16 2970.23 382.755 14
 4 -4 17 13707.8 769.641 28
 4 -4 17 14841.4 830.577 16
 4 4 17 14348.2 783.738 14
 4 4 17 13320.4 798.215 27
 4 -4 18 1419.37 253.792 16
 4 -4 18 1715.54 261.118 28
 -4 4 -18 1883.55 275.625 18
 4 4 18 1915.07 288.586 27
 -4 4 -19 17.1539 71.2344 18
 4 -4 19 80.308 107.18 16
 4 -4 19 -84.4793 97.6031 28
 4 4 19 89.8486 99.4586 27
 4 4 20 9.49626 65.0862 27
 -4 4 -20 67.0079 63.5329 18
 4 -4 20 -15.8846 71.844 16
 4 -4 20 34.7319 55.2667 28
 4 5 -20 1679.59 179.135 20
 -4 5 20 1895.64 224.432 25
 4 5 -19 35.8777 69.9131 20
 -4 5 19 -44.7941 89.8711 25
 4 5 -18 889.627 182.903 20
 -4 5 18 981.2 223.928 29
 -4 5 18 909.649 215.253 25
 4 5 -17 2112.39 313.722 20
 -4 5 17 2133.77 345.631 29
 -4 5 17 2466.62 350.196 25
 4 5 -16 2599.34 361.217 20
 -4 5 16 2620.94 395.463 29
 -4 5 16 2429.26 367.366 25
 4 5 -16 2747.35 370.527 24
 4 5 -15 6885.62 600.747 20
 -4 5 15 7734.44 652.928 25
 4 5 -15 7871.33 627.758 24
 -4 5 15 7029.66 632.797 29
 4 5 -14 571.556 177.409 20
 -4 5 14 665.392 185.019 25
 4 5 -14 852.098 235.013 24
 -4 5 14 663.811 231.487 29
 -4 -5 13 8807.33 719.097 11
 -4 5 13 9702.33 755.413 29
 -4 5 13 8201.04 677.213 25
 4 5 -13 9567.05 711.094 24
 4 5 -13 9021.21 716.096 21
 -4 -5 12 6696.86 632.687 11
 -4 5 12 7098.97 644.752 29
 -4 5 12 7794.38 649.896 25
 4 5 -12 6601.98 598.395 21
 -4 -5 11 32142.2 1358.44 11
 -4 5 11 34106.7 1351.78 29
 4 5 -11 31821.8 1286.69 21
 -4 -5 10 399.376 190.421 11
 4 -5 -10 743.258 209.345 5
 -4 -5 10 680.894 210.426 6
 -4 5 9 746.653 197.916 12
 4 -5 -9 189.381 133.665 5
 -4 -5 9 644.071 215.461 6
 -4 -5 8 3920.53 452.965 6
 -4 5 8 3861.25 418.762 12
 4 -5 -8 3956.99 418.404 5
 -4 -5 7 6006.51 532.301 6
 -4 5 7 4888.74 482.766 12
 4 -5 -7 5505.55 468.418 5
 -4 -5 6 12045.4 731.618 6
 4 -5 -6 11846.6 654.2 5
 4 -5 -5 71.9469 70.7759 5
 -4 -5 5 145.645 143.665 6
 -4 -5 4 6714.98 503.278 6
 4 -5 -4 6370.12 434.715 5
 -4 5 3 47734.6 1245.08 10
 -4 -5 3 49604.5 1312.03 6
 4 -5 -3 48191.6 1128.77 5
 -4 5 2 3439.21 345.902 10
 -4 -5 2 4066.79 364.418 6
 -4 5 1 5908.4 454.764 10
 -4 -5 1 6138.57 430.921 6
 -4 5 0 -66.1781 99.0257 10
 -4 -5 0 93.7349 107.901 7
 -4 -5 0 185.276 106.53 6
 -4 5 -1 6449.57 489.051 10
 -4 -5 -1 7119.63 434.913 6
 -4 -5 -1 6978.52 465.228 7
 -4 5 -2 18410.7 837.412 10
 -4 -5 -2 20207.8 779.909 7
 -4 5 -2 19952.2 862.041 12
 -4 -5 -3 4174.36 361.054 7
 -4 5 -3 4061.72 400.521 10
 -4 5 -3 4090.8 347.663 4
 -4 5 -3 4489.74 405.416 12
 -4 5 -4 60888.3 1553.4 10
 -4 -5 -4 65379.3 1414.98 7
 -4 5 -4 64293.3 1405.37 4
 -4 5 -4 68830.6 1520.4 12
 -4 5 -5 41554.1 1309.71 10
 -4 -5 -5 41845 1254.9 2
 -4 5 -5 42215.2 1180.34 4
 4 -5 6 1311.21 222.496 9
 -4 5 -6 1212.98 225.671 10
 -4 5 -6 1365.57 229.926 4
 -4 -5 -6 1611.84 257.37 2
 4 -5 7 6275.47 491.432 9
 -4 5 -7 5718.74 504.176 10
 -4 -5 -7 5530.47 497.297 2
 -4 5 -7 6147.64 486.012 4
 -4 5 -8 18680.4 912.934 10
 -4 -5 -8 16566.7 866.528 2
 -4 5 -8 15963.9 805.546 4
 -4 5 -9 44204 1409.93 10
 -4 -5 -9 41442.1 1416.55 2
 -4 -5 -10 25391.3 1142.85 2
 -4 5 -10 24901.7 1052.5 4
 -4 5 -11 1404.48 276.522 20
 4 5 11 2079.86 316.669 14
 4 5 11 2017.87 328.779 25
 -4 5 -12 898.812 230.048 20
 4 -5 12 1117.21 237.655 16
 4 5 12 728.223 195.369 14
 4 5 12 803.344 219.459 25
 -4 5 -13 1874.35 337.173 20
 4 5 13 2152.52 336.374 14
 4 5 13 2127.53 347.844 25
 4 -5 13 2139.43 338.965 16
 -4 5 -14 494.288 165.863 20
 4 5 14 245.231 131.698 25
 4 -5 14 203.102 124.984 16
 4 -5 15 13918.1 827.965 16
 4 5 15 12372.1 826.03 27
 4 5 15 13699.3 834.219 25
 4 -5 16 5613.06 512.446 16
 4 5 16 5928.68 531.33 25
 4 5 16 5225.38 522.398 27
 4 -5 17 223.88 133.654 16
 -4 5 -17 163.94 122.587 18
 4 5 17 111.29 120.78 27
 4 5 17 136.655 86.9209 25
 -4 5 -18 320.596 126.725 18
 4 -5 18 290.715 115.891 16
 4 5 18 282.153 126.167 27
 4 -5 19 301.236 106.893 16
 -4 5 -19 299.252 98.8305 18
 4 5 19 210.183 105.452 27
 4 5 20 302.581 92.859 27
 4 6 -19 1375.34 189.619 20
 -4 6 19 1492.54 201.742 25
 4 6 -18 67.9911 100.442 20
 -4 6 18 -37.8894 88.5342 29
 -4 6 18 88.5912 83.4505 25
 4 6 -17 630.818 185.703 20
 -4 6 17 910.749 222.219 29
 -4 6 17 845.19 192.362 25
 4 6 -16 424.209 152.801 20
 -4 6 16 247.406 177.901 29
 -4 6 16 388.88 165.273 25
 4 6 -15 35.888 113.283 20
 -4 6 15 112.875 163.905 29
 -4 6 15 94.2254 86.2255 25
 4 6 -14 2416.55 378.049 20
 -4 6 14 3077.47 432.215 29
 -4 6 14 2705.79 382.658 25
 4 6 -13 12493.2 824.493 20
 -4 6 13 13123.5 829.116 25
 -4 6 13 12916.8 876.266 29
 -4 6 12 5037.88 553.982 29
 4 6 -12 5448.97 557.146 21
 -4 -6 11 7551.38 676.687 11
 -4 6 11 8165.3 688.056 29
 4 6 -11 7760.11 648.806 21
 -4 -6 10 12196.5 837.745 11
 -4 6 10 12492.1 844.329 29
 4 6 -10 12336.5 809.929 21
 -4 -6 9 14941 915.72 11
 -4 -6 9 15692.4 933.23 6
 -4 6 9 15292.7 907.841 29
 -4 6 9 15982.4 878.028 12
 4 -6 -9 15662.7 857.309 5
 4 6 -9 14365.1 856.784 17
 -4 -6 8 42608.7 1507.93 6
 -4 6 8 43810.3 1479.02 12
 4 -6 -8 43945.8 1392.04 5
 -4 6 7 277.698 161.942 12
 4 -6 -7 503.24 162.975 5
 -4 -6 7 339.349 151.875 6
 -4 6 6 22.4238 139.3 12
 4 -6 -6 42.1682 76.1832 5
 -4 -6 6 91.9226 113.549 6
 -4 -6 5 30774.6 1167.66 6
 -4 6 5 28720.6 1201.33 12
 -4 -6 4 73400 1741.17 6
 -4 6 4 65040.3 1796.51 12
 -4 6 3 2267.91 349.428 12
 -4 -6 3 2492.53 309.727 6
 -4 6 2 20341.6 899.943 10
 -4 -6 2 22917.9 917.231 6
 -4 6 2 20704.7 998.853 12
 -4 6 1 3275.15 364.697 10
 -4 -6 1 3823.21 364.16 6
 -4 6 1 3541.58 414.904 12
 -4 6 0 1189.85 247.389 12
 -4 6 0 1333 251.323 10
 -4 -6 0 1355.75 229.861 7
 -4 -6 0 1474.38 216.75 6
 -4 6 -1 6263.59 515.868 10
 -4 -6 -1 7181.01 493.821 7
 -4 6 -1 7145.06 564.665 12
 -4 6 -2 6285.05 526.181 10
 -4 -6 -2 6637.71 479.404 7
 -4 6 -2 6252.98 526.724 12
 -4 6 -3 21174.1 963.002 10
 -4 -6 -3 21706.1 851.772 7
 -4 6 -3 22349.8 963.164 12
 -4 6 -4 4958.65 475.865 10
 -4 -6 -4 5104.62 454.598 2
 -4 -6 -4 5426.86 432.026 7
 -4 6 -4 5087.53 440.655 4
 -4 6 -4 5871.93 488.459 12
 -4 6 -5 95.5534 110.314 10
 -4 -6 -5 99.9184 116.927 2
 -4 6 -5 260.24 114.267 4
 -4 6 -6 730.855 181.771 10
 -4 6 -6 489.78 138.171 4
 -4 -6 -6 490.472 161.506 2
 -4 6 -7 23395.7 1056.39 10
 -4 -6 -7 20567.3 979.672 2
 -4 6 -7 22702 990.055 4
 -4 6 -8 5857.73 530.526 10
 -4 6 -8 4922.39 476.472 4
 -4 -6 -8 5457.06 526.415 2
 -4 6 -9 8905.79 665.31 20
 4 6 9 10409.7 740.244 19
 -4 6 -9 10426.5 701.16 10
 4 6 9 10126.9 741.573 25
 -4 -6 -9 9753.46 713.07 2
 4 6 9 8079.1 644.583 27
 -4 6 -9 8215.22 619.758 4
 -4 6 -10 4972.17 521.082 20
 4 6 10 4904.31 510.88 27
 4 6 10 4658.41 514.356 25
 -4 6 -11 4920.46 511.346 20
 4 6 11 3989.5 480.435 27
 4 6 11 4670.62 523.108 25
 -4 6 -12 2478.41 365.661 20
 4 6 12 2496.11 377.258 27
 4 6 12 2122.69 355.815 25
 -4 6 -13 80.0615 154.862 20
 4 6 13 -167.65 169.155 27
 4 6 13 33.7755 135.276 25
 4 -6 14 2900.1 378.716 16
 4 6 14 2395.54 364.189 27
 4 6 14 2449.35 372.957 25
 4 -6 15 1001.89 217.546 16
 4 6 15 1173.59 258.765 27
 4 6 15 1073.24 254.489 25
 4 6 16 -125.56 144.268 27
 4 -6 16 212.14 127.539 16
 -4 6 -16 -92.7614 107.074 18
 -4 6 -17 -70.0072 100.459 18
 4 -6 17 164.96 93.4195 16
 4 6 17 56.2704 132.543 27
 -4 6 -18 2669.8 297.129 18
 4 6 18 2560.06 301.723 27
 4 -6 18 2776.45 273.171 16
 -4 6 -19 91.2989 81.1838 18
 4 -6 19 234.276 81.2457 16
 4 6 19 61.5469 65.7461 27
 4 7 -18 1020.43 177.594 20
 -4 7 18 1008.93 161.817 25
 4 7 -17 220.478 112.528 20
 -4 7 17 74.8786 115.471 29
 -4 7 17 79.8945 83.3485 25
 4 7 -16 458.526 171.69 20
 -4 7 16 382.415 151.904 29
 -4 7 16 382.264 144.498 25
 4 7 -15 3509.87 402.449 20
 -4 7 15 3400.1 428.177 29
 -4 7 15 3567.65 387.995 25
 4 7 -14 19.2445 126.748 20
 -4 7 14 -71.3381 159.334 29
 4 7 -13 1230.91 291.431 20
 -4 7 13 922.483 270.34 29
 4 7 -12 6926.18 621.509 20
 -4 7 12 6968.11 652.507 29
 4 7 -11 -28.9525 100.809 30
 -4 7 11 39.5997 145.364 29
 4 7 -11 2.24683 123.074 21
 -4 -7 10 8732.9 706.758 11
 4 7 -10 8058.72 637.487 30
 -4 7 10 8613.95 714.607 29
 4 7 -10 9539.83 708.215 21
 -4 -7 9 545.339 205.98 11
 4 7 -9 218.079 118.478 30
 4 7 -9 215.321 174.684 17
 -4 7 9 118.599 150.487 29
 -4 -7 8 15438.6 927.839 11
 -4 7 8 14093.2 904.185 29
 -4 7 8 14501 855.582 15
 4 7 -8 13435.8 842.931 17
 -4 7 8 14249.7 873.344 12
 -4 -7 7 3899.15 465.615 11
 4 7 -7 4623.09 485.969 17
 -4 7 7 4183.44 484.118 29
 -4 7 7 3932.43 442.331 15
 -4 7 7 3805.06 421.894 26
 -4 -7 7 4352.11 487.541 6
 -4 7 7 4101.9 475.236 12
 -4 7 6 539.489 222.526 12
 -4 -7 6 1030.36 243.304 6
 -4 7 5 96.3939 154.814 12
 -4 -7 5 97.0385 114.333 6
 -4 7 4 249.643 155.596 12
 -4 -7 4 285.313 124.199 6
 -4 -7 3 16272.7 831.387 6
 -4 7 3 15022.1 912.346 12
 -4 7 2 139.825 148.988 12
 -4 -7 2 221.712 126.234 6
 -4 7 1 2556.51 372.607 12
 -4 -7 1 2911.56 341.164 7
 -4 7 0 290.02 161.237 12
 -4 7 0 202.14 136.686 10
 -4 -7 0 319.593 134.06 7
 -4 7 -1 20295 989.6 10
 -4 -7 -1 20278.5 875.16 7
 -4 7 -1 19041.6 986.658 12
 -4 7 -2 14257.5 835.932 10
 -4 -7 -2 16105.8 766.914 7
 -4 7 -2 15167.4 862.459 12
 -4 7 -3 10200.9 716.632 10
 -4 -7 -3 11076 691.194 2
 -4 7 -3 11449.3 737.726 12
 -4 7 -4 50737.3 1593.55 10
 -4 -7 -4 53750.8 1552.69 2
 -4 7 -4 56374.1 1587.5 12
 -4 7 -5 47895.7 1549.66 10
 -4 -7 -5 49371.6 1516.21 2
 -4 7 -6 5752.26 540.707 10
 -4 -7 -6 4911.74 488.838 2
 -4 7 -6 4767.74 478.776 4
 4 7 7 6446.14 612.161 19
 -4 7 -7 7139.72 606.637 10
 -4 7 -7 7182.91 602.715 18
 4 7 7 6032.46 540.839 27
 -4 7 -7 6262.7 548.004 4
 4 7 7 6426 570.465 13
 4 7 7 5746.3 537.855 22
 -4 7 -8 27461.2 1174.22 20
 4 7 8 30475.7 1326.28 19
 -4 7 -8 32296.3 1264.04 10
 4 7 8 30906.5 1256.76 13
 -4 7 -8 28562.1 1231.36 18
 4 7 8 29189.9 1198.04 22
 4 7 8 30094.8 1225.63 27
 -4 7 -9 1457.18 292.694 20
 4 7 9 2304.42 386.922 19
 4 7 9 1809.02 313.988 27
 -4 7 -9 1569.96 315.738 18
 4 7 9 2221.94 366.214 13
 4 7 9 1609.44 285.028 22
 -4 7 -10 289.143 145.285 18
 -4 7 -10 173.593 138.959 20
 4 7 10 254.228 117.54 27
 4 7 10 186.797 125.076 13
 4 7 10 30.7155 92.675 22
 -4 7 -11 154.903 119.348 20
 4 7 11 66.5456 127.327 27
 4 7 11 369.491 182.679 13
 -4 7 -11 262.244 143.597 18
 -4 7 -12 357.619 154.725 18
 4 7 12 487.59 190.391 27
 4 7 12 617.606 200.554 13
 -4 7 -13 1015.62 263.556 18
 4 7 13 877.787 237.435 27
 4 7 13 1060.47 239.872 13
 -4 7 -14 921.758 246.729 18
 4 7 14 633.411 164.478 13
 4 7 14 637.256 198.074 27
 -4 7 -15 1498.14 283.209 18
 4 7 15 1109.21 244.572 27
 -4 7 -16 1595.68 281.16 18
 4 7 16 1556.42 272.527 27
 -4 7 -17 4007.7 366.771 18
 4 7 17 3987.98 374.551 27
 4 7 18 167.222 100.285 27
 -4 7 -18 65.7144 74.3968 18
 4 8 -17 1.64476 70.5392 20
 4 8 -16 74.6906 91.0724 20
 -4 8 16 263.848 133.775 29
 4 8 -15 1713.18 267.569 20
 -4 8 15 1869.51 308.328 29
 4 8 -14 2390.86 339.316 20
 -4 8 14 2344.69 359.317 29
 4 8 -13 603.524 193.408 20
 -4 8 13 1023.15 212.351 19
 -4 8 13 789.293 212.806 29
 4 8 -12 269.269 162.029 20
 -4 8 12 -1.95333 114.804 19
 -4 8 12 302.504 191.008 29
 4 8 -12 297.967 147.594 30
 4 8 -11 1462.03 298.147 20
 -4 8 11 1039.94 276.545 29
 4 8 -11 1246.22 255.365 30
 4 8 -10 75.6803 133.517 20
 -4 8 10 -101.033 184.106 29
 4 8 -10 73.9108 119.352 30
 4 8 -9 376.595 160.275 20
 4 8 -9 301.657 136.731 30
 -4 8 9 300.596 187.254 29
 -4 8 8 14155.3 923.801 29
 -4 8 8 14238.6 885.276 15
 4 8 -8 14592.7 898.218 30
 -4 8 8 14231.6 883.015 12
 -4 8 7 742.887 266.488 29
 -4 8 7 914.929 240.148 15
 4 8 -7 721.254 212.166 30
 -4 8 7 906.913 267.716 12
 -4 8 6 10862.3 785.719 29
 -4 8 6 10372.4 736.137 15
 4 8 -6 9856.85 667.837 22
 -4 8 6 9925.51 771.533 12
 -4 8 5 11516.7 797.371 29
 -4 8 5 10672.2 730.084 15
 4 8 -5 10724.4 699.096 22
 -4 8 5 10123.7 791.685 12
 -4 8 4 14206 836.819 15
 -4 8 4 14204.7 802.437 26
 4 8 -4 14667.1 821.361 22
 -4 8 4 14512.4 938.463 12
 -4 8 3 7539.17 606.033 15
 -4 8 3 7370.77 571.283 26
 4 8 -3 6867.25 596.576 13
 4 8 -3 8287.11 623.637 22
 -4 8 3 8211.41 706.424 12
 -4 8 2 19987.1 967.623 15
 -4 -8 2 19781.8 933.59 7
 4 8 -2 19698.2 997.186 13
 4 8 -2 19629 958.575 22
 -4 8 2 19144.6 1072.68 12
 -4 8 1 31487.7 1212.32 15
 -4 -8 1 33279.7 1194.56 7
 4 8 -1 32035.7 1260.11 13
 4 8 -1 34462.8 1274.54 22
 -4 8 1 32637.6 1381.28 12
 -4 8 0 331.752 136.118 15
 4 8 0 412.126 170.547 13
 4 8 0 641.718 209.761 22
 -4 8 0 710.922 225.188 12
 -4 8 -1 5104.95 486.821 15
 4 8 1 4242.29 459.538 13
 4 8 1 4659.42 480.003 22
 -4 8 -1 4690.72 517.613 12
 4 8 2 1872.76 356.8 19
 -4 -8 -2 1851.13 289.083 2
 -4 8 -2 2258.4 333.714 15
 -4 8 -2 1833.03 285.587 26
 4 8 2 1664.31 296.804 13
 4 8 2 1872.33 325.297 22
 -4 8 -2 2533.47 378.565 12
 4 8 3 2028.48 368.321 19
 -4 8 -3 1719.58 292.751 18
 -4 8 -3 1362.26 267.894 15
 -4 8 -3 1791.67 304.676 26
 4 8 3 1909.18 323.843 13
 -4 -8 -3 1435.89 260.31 2
 4 8 3 1514.66 290.572 22
 -4 8 -3 1598.54 316.228 12
 4 8 4 1731.41 365.438 19
 -4 8 -4 921.085 235.191 30
 -4 8 -4 933.52 229.151 18
 -4 8 -4 884.531 210.19 15
 -4 8 -4 753.622 202.308 26
 4 8 4 622.155 194.393 13
 4 8 4 1055.67 240.956 22
 -4 8 -4 1143.79 252.09 12
 -4 8 -5 2214.42 353.165 10
 4 8 5 1994.36 385.764 19
 -4 8 -5 2371.29 343.845 18
 -4 8 -5 1375.72 245.601 26
 4 8 5 2363.55 360 13
 4 8 5 2144.38 343.57 22
 -4 8 -6 2514.07 382.314 10
 4 8 6 2978.95 454.696 19
 -4 8 -6 1988.68 321.43 18
 4 8 6 1873.63 323.754 13
 4 8 6 2009.28 339.127 22
 -4 8 -7 676.847 202.774 10
 4 8 7 517.407 262.906 19
 -4 8 -7 204.86 163.497 18
 4 8 7 -48.286 118.087 13
 4 8 7 116.944 126.164 22
 4 8 8 1048.2 326.354 19
 4 8 8 746.652 224.501 27
 -4 8 -8 422.876 159.653 18
 4 8 8 318.149 183.415 13
 4 8 8 643.618 194.033 22
 4 8 9 2023.16 390.974 19
 -4 8 -9 1255.33 275.573 18
 4 8 9 1558.96 280.887 27
 4 8 9 1590.2 314.392 13
 4 8 9 1527.2 290.366 22
 4 8 10 2738.89 375.92 27
 -4 8 -10 2674.43 392.289 18
 4 8 10 2458.39 372.093 13
 4 8 10 2368.45 343.803 22
 -4 8 -11 1909.78 333.833 18
 4 8 11 1892.84 314.397 27
 4 8 11 2870.45 399.225 13
 -4 8 -12 910.613 238.779 18
 4 8 12 768.828 205.206 27
 4 8 12 1060.7 253.405 13
 -4 8 -13 598.671 175.24 18
 4 8 13 1116.24 240.828 27
 4 8 13 937.31 212.246 13
 4 8 14 211.639 146.332 27
 4 8 14 179.851 125.927 13
 -4 8 -14 230.367 126.882 18
 -4 8 -15 787.558 190.548 18
 4 8 15 524.647 156.101 27
 4 8 15 805.733 166.174 13
 -4 8 -16 -80.0806 98.4577 18
 4 8 16 3.48009 86.5026 27
 4 8 17 28.8573 68.2639 27
 -4 8 -17 86.2893 82.469 18
 -4 8 -17 -61.7871 77.6041 26
 4 9 -16 -89.6851 88.1843 20
 4 9 -15 75.8378 88.0596 20
 -4 9 15 94.2777 104.511 29
 4 9 -14 627.401 167.321 20
 -4 9 14 532.661 173.244 29
 4 9 -13 211.592 148.513 20
 -4 9 13 -4.69814 81.1659 19
 4 9 -13 28.0796 65.7622 30
 -4 9 13 114.661 121.619 29
 4 9 -12 145.758 128.362 20
 4 9 -12 312.799 113.937 30
 -4 9 12 236.557 125.717 19
 4 9 -11 323.217 140.106 20
 -4 9 11 252.711 141.526 19
 -4 9 11 -0.43547 150.606 29
 4 9 -11 259.073 124.724 30
 4 9 -10 -48.9858 128.329 20
 -4 9 10 -197.858 160.221 19
 -4 9 10 22.4965 145.67 29
 4 9 -10 73.9979 111.965 30
 -4 9 9 385.742 138.692 29
 4 9 -9 295.837 161.511 30
 -4 9 8 7.25017 142.034 29
 4 9 -8 102.778 115.266 30
 4 9 -7 61.3943 120.404 30
 -4 9 7 118.703 122.867 29
 -4 9 7 495.754 233.276 15
 4 9 -7 209.917 144.235 22
 4 9 -6 145.352 159.493 30
 -4 9 6 260.869 173.284 29
 4 9 -6 -80.0517 106.815 22
 -4 9 6 -92.888 166.059 15
 4 9 -5 984.972 268.622 30
 -4 9 5 941.715 228.618 15
 4 9 -5 570.429 204.701 22
 4 9 -4 716.778 240.111 30
 -4 9 4 256.956 149.094 15
 4 9 -4 516.328 190.714 22
 -4 9 4 433.676 187.209 12
 4 9 -3 94.5446 140.203 30
 -4 9 3 -57.7899 123.879 15
 4 9 -3 66.7925 102.888 22
 -4 9 3 38.3834 115.289 12
 4 9 -2 5760.62 582.045 30
 -4 9 2 5501.5 548.234 15
 4 9 -2 6256.7 591.322 13
 4 9 -2 6391.89 588.366 22
 -4 9 2 6676.78 659.744 12
 4 9 -1 5568.72 557.565 30
 -4 9 1 4659.31 490.384 15
 4 9 -1 5316.73 552.544 13
 4 9 -1 6475.79 590.304 22
 -4 9 1 6093.91 617.53 12
 -4 9 0 8203.02 662.397 15
 4 9 0 8932.68 708.987 13
 4 9 0 8611.39 681.303 22
 -4 9 0 9266.36 756.062 12
 4 9 0 7541.31 646.047 30
 -4 9 -1 14780.6 884.769 15
 4 9 1 14090.9 888.425 13
 4 9 1 14165.6 883.117 22
 -4 9 -1 15114 948.587 12
 4 9 2 52587.4 1765.18 19
 -4 9 -2 56573.4 1725.93 15
 4 9 2 52063.7 1698.81 13
 -4 9 -2 55704 1776.81 12
 4 9 2 52566.1 1693.78 22
 4 9 3 34756.7 1463.69 19
 -4 9 -3 36359.3 1389.15 15
 4 9 3 38018.9 1464.08 13
 -4 9 -3 37783 1423.74 12
 4 9 3 35215.6 1399.91 22
 4 9 4 6619.72 679.091 19
 -4 9 -4 7065.31 589.559 18
 -4 9 -4 5836.72 560.261 15
 4 9 4 5867.29 585.422 13
 -4 9 -4 5730.96 526.697 26
 4 9 4 5896.39 583.332 22
 4 9 5 448.884 275.921 19
 -4 9 -5 -349.546 209.954 15
 -4 9 -5 99.0796 85.3025 26
 4 9 5 43.2694 122.297 13
 -4 9 -5 -37.6502 93.5149 18
 4 9 5 210.908 138.671 22
 4 9 6 2930.34 481.081 19
 -4 9 -6 2083.96 323.844 26
 -4 9 -6 1871.18 327.359 15
 4 9 6 2349.52 381.235 13
 -4 9 -6 1913.32 310.22 18
 4 9 6 1861.91 334.033 22
 4 9 7 1509.07 384.098 19
 -4 9 -7 960.835 248.959 18
 -4 9 -7 762.354 210.276 26
 4 9 7 718.668 222 13
 4 9 7 1091.5 269.673 22
 -4 9 -8 7547.45 630.214 18
 -4 9 -8 8459.33 648.953 26
 4 9 8 8448.94 686.474 13
 4 9 8 9046.18 684.602 22
 -4 9 -9 -92.0196 164.204 18
 -4 9 -9 -10.2902 128.47 26
 4 9 9 296.411 179.882 13
 4 9 9 -31.7307 100.48 22
 -4 9 -10 1819.02 317.824 18
 -4 9 -10 1683.05 288.203 26
 4 9 10 1743.46 316.335 13
 -4 9 -11 971.669 226.727 18
 4 9 11 932.793 210.741 27
 -4 9 -11 1260.17 254.9 26
 4 9 11 889.74 202.001 13
 -4 9 -12 69.9708 99.0028 18
 -4 9 -12 -79.9162 119.108 26
 4 9 12 183.391 149.972 27
 4 9 12 -83.9384 126.486 13
 4 9 13 2497.48 307.537 27
 -4 9 -13 2759.55 340.121 18
 -4 9 -13 3026.34 332.459 26
 4 9 13 2819.98 332.079 13
 -4 9 -14 1248.12 222.834 18
 4 9 14 1318.32 215.343 27
 -4 9 -14 1181.53 197.748 26
 4 9 14 939.317 179.87 13
 -4 9 -15 136.602 94.8505 18
 4 9 15 101.488 89.1038 27
 -4 9 -15 30.2126 72.2834 26
 4 9 15 357.484 104.261 13
 -4 9 -16 508.774 115.681 18
 4 10 -13 3677.73 301.452 20
 -4 10 13 3399.86 298.061 19
 4 10 -13 3323.28 269.081 30
 -4 10 13 3590.75 339.558 29
 -4 10 12 -108.928 105.207 19
 -4 10 12 37.1324 112.624 29
 4 10 -12 55.8905 62.2374 30
 -4 10 11 193.503 120.312 19
 4 10 -11 166.609 101.302 30
 -4 10 10 11.9793 109.948 19
 4 10 -10 16.9997 99.9088 30
 -4 10 10 -43.3176 143.521 29
 4 10 -9 -6.37794 123.09 30
 -4 10 9 132.865 141.161 19
 -4 10 9 -4.04542 151.207 29
 -4 10 8 441.977 191.135 19
 4 10 -8 710.087 226.066 30
 4 10 -8 549.161 157.272 22
 4 10 -7 134.416 151.103 30
 -4 10 7 447.617 256.668 15
 4 10 -7 167.622 128.822 22
 4 10 -6 96.2698 135.366 30
 -4 10 6 28.643 147.314 15
 4 10 -6 77.2892 108.416 22
 4 10 -5 505.005 216.155 30
 -4 10 5 153.399 153.704 15
 4 10 -5 614.386 189.276 22
 4 10 -4 2033.47 365.103 30
 -4 10 4 1655 320.112 15
 4 10 -4 1809.48 321.389 22
 4 10 -3 14705.2 933.449 30
 -4 10 3 17038.1 973.569 15
 4 10 -3 17078.4 953.203 22
 4 10 -2 9912.07 763.08 30
 -4 10 2 8724.68 703.981 15
 4 10 -2 9434.05 719.748 22
 4 10 -1 13637.5 876.666 30
 -4 10 1 12452.9 838.713 15
 4 10 -1 12915.1 854.74 13
 4 10 -1 12933.2 852.69 22
 -4 10 0 1522.13 314.514 15
 4 10 0 807.554 237.219 30
 4 10 0 996.778 262.88 13
 4 10 0 1112.9 287.449 22
 -4 10 -1 1567.84 318.086 15
 4 10 1 1463.75 303.389 13
 4 10 1 1523.42 304.128 22
 -4 10 -2 1517.82 302.499 15
 4 10 2 1643.8 331.277 13
 4 10 2 1659.99 328.603 22
 -4 10 -3 4263.61 497.943 15
 4 10 3 3254.12 459.571 13
 4 10 3 3372.93 447.605 22
 -4 10 -4 1218.9 263.431 15
 4 10 4 1432.22 316.705 13
 4 10 4 1305.71 283.11 22
 -4 10 -5 2469.81 382.505 15
 4 10 5 2722.06 401.312 13
 4 10 5 2604.22 391.195 22
 -4 10 -6 231.13 146.172 15
 4 10 6 289.758 167.034 13
 4 10 6 122.592 133.873 22
 -4 10 -7 1499.83 270.009 18
 -4 10 -7 1395.2 285.863 15
 4 10 7 1869.19 329.676 13
 4 10 7 1290.97 260.146 22
 -4 10 -8 265.962 128.331 18
 -4 10 -8 457.012 188.386 15
 4 10 8 415.48 177.084 13
 4 10 8 505.119 177.315 22
 -4 10 -9 -99.9038 127.627 18
 -4 10 -9 32.653 128.802 15
 4 10 9 -114.864 155.164 13
 4 10 9 116.287 112.696 22
 4 10 10 552.758 186.667 13
 -4 10 -10 421.987 151.094 15
 -4 10 -10 612.478 186.903 18
 -4 10 -11 288.341 130.389 15
 -4 10 -11 323.289 128.703 18
 4 10 11 403.35 153.85 13
 -4 10 -12 4343.49 384.105 18
 -4 10 -12 4445.78 398.343 15
 4 10 12 4077.07 384.919 13
 4 10 13 109.095 86.9132 13
 -4 10 -13 81.2082 87.9909 15
 -4 10 -14 349.584 103.898 18
 -4 10 -14 316.719 107.952 15
 -4 11 11 106.469 85.3063 19
 4 11 -11 300.443 110.538 30
 -4 11 10 241.484 118.158 19
 4 11 -10 174.401 90.434 30
 -4 11 9 8.88544 96.2797 19
 4 11 -9 -35.3602 91.0798 30
 -4 11 8 1669.69 289.941 19
 4 11 -8 1661.72 281.915 30
 -4 11 7 577.862 201.912 19
 4 11 -7 887.906 220.17 30
 4 11 -7 860.083 199.02 22
 -4 11 6 102.103 117.988 19
 4 11 -6 79.7214 121.738 30
 4 11 -6 140.896 101.793 22
 -4 11 5 7404.18 631.805 19
 -4 11 5 6792.51 598.213 15
 4 11 -5 7452.9 622.387 30
 4 11 -5 6663 556.825 22
 -4 11 4 246.295 137.575 19
 -4 11 4 -86.2451 160.088 15
 4 11 -4 -65.6538 133.084 30
 4 11 -4 3.77657 108.596 22
 -4 11 3 140.518 150.409 19
 4 11 -3 105.651 134.021 30
 -4 11 3 -128.45 199.552 15
 4 11 -3 343.773 169.244 22
 -4 11 2 426.494 183.594 19
 -4 11 2 678.569 219.446 15
 4 11 -2 1022.54 233.3 30
 4 11 -2 936.761 251.502 22
 -4 11 1 6537.04 568.561 19
 4 11 -1 7775.09 620.458 30
 -4 11 1 7178.42 617.773 15
 4 11 -1 7962.56 652.681 22
 -4 11 0 364.852 148.363 15
 4 11 0 219.534 120.769 30
 4 11 0 486.513 202.4 22
 -4 11 -1 7261.21 617.598 15
 4 11 1 8330.25 675.571 13
 4 11 1 7289.07 625.847 22
 -4 11 -2 2403.05 373.967 15
 4 11 2 2301.99 359.081 13
 4 11 2 2238.25 359.235 22
 -4 11 -3 45.1166 136.944 15
 4 11 3 125.941 140.67 13
 4 11 3 187.272 176.553 22
 -4 11 -4 1857.44 330.942 15
 4 11 4 2096 361.567 13
 4 11 4 1817.15 315.859 22
 -4 11 -5 8651.56 652.756 15
 4 11 5 9807.23 718.504 13
 4 11 5 10359.3 702.853 22
 -4 11 -6 844.825 216.633 15
 4 11 6 1325.81 271.947 13
 4 11 6 1467.25 283.062 22
 -4 11 -7 4977.88 474.12 15
 4 11 7 5438.08 510.353 13
 4 11 7 5041.17 462.361 22
 -4 11 -8 2271.4 313.539 15
 4 11 8 2361.86 325.558 13
 4 11 8 2530.73 310.061 22
 -4 11 -9 1676.98 258.253 15
 4 11 9 1853.58 282.619 13
 -4 11 -10 93.2848 96.3623 15
 4 11 10 76.73 97.1203 13
 -4 11 -11 2404.56 267.958 15
 4 11 11 2520.27 279.29 13
 -4 11 -12 -70.5934 80.6701 15
 4 11 12 28.7248 76.6923 13
 -4 12 9 1856.94 231.702 19
 4 12 -9 2411.23 242.169 30
 -4 12 8 81.0333 76.6717 19
 4 12 -8 86.3526 76.3267 30
 -4 12 7 279.911 133.151 19
 4 12 -7 169.839 100.494 30
 -4 12 6 372.518 143.341 19
 4 12 -6 423.199 149.093 30
 4 12 -6 501.546 151.566 22
 -4 12 5 9067.17 595.27 19
 4 12 -5 9387.62 593.063 30
 4 12 -5 9183.24 575.013 22
 -4 12 4 -93.6622 115.829 19
 4 12 -4 -99.2032 132.071 30
 -4 12 4 278.875 191.642 15
 4 12 -4 17.5708 105.386 22
 -4 12 3 257.871 148.232 19
 4 12 -3 339.772 149.359 30
 -4 12 3 331.057 139.231 15
 4 12 -3 79.6429 103.239 22
 -4 12 2 1991.66 282.252 19
 4 12 -2 1491.65 244.147 30
 -4 12 2 1656.58 271.027 15
 4 12 -2 2143.3 314.496 22
 4 12 -1 -33.8134 98.7592 30
 -4 12 1 -277.406 191.377 15
 4 12 -1 -3.39824 106.194 22
 -4 12 0 -174.631 197.599 15
 4 12 0 -50.1254 133.509 22
 -4 12 -1 2152.44 316.472 15
 4 12 1 2975.99 378.152 22
 -4 12 -2 7680.44 575.312 15
 4 12 2 9117.3 633.727 22
 4 12 3 1020.81 242.046 22
 -4 12 -3 928.667 231.561 15
 -4 12 -4 264.27 108.289 15
 4 12 4 691.283 197.31 13
 4 12 4 713.818 193.436 22
 -4 12 -5 738.002 187.058 15
 4 12 5 440.347 162.914 13
 4 12 5 665.405 174.606 22
 -4 12 -6 1185.34 221.646 15
 4 12 6 1500.47 248.592 13
 4 12 6 1644.95 238.209 22
 -4 12 -7 701.702 160.508 15
 4 12 7 554.844 151.033 13
 4 12 7 615.755 134.045 22
 4 12 8 -38.9942 89.4862 13
 -4 12 -8 47.825 97.3492 15
 -4 12 -9 3141.37 276.395 15
 4 12 9 2817.15 269.667 13
 4 13 -3 106.526 96.8642 22
 4 13 -2 112.06 77.7796 22
 -4 13 1 377.919 149.281 15
 4 13 -1 221.723 93.2731 22
 -4 13 0 130.984 104.97 15
 4 13 0 252.964 97.8177 22
 -4 13 -1 15.9937 108.473 15
 4 13 1 227.179 121.698 22
 -4 13 -2 1625.74 225.124 15
 4 13 2 2081.6 246.215 22
 -4 13 -3 531.332 137.983 15
 4 13 3 767.628 153.06 22
 -4 13 -4 182.937 81.8144 15
 -5 0 21 14248.8 599.658 28
 -5 0 21 14480.6 585.145 25
 5 0 -20 276.386 129.408 24
 5 0 -19 22.9062 95.1316 24
 5 0 -18 101.43 113.809 24
 5 0 -17 1159.92 274.463 24
 5 0 -16 -8.36558 115.354 24
 5 0 -15 5345.5 545.492 24
 5 0 -15 5376.21 508.159 21
 5 0 -14 162.095 147.082 24
 5 0 -14 892.718 241.4 21
 5 0 -13 44441.7 1509.26 24
 5 0 -13 45781.7 1468.81 21
 -5 0 12 32.8051 117.133 11
 5 0 -12 161.743 151.113 5
 5 0 -11 60196.6 1652.32 5
 5 0 -10 -0.35704 89.0356 5
 5 0 -9 15440.3 794.957 5
 5 0 -8 35.5427 83.8068 5
 5 0 -7 49408.6 1332.08 5
 5 0 -6 121.343 96.3065 5
 -5 0 5 788.39 146.048 7
 5 0 -5 572.846 150.514 5
 5 0 -4 97.7925 94.0418 5
 -5 0 4 99.202 74.2256 7
 5 0 -3 2829.79 283.247 5
 -5 0 3 2677.58 246.562 7
 -5 0 3 2379.47 264.315 3
 5 0 -2 18.5641 78.9547 5
 -5 0 2 51.164 74.5996 3
 -5 0 2 -12.3686 60.9472 7
 -5 0 1 24806.5 751.714 7
 -5 0 1 23178.2 784.229 3
 -5 0 0 129.137 83.9904 3
 -5 0 0 16.0604 76.5774 7
 -5 0 -1 206349 2337.13 3
 -5 0 -2 194.095 128.38 3
 -5 0 -3 106157 1717.63 3
 -5 0 -4 77.6939 86.3316 3
 5 0 4 75.6139 83.2741 9
 -5 0 -4 62.0717 63.568 2
 -5 0 -5 129621 1993.67 3
 5 0 5 125830 1984.07 9
 -5 0 -5 130147 1779.21 2
 5 0 6 -49.8868 98.3523 9
 -5 0 -6 64.5488 84.1166 8
 -5 0 -6 50.7581 64.2333 2
 5 0 7 7981.91 556.42 9
 -5 0 -7 9489.16 623.128 8
 -5 0 -7 9409.49 538.39 2
 -5 0 -8 137.024 88.9709 2
 5 0 8 -28.8395 99.13 9
 5 0 9 50267.7 1487.53 9
 -5 0 -9 55751.8 1626.11 8
 -5 0 -10 176.306 119.08 8
 5 0 10 255.194 164.735 9
 5 0 11 47041.8 1528.56 9
 -5 0 -11 54568.2 1681.29 8
 5 0 12 29.7457 135.038 9
 5 0 12 -41.1756 120.659 16
 5 0 12 50.4585 77.2532 28
 5 0 13 43943.1 1513.66 9
 5 0 13 43243.4 1533.87 28
 5 0 13 47593.6 1627.37 16
 5 0 14 89.8563 121.769 9
 5 0 14 -103.749 133.766 16
 5 0 14 210.457 133.923 28
 5 0 15 1506.2 312.346 16
 5 0 15 1326.14 280.907 28
 5 0 16 40.1406 111.788 16
 5 0 16 210.619 125.25 28
 5 0 17 1542.14 302.629 28
 5 0 18 -22.456 131.003 28
 5 0 19 826.633 209.66 28
 5 0 20 116.583 114.197 28
 5 0 21 140.285 84.4903 28
 5 0 21 236.623 99.0081 14
 -5 -1 21 308.016 103.373 28
 -5 1 21 273.771 103.904 28
 -5 1 21 388.308 108.88 25
 -5 -1 21 281.084 98.0393 25
 -5 1 20 3158.04 329.53 25
 5 1 -20 2657.15 303.416 24
 5 -1 -20 2634.87 280.592 24
 5 1 -19 770.706 194.871 24
 5 -1 -19 969.205 201.366 24
 5 1 -18 136.158 131.959 24
 5 -1 -18 -103.473 127.31 24
 5 1 -17 -56.1125 144.186 24
 5 -1 -17 128.591 153.366 24
 5 -1 -16 7246.63 613.656 24
 5 1 -16 6553.13 595.684 24
 5 1 -15 5608.33 561.234 24
 5 -1 -15 6269.13 578.143 24
 5 1 -15 6169.46 568.799 21
 -5 -1 14 7271.62 615.858 11
 5 1 -14 6342.32 590.304 24
 5 -1 -14 6054.7 569.654 24
 5 1 -14 7458.59 616.963 21
 -5 -1 13 2001.27 336.46 11
 5 1 -13 2097.04 354.622 24
 5 -1 -13 2220.83 339.893 24
 5 1 -13 1964.92 328.818 21
 -5 -1 12 1403.44 284.572 11
 5 -1 -12 1481.42 285.344 5
 5 1 -11 19141.9 909.544 5
 5 -1 -11 17372.6 905.863 5
 5 1 -10 13730.2 756.732 5
 -5 -1 10 14194.9 751.057 6
 5 -1 -10 13709.8 785.701 5
 5 1 -9 22703.3 944.843 5
 -5 -1 9 24953.8 977.412 6
 5 -1 -9 24121.1 1006.42 5
 5 -1 -8 830.338 201.031 5
 5 1 -8 984.231 206.568 5
 -5 -1 8 646.299 168.977 6
 5 1 -7 5373.99 434.976 5
 -5 -1 7 5360.13 433.681 6
 -5 1 7 5245.07 397.721 3
 5 -1 -7 6287.63 484.752 5
 5 1 -6 11125.9 608.565 5
 -5 -1 6 11002.8 606.352 6
 -5 1 6 11004.1 564.846 3
 5 -1 -6 11167.5 619.554 5
 5 1 -5 55329 1321.19 5
 -5 -1 5 55938.2 1328.44 6
 -5 1 5 56802.4 1255.91 3
 5 -1 -5 56115.3 1330.15 5
 5 -1 -4 17860.5 722.867 5
 5 1 -4 15939.4 693.88 5
 -5 -1 4 16698.4 652.578 7
 -5 -1 4 16278.2 700.073 6
 -5 1 4 16556.4 680.165 3
 5 -1 -3 11030.9 559.542 5
 5 1 -3 10384.6 553.639 5
 -5 1 3 11849 472.71 10
 -5 -1 3 11171.7 533.325 7
 -5 1 3 11453.9 554.971 3
 5 -1 -2 4662.63 359.151 5
 -5 -1 2 4794.24 342.907 7
 -5 1 2 4591.88 310.824 7
 -5 1 2 4629.17 313.49 10
 -5 1 2 5055 369.836 3
 5 -1 -1 16160.1 643.315 5
 -5 -1 1 17174.3 649.415 7
 -5 -1 1 16757.4 673.643 3
 -5 1 1 16465.6 659.995 3
 -5 1 0 30046.6 901.59 3
 -5 -1 0 30736.6 875.039 7
 -5 -1 0 30732.9 897.578 3
 -5 1 -1 25621.3 849.158 3
 -5 -1 -1 25306.9 809.066 7
 -5 -1 -1 25833.6 824.068 3
 -5 1 -2 10773.8 563.732 3
 -5 -1 -2 10640.2 538.649 7
 -5 -1 -2 11726.6 555.415 3
 -5 -1 -3 132.414 94.9404 3
 5 -1 3 97.036 74.5248 9
 -5 1 -3 136.177 117.393 3
 -5 -1 -4 143376 2004.77 3
 -5 1 -4 139170 2151.94 8
 5 -1 4 139090 2001.15 9
 -5 1 -4 141541 2111.63 3
 -5 -1 -5 48967.7 1191.72 3
 -5 1 -5 49135.2 1331.37 8
 5 1 5 44606.5 1198.26 9
 5 -1 5 46813.7 1227.07 9
 -5 -1 -5 47298.7 1129.21 2
 -5 -1 -6 7463.42 477.44 3
 5 -1 6 6752.29 484.113 9
 -5 1 -6 7079.59 529.182 8
 -5 -1 -6 6829.55 454.768 2
 5 1 6 6233.13 470.033 9
 5 -1 7 5644.77 473.068 9
 5 1 7 5522.15 456.974 9
 -5 -1 -7 5637.38 480.695 8
 -5 -1 -7 5546.66 426.82 2
 -5 1 -7 6118.34 515.285 8
 5 1 8 11939.6 685.863 9
 5 -1 8 12737.3 723.644 9
 -5 -1 -8 13176.7 751.155 8
 -5 1 -8 12324.5 760.887 8
 -5 -1 -8 12309.9 671.857 2
 -5 -1 -9 1986.48 296.468 2
 5 -1 9 1901.27 300.241 9
 -5 -1 -9 2333.99 336.59 8
 -5 1 -9 1556.85 282.011 8
 5 1 9 2072.89 306.876 9
 -5 -1 -10 1905.2 297.526 2
 5 1 10 2483.86 341.324 9
 5 -1 10 2175.59 333.138 9
 -5 -1 -10 2284.19 330.881 8
 -5 1 -10 2770.6 385.296 8
 5 -1 11 5057.18 507.39 9
 -5 -1 -11 5424.03 528.828 8
 5 1 11 4536.36 466.604 9
 -5 -1 -11 5324.23 515.387 2
 5 -1 12 21053.5 1052 9
 5 1 12 20650.5 1033.02 28
 5 -1 12 22992.2 1103.41 28
 5 1 12 21859.1 1073.22 16
 5 -1 12 22357.4 1080.96 16
 -5 -1 -12 24840.2 1135.87 8
 5 1 12 22421.1 1061.98 9
 -5 -1 -12 25152.7 1135.44 2
 5 1 13 296.69 157.38 9
 5 -1 13 491.469 202.23 9
 5 1 13 115.341 149.962 16
 5 -1 13 362.228 160.219 16
 5 1 13 180.641 143.275 28
 5 -1 13 341.795 198.873 28
 5 1 13 328.533 149.025 27
 5 1 14 4072.53 458.249 9
 5 1 14 3556.44 453.863 28
 5 -1 14 4176.4 500.911 28
 5 1 14 3164.54 434.865 16
 5 -1 14 3787.68 467.643 16
 5 -1 14 3878.43 470.597 9
 5 -1 15 39.3342 136.891 16
 5 1 15 104.385 110.912 28
 5 -1 15 -121.831 170.108 28
 5 1 16 10490.6 754.565 28
 5 -1 16 11179.9 781.327 28
 5 -1 16 11836.5 800.953 16
 5 -1 17 13191 818.79 28
 5 1 17 12785.4 800.803 28
 5 -1 17 13288.7 825.348 16
 5 1 18 2047.98 317.539 28
 5 -1 18 2014.34 322.598 28
 5 1 19 1519.46 257.439 28
 5 -1 19 1716.42 269.045 28
 5 -1 20 1855.36 244.705 28
 5 1 20 1395.22 211.079 28
 5 1 20 1854.84 248.199 14
 5 1 21 7850.46 388.976 28
 5 -1 21 7754.38 398.809 14
 5 -1 21 7931.66 404.908 28
 -5 2 21 1764.49 201.373 28
 -5 2 21 1915.13 212.208 25
 -5 -2 21 1785.05 194.429 25
 -5 2 20 909.561 188.058 25
 5 2 -20 649.335 163.686 24
 5 -2 -20 955.696 161.102 24
 -5 2 19 263.971 120.099 25
 5 2 -19 254.842 153.917 24
 5 -2 -19 134.238 88.6935 24
 5 2 -18 750.092 217.817 24
 5 -2 -18 694.524 184.665 24
 5 2 -17 5449.02 532.415 24
 5 -2 -17 5780.56 516.655 24
 5 2 -16 2003.21 299.461 20
 5 2 -16 2015.97 338.156 24
 5 -2 -16 2125.06 340.45 24
 5 2 -15 11346 790.843 24
 5 -2 -15 11874.4 780.455 24
 5 2 -15 11804.1 793.912 21
 -5 -2 14 5308.42 541.398 11
 5 2 -14 4938.71 528.587 24
 5 -2 -14 5515.1 545.873 24
 5 2 -14 5907.68 570.744 21
 -5 -2 13 23759 1140.64 11
 5 2 -13 25668.8 1175.14 24
 5 -2 -13 24347.2 1118.79 24
 5 2 -13 24800.1 1134.65 21
 -5 -2 12 27595.8 1220.22 11
 5 2 -12 27842 1194.81 24
 5 -2 -12 28928.9 1180.93 24
 5 -2 -12 26733.7 1154.17 5
 5 2 -12 28999.9 1204.95 21
 -5 -2 11 8248 618.355 6
 5 -2 -11 6813.04 577.063 5
 -5 -2 10 14274.4 804.113 6
 5 -2 -10 13929.3 797.197 5
 5 2 -9 6221.93 487.659 5
 -5 -2 9 6687.1 540.848 6
 5 -2 -9 5709.33 502.008 5
 5 -2 -8 828.167 188.786 5
 5 2 -8 808.346 188.756 5
 -5 -2 8 1128.76 224.524 6
 5 2 -7 13458.6 689.606 5
 -5 -2 7 12668.3 704.887 6
 5 -2 -7 12997.3 710.837 5
 5 2 -6 2131.13 277.146 5
 5 -2 -6 1763.96 255.285 5
 -5 -2 6 2056.57 281.757 6
 5 2 -5 51518.3 1285.64 5
 -5 -2 5 54032.5 1362.6 6
 -5 2 5 55126.3 1219.32 3
 5 -2 -5 51821.8 1306.82 5
 -5 -2 4 36088.4 1079.73 6
 -5 2 4 38035.2 1015.25 3
 5 -2 -4 37669.9 1069.68 5
 -5 2 3 2629.45 277.003 3
 5 -2 -3 2893.11 290.835 5
 -5 2 3 2360.57 230.766 10
 -5 -2 3 2702.15 301.103 6
 5 -2 -2 8943.55 487.611 5
 -5 2 2 8523.23 490.661 3
 -5 2 2 8637.84 452.961 10
 -5 -2 2 8682.76 488.792 7
 5 -2 -1 25631 801.958 5
 -5 2 1 23963.5 835.826 3
 -5 2 1 25389.3 804.01 10
 -5 -2 1 25200.5 821.534 7
 5 -2 0 83133.5 1413.47 5
 -5 2 0 84804 1569.48 3
 -5 2 0 86585.1 1546.23 10
 -5 -2 0 83227 1506.2 7
 -5 -2 0 88449.5 1548.67 3
 -5 2 -1 74859.3 1505.36 3
 -5 -2 -1 75446.5 1439.27 7
 -5 -2 -1 76686.8 1431.93 3
 -5 2 -2 2391.35 282.786 3
 -5 2 -2 2285.42 265.738 8
 -5 -2 -2 2196.11 263.297 7
 -5 -2 -2 2112.31 241.613 3
 -5 2 -3 10609.7 590.6 8
 5 -2 3 10665.8 537.339 9
 -5 -2 -3 10044.7 549.759 7
 -5 -2 -3 11626.7 556.951 3
 -5 -2 -4 28690.4 882.974 3
 5 -2 4 28400.1 904.672 9
 -5 2 -4 30166.5 1030.61 8
 -5 -2 -5 88813.6 1576.43 3
 5 -2 5 83986.8 1643.1 9
 -5 -2 -5 81893 1568.51 2
 -5 2 -5 87128.7 1838 8
 -5 -2 -6 1152.09 191.378 3
 -5 2 -6 1235.22 242.324 8
 5 -2 6 1371.6 237.684 9
 -5 -2 -6 991.137 194.821 2
 5 -2 7 73.2259 92.8821 9
 -5 2 -7 420.718 158.866 8
 -5 -2 -7 361.329 134.455 2
 5 2 8 866.361 197.953 9
 5 -2 8 963.19 215.695 9
 -5 -2 -8 759.485 182.712 8
 -5 2 -8 781.911 204.058 8
 -5 -2 -8 925.918 205.49 2
 -5 -2 -9 10257.6 682.069 8
 5 -2 9 9273.57 655.806 9
 -5 2 -9 10589.5 738.632 8
 -5 -2 -9 10880.8 683.675 2
 5 2 9 9505.91 636.571 9
 5 2 10 4470.97 454.24 9
 -5 -2 -10 5166.2 489.535 8
 5 -2 10 5125.07 512.362 9
 -5 -2 -10 4907.25 482.282 2
 -5 -2 -11 7672.49 620.496 8
 5 2 11 7397.94 594.86 9
 -5 -2 -11 7431.01 609.709 2
 5 -2 11 7432.94 629.379 9
 5 -2 12 585.643 167.163 16
 5 2 12 796.779 221.243 9
 5 -2 12 979.665 252.313 9
 5 2 12 874.578 218.325 28
 5 -2 12 759.012 195.882 28
 5 2 12 1028.01 238.383 27
 5 2 13 35850.7 1341.75 27
 5 -2 13 33385.1 1342.14 9
 5 2 13 33393.9 1327.16 28
 5 -2 13 34098.4 1364.99 28
 5 -2 13 34234.4 1368.49 16
 5 2 13 33585 1273.77 9
 5 2 14 22163 1094.38 28
 5 -2 14 21676.2 1101.6 28
 5 -2 14 22802.1 1126.49 16
 5 2 14 23498.1 1091.27 27
 5 2 15 19537.5 1024.41 28
 5 -2 15 19296.6 1033.67 28
 5 -2 15 19055.3 1026.9 16
 5 2 15 19982.8 991.896 27
 5 -2 16 -116.474 152.422 16
 5 2 16 124.384 100.212 28
 5 -2 16 33.0642 113.998 28
 5 2 16 63.197 105.093 27
 5 -2 17 2432.29 361.442 16
 5 2 17 2054.48 320.676 28
 5 -2 17 2341.96 351.676 28
 5 2 17 2024.35 298.263 27
 5 -2 18 3252.08 386.779 28
 5 -2 18 3121.53 378.022 16
 5 2 18 4336.47 431.182 28
 5 2 18 3502.6 354.745 27
 5 2 19 2760.42 311.105 28
 5 -2 19 2119.74 279.809 28
 5 2 19 2178.57 288.645 14
 5 2 20 812.617 155.854 28
 5 -2 20 948.627 174.176 28
 5 2 20 1077.57 175.337 14
 -5 -3 20 1566.65 196.836 28
 -5 3 20 1741.04 230.343 25
 -5 3 19 4379.03 404.17 25
 5 3 -19 4344.4 400.105 24
 5 3 -18 206.628 88.8918 20
 -5 3 18 387.396 158.258 25
 5 3 -18 303.092 158.507 24
 5 -3 -18 205.17 104.617 24
 5 3 -17 6222.3 500.76 20
 -5 3 17 6884.32 538.58 29
 5 3 -17 6291.85 548.937 24
 5 -3 -17 6654.16 526.592 24
 5 3 -16 6319.53 533.533 20
 -5 3 16 6666.48 557.957 29
 5 -3 -16 6379.48 543.777 24
 5 3 -16 5756.43 554.547 24
 -5 3 15 211.36 146.97 29
 5 3 -15 164.212 127.579 24
 5 -3 -15 355.724 175.124 24
 5 3 -15 230.579 139.29 21
 -5 3 14 668.635 192.52 29
 5 3 -14 713.061 233.156 24
 5 -3 -14 642.331 204.248 24
 5 3 -14 871.652 268.925 21
 -5 -3 13 26061.6 1215.33 11
 5 3 -13 27616.2 1228.01 24
 5 -3 -13 25394.6 1126.3 24
 -5 3 13 27026.8 1182.65 29
 5 3 -13 25997 1189.7 21
 -5 -3 12 3603.53 456.139 11
 -5 3 12 3768.49 427.126 29
 5 3 -12 3661.24 435.51 24
 5 -3 -12 4400.43 473.348 24
 5 3 -12 3940.24 461.542 21
 5 -3 -11 29.6014 105.782 5
 -5 -3 11 158.794 123.588 6
 5 -3 -10 1430.8 267.703 5
 -5 -3 10 1222.51 262.15 6
 -5 -3 9 17021.9 892.014 6
 5 -3 -9 16961.4 868.389 5
 -5 -3 8 7375.14 580.07 6
 5 -3 -8 7802.92 572.165 5
 5 -3 -7 454.85 154.108 5
 -5 -3 7 330.275 156.058 6
 -5 -3 6 13113.2 732.265 6
 5 -3 -6 12867.3 688.813 5
 -5 -3 5 2015.26 284.567 6
 5 -3 -5 2128.31 275.919 5
 -5 3 4 18688.7 680.275 10
 -5 -3 4 17199.1 779.917 6
 5 -3 -4 18236.8 754.986 5
 5 -3 -3 16237.9 689.07 5
 -5 3 3 16028.9 683.79 3
 -5 3 3 15803.1 638.793 10
 -5 -3 3 16182.3 740.176 6
 5 -3 -2 31859.3 919.656 5
 -5 3 2 30022.3 955.137 3
 -5 3 2 32284.5 939.173 10
 -5 -3 2 29348.9 950.254 7
 -5 -3 2 32236 1004.16 6
 5 -3 -1 21831.9 750.433 5
 -5 3 1 21101.9 810.985 3
 -5 3 1 23171.4 816.848 10
 -5 -3 1 20541 782.052 7
 5 -3 0 8819.69 470.997 5
 -5 3 0 8796.31 521.57 10
 -5 3 0 8695.37 530.818 3
 -5 -3 0 8632.44 508.408 7
 -5 3 -1 13706.1 673.21 10
 -5 -3 -1 11962.2 605.15 7
 -5 -3 -1 13197.3 605.955 3
 -5 3 -2 2344.6 295.284 10
 -5 3 -2 2503.12 289.976 8
 -5 -3 -2 2170.96 265.274 7
 -5 -3 -2 2380.74 258.851 3
 -5 3 -3 3912.11 380.039 10
 -5 -3 -3 4246.44 367.39 7
 5 -3 3 4021.07 334.96 9
 -5 3 -3 4426.29 395.179 8
 -5 -3 -3 4139.46 341.073 3
 5 -3 4 2345.2 267.445 9
 -5 3 -4 2407.72 303.804 8
 -5 3 -4 2350.03 300.386 10
 -5 -3 -4 2674.8 276.265 3
 5 -3 5 497.447 140.927 9
 -5 3 -5 721.642 197.207 8
 -5 -3 -5 508.484 132.565 3
 -5 -3 -5 646.187 159.001 2
 5 -3 6 829.774 184.37 9
 -5 3 -6 1138.51 238.767 8
 -5 -3 -6 869.815 190.712 2
 5 -3 7 48428.3 1387.36 9
 -5 -3 -7 49041.1 1380.85 2
 5 -3 8 7377.23 566.497 9
 -5 -3 -8 6977.76 536.334 2
 5 -3 9 503.186 160.629 9
 -5 -3 -9 658.966 177.794 8
 -5 -3 -9 1014.8 227.787 2
 -5 -3 -10 7088.52 578.032 8
 5 -3 10 7271.42 602.906 9
 -5 3 -10 7404.46 607.348 10
 -5 -3 -10 6288.78 554.94 2
 5 -3 11 6239.51 584.349 9
 -5 3 -11 7923.57 627.681 10
 5 -3 11 6358.73 569.164 28
 5 3 11 7411 602.499 27
 -5 -3 -11 6572.55 561.608 8
 -5 -3 -11 6985.23 603.806 2
 5 3 12 15953.7 893 28
 5 -3 12 16188 922.444 28
 5 -3 12 17536 943.302 16
 5 3 12 17258.8 947.903 27
 5 -3 12 15658.1 914.956 9
 5 3 13 52185.6 1622.88 28
 5 -3 13 50973.9 1653.71 28
 5 -3 13 53440 1685.76 16
 5 -3 13 49451.3 1636.96 9
 5 3 13 51077.7 1641.89 27
 5 -3 14 1375.58 297.238 16
 5 3 14 1399.66 282.624 28
 5 -3 14 1500.57 281.911 28
 5 3 14 1794.2 324.408 27
 -5 3 -15 9367.87 655.782 18
 5 3 15 7228.86 604.93 28
 5 -3 15 7737.31 646.54 28
 5 -3 15 8110.09 655.827 16
 5 3 15 8331.71 662.273 27
 -5 3 -16 90.8243 76.1622 18
 5 -3 16 13.2406 106.188 16
 5 3 16 98.9382 109.921 28
 5 -3 16 80.3067 119.609 28
 5 3 16 17.4504 105.014 27
 5 -3 17 16386.2 868.237 16
 5 -3 17 15628.9 839.083 28
 5 3 17 16156.8 833.9 27
 5 3 17 16085.6 862.848 14
 5 3 17 16321.3 826.394 28
 5 -3 18 1643.86 272.631 16
 5 3 18 1764.69 259.004 28
 5 -3 18 1709.82 264.347 28
 5 3 18 1496.09 241.344 27
 5 3 18 1560.55 261.112 14
 5 3 19 664.49 148.31 28
 5 3 19 707.145 160.441 27
 5 -3 19 522.899 145.698 28
 5 3 19 605.114 156.827 14
 5 -3 20 402.119 107.555 28
 5 3 20 529.919 113.289 14
 -5 4 20 963.121 158.932 25
 5 4 -19 264.375 94.4936 20
 -5 4 19 412.53 137.101 25
 5 4 -18 3603.67 345.675 20
 -5 4 18 3766.48 367.509 29
 -5 4 18 3574.08 380.185 25
 5 4 -18 3677.44 374.846 24
 5 4 -17 743.446 181.044 20
 -5 4 17 764.012 185.44 29
 -5 4 17 645.389 199.313 25
 5 4 -17 850.754 203.595 24
 5 4 -16 528.214 185.176 20
 -5 4 16 558.27 171.804 25
 5 4 -16 355.491 165.238 24
 -5 4 16 158.739 114.837 29
 -5 4 15 4654.27 503.18 29
 5 4 -15 4583.42 495.02 24
 -5 4 14 357.592 184.695 29
 5 4 -14 -177.481 180.019 24
 5 -4 -14 126.286 103.477 24
 5 4 -14 280.665 172.929 21
 -5 -4 13 1002.6 265.435 11
 5 4 -13 819.443 250.62 24
 5 -4 -13 932.579 229.901 24
 -5 4 13 899.09 251.123 29
 5 4 -13 1105.97 282.102 21
 -5 -4 12 66456.5 1958.35 11
 -5 4 12 69556.1 1924.29 29
 5 4 -12 72959.7 1942.22 24
 5 -4 -12 69183.1 1813.46 24
 5 4 -12 65309.8 1884.93 21
 -5 4 11 13508.2 839.069 29
 5 4 -11 11761.6 797.658 17
 5 4 -11 13039.6 810.966 24
 5 4 -11 12202.1 800.521 21
 -5 -4 10 29051.6 1223.44 6
 5 -4 -10 27277 1145.37 5
 -5 -4 9 12361.1 787.249 6
 5 -4 -9 12376.6 758.489 5
 -5 -4 8 14150.3 822.292 6
 5 -4 -8 13976.2 779.365 5
 5 -4 -7 25.1851 76.1556 5
 -5 -4 7 82.7806 91.346 6
 -5 -4 6 2145.29 311.6 6
 5 -4 -6 2140.7 297.555 5
 -5 -4 5 52273.2 1488.39 6
 5 -4 -5 51381.3 1352.36 5
 -5 4 4 6343.92 438.569 10
 -5 -4 4 6097.83 495.607 6
 5 -4 -4 6380.28 462.441 5
 5 -4 -3 -19.4248 78.3814 5
 -5 4 3 22.1848 68.8314 10
 -5 -4 3 63.3771 103.273 6
 -5 4 2 207.898 131.904 10
 -5 -4 2 300.335 137.966 6
 5 -4 -2 200.303 124.365 5
 5 -4 -1 189966 2224.82 5
 -5 4 1 189217 2510.65 10
 -5 -4 1 183810 2471.07 7
 -5 -4 1 186397 2460.57 6
 5 -4 0 4110.33 323.224 5
 -5 4 0 4247.86 395.267 10
 -5 -4 0 4198.78 382.794 7
 -5 4 -1 4476.63 407.766 10
 -5 -4 -1 4834.89 406.089 7
 -5 -4 -1 4945.54 385.222 3
 -5 4 -2 295.788 134.835 10
 -5 -4 -2 235.278 94.6809 7
 -5 -4 -2 313.95 108.545 3
 -5 4 -3 4882.23 454.122 10
 -5 -4 -3 4422.45 387.745 7
 -5 -4 -3 5461.31 391.419 3
 -5 4 -4 11961.2 710.356 10
 -5 -4 -4 13288.7 680.064 7
 5 -4 4 12685.4 612.775 9
 -5 -4 -4 13395.8 605.016 3
 -5 4 -5 7961.98 591.998 10
 5 -4 5 6593.28 466.667 9
 -5 -4 -5 6568.23 497.653 2
 -5 4 -6 10214.6 684.66 10
 5 -4 6 9559.71 590.284 9
 -5 -4 -6 9344.99 610.215 2
 -5 4 -7 12789.1 778.503 10
 -5 -4 -7 12146.9 720.041 2
 5 -4 7 12753 718.055 9
 -5 4 -8 1482.68 279.834 10
 5 -4 8 1072.52 238.509 9
 -5 -4 -8 912.404 212.651 2
 5 -4 9 974.15 230.458 9
 -5 4 -9 839.815 209.713 10
 -5 -4 -9 1123.1 235.788 8
 -5 -4 -9 961.843 230.273 2
 -5 -4 -10 2519.33 363.483 2
 -5 4 -10 3276.42 411.291 10
 5 -4 10 2903.76 381.318 9
 -5 -4 -10 2845.92 365.271 8
 5 4 10 3113.37 402.231 27
 5 4 10 2595.15 365.355 14
 -5 4 -11 6477.03 567.192 10
 5 -4 11 4900.84 503.172 9
 5 -4 11 5661.84 529.481 28
 5 4 11 5780.06 559.597 27
 5 4 11 5768.43 559.014 14
 5 -4 12 466.251 179.603 9
 5 -4 12 400.988 133.343 28
 5 4 12 295.571 169.695 27
 5 4 12 792.061 246.281 14
 5 -4 12 371.921 138.53 16
 5 -4 13 4039.89 458.183 28
 5 -4 13 3459.53 434.343 16
 5 4 13 3645.95 467.897 27
 5 4 13 3316.82 438.321 14
 -5 4 -14 330.129 152.796 18
 5 -4 14 289.965 165.436 28
 5 4 14 412.46 168.34 27
 5 4 14 104.613 110.379 14
 5 -4 14 338.294 179.691 16
 -5 4 -15 223.135 97.0377 18
 5 -4 15 209.993 130.061 16
 5 -4 15 330.241 145.814 28
 5 4 15 260.316 133.643 27
 5 4 15 334.951 181.383 14
 -5 4 -16 3151.08 370.954 18
 5 -4 16 3846.52 424.793 16
 5 4 16 3518.76 412.117 14
 5 4 16 3572.37 422.28 27
 5 -4 16 3512.26 401.724 28
 -5 4 -17 7805.9 535.507 18
 5 -4 17 8054.81 562.665 28
 5 -4 17 7055.63 542.464 16
 5 4 17 6906.07 549.687 27
 5 4 17 8071.93 574.04 14
 5 -4 18 286.51 124.38 16
 5 4 18 182.979 130.959 27
 5 -4 18 109.977 91.1508 28
 5 4 18 18.8973 74.4973 14
 -5 4 -18 54.4157 81.7177 18
 5 -4 19 933.54 155.308 28
 5 4 19 672.641 148.448 27
 5 4 19 971.45 157.247 14
 5 5 -19 684.416 136.611 20
 -5 5 19 595.76 139.195 25
 5 5 -18 426.521 134.272 20
 -5 5 18 416.822 139.699 29
 -5 5 18 708.282 166.293 25
 5 5 -17 922.813 205.351 20
 -5 5 17 1112.79 233.159 29
 -5 5 17 1585.46 267.145 25
 5 5 -17 1616.91 255.582 24
 5 5 -16 1056.81 242.787 20
 -5 5 16 1178.85 252.823 29
 -5 5 16 908.786 214.892 25
 5 5 -16 1296.29 244.993 24
 5 5 -15 425.65 161.951 20
 -5 5 15 364.597 159.078 29
 -5 5 15 454.996 178.009 25
 5 5 -15 327.902 138.342 24
 -5 5 14 110.112 153.517 29
 -5 5 14 -161.435 137.454 25
 5 5 -14 61.7929 109.764 24
 5 5 -14 14.7409 119.88 21
 -5 5 13 -53.58 153.643 29
 5 5 -13 116.409 156.783 21
 -5 5 12 23672.9 1166.85 29
 5 5 -12 21484 1097.38 21
 -5 -5 11 2631.9 412.873 11
 -5 5 11 2570.97 389.878 29
 5 5 -11 2615.42 385.416 21
 5 5 -10 30106 1279.74 17
 -5 5 10 31220.7 1290.88 29
 5 5 -10 28672.3 1232.51 21
 -5 5 9 6518.8 579.955 29
 -5 -5 9 5805.74 557.431 6
 5 5 -9 5608 537.928 17
 -5 5 9 5339.52 512.857 12
 5 -5 -9 6172.06 543.509 5
 5 5 -9 4720.95 489.776 21
 -5 5 8 383.528 152.196 12
 5 -5 -8 501.17 176.086 5
 -5 -5 8 361.498 176.075 6
 5 -5 -7 1510.86 256.766 5
 -5 -5 7 1038.28 257.566 6
 -5 -5 6 10409.6 703.888 6
 5 -5 -6 10814.8 656.136 5
 -5 -5 5 2920.25 377.452 6
 5 -5 -5 2833.05 325.409 5
 -5 -5 4 12778.1 742.062 6
 5 -5 -4 12404.9 646.73 5
 5 -5 -3 64924.8 1412.68 5
 -5 5 3 60473.5 1485.69 10
 -5 -5 3 62332.1 1573.16 6
 -5 -5 2 525.195 172.512 7
 -5 5 2 706.982 195.029 10
 -5 -5 2 387.691 148.173 6
 -5 5 1 18077 840.886 10
 -5 -5 1 17621.3 807.128 7
 -5 -5 1 20386.1 845.548 6
 -5 5 0 83575.9 1825.91 10
 -5 -5 0 89687.5 1809.21 7
 -5 -5 -1 14779 731.373 7
 -5 -5 -1 15884.1 711.542 3
 -5 5 -2 12382 732.668 10
 -5 -5 -2 11999.6 658.755 7
 -5 -5 -2 13201.5 632.764 3
 -5 5 -3 7102.55 565.566 10
 -5 -5 -3 7505.02 523.428 7
 -5 5 -3 8711.04 595.127 12
 -5 5 -4 16981.5 886.8 10
 -5 -5 -4 19238.8 842.998 7
 -5 5 -4 19661.9 872.057 12
 -5 5 -5 5709.04 519.498 10
 -5 -5 -5 6547.8 526.725 2
 -5 5 -6 6086.13 544.77 10
 -5 -5 -6 7160.07 560.794 2
 -5 5 -7 31634.7 1247.28 10
 -5 -5 -7 30797 1191.47 2
 -5 5 -8 1641.68 304.012 10
 5 -5 8 1481.28 262.844 9
 -5 -5 -8 1555.87 288.708 2
 -5 5 -9 -13.372 97.6577 18
 5 -5 9 -28.9969 132.51 9
 -5 5 -9 33.3406 110.351 10
 5 5 9 -5.68165 121.222 27
 5 5 9 -122.937 130.279 14
 -5 5 -10 851.964 240.034 18
 -5 5 -10 930.622 229.967 10
 5 5 10 879.545 235.238 27
 5 5 10 907.83 250.03 14
 5 -5 10 1058.29 246.162 9
 5 -5 11 13937.2 830.06 9
 -5 5 -11 15413.8 916.575 18
 5 5 11 13796.2 877.227 27
 5 5 11 13836.1 868.822 14
 -5 5 -12 108.826 117.646 18
 5 5 12 93.6037 103.928 27
 5 5 12 -29.4788 117.309 14
 -5 5 -13 1269.81 271.372 18
 5 5 13 1152.63 264.987 27
 5 5 13 966.638 238.559 14
 -5 5 -14 9964.97 715.318 18
 5 -5 14 12200.3 747.715 16
 5 5 14 10696.4 758.133 27
 5 5 14 9888.77 706.491 14
 -5 5 -15 245.65 147.858 18
 5 -5 15 357.502 155.766 16
 5 5 15 92.1003 144.899 27
 5 5 15 328.605 119.496 14
 -5 5 -16 68.0545 124.153 18
 5 -5 16 68.1659 99.0852 16
 5 5 16 42.5908 120.44 27
 5 5 16 -64.8672 123.488 14
 5 -5 17 2518.77 301.24 16
 5 5 17 2312.86 316.616 27
 5 5 17 2305.86 276.159 14
 -5 5 -17 2223.07 284.981 18
 -5 5 -18 1606.67 216.232 18
 5 5 18 1202.78 206.957 27
 5 5 19 26.411 65.7311 27
 5 6 -18 687.261 145.242 20
 -5 6 18 867.775 148.237 25
 5 6 -17 1061.79 200.696 20
 -5 6 17 1086.14 215.338 29
 -5 6 17 1337.12 219.416 25
 5 6 -16 187.924 133.314 20
 -5 6 16 92.1341 108.549 29
 -5 6 16 299.173 144.238 25
 5 6 -15 2065.42 315.328 20
 -5 6 15 2300.95 354.094 29
 5 6 -14 884.199 227.564 20
 -5 6 14 497.482 205.015 29
 -5 6 13 578.507 230.698 29
 5 6 -13 454.929 204.918 21
 -5 6 12 15943.5 973.647 29
 5 6 -12 15446.9 920.884 21
 -5 6 11 21446.5 1121.33 29
 5 6 -11 20510.1 1067.92 21
 -5 -6 10 10174.9 769.92 11
 5 6 -10 9969.11 759.542 17
 -5 6 10 10167 774.36 29
 5 6 -10 9996.52 751.056 21
 -5 6 9 18176.2 1014.07 29
 5 6 -9 17236.5 977.282 17
 -5 6 9 18819.2 990.867 12
 5 6 -9 17850.2 980.28 21
 -5 6 8 12850.7 801.181 26
 5 6 -8 12349.3 811.446 17
 -5 6 8 12630.4 828.877 12
 5 6 -8 12716.9 803.03 21
 5 6 -7 41466.7 1438.61 17
 -5 6 7 39123.8 1365.67 26
 -5 -6 7 41422.7 1473.07 6
 -5 6 7 39002.4 1455.07 12
 5 -6 -7 41550.8 1332.18 5
 -5 -6 6 18083.6 955.3 6
 -5 6 6 16591.5 960.429 12
 -5 -6 5 8342.52 646.325 6
 -5 6 5 7183.51 641.359 12
 -5 -6 4 60027.9 1654.3 6
 -5 6 4 54417.2 1732.46 12
 -5 6 3 1648.91 326.852 12
 -5 -6 3 1544.37 264.882 6
 -5 6 2 27300.9 1090.88 10
 -5 -6 2 27374.6 1075.02 7
 -5 -6 2 28612.9 1074.12 6
 -5 6 2 26860.7 1197.17 12
 -5 6 1 7471.17 583.348 10
 -5 -6 1 8709.37 602.494 7
 -5 -6 1 7928.91 550.487 6
 -5 6 1 8399.33 663.809 12
 -5 6 0 20533.1 971.909 10
 -5 -6 0 19649.3 886.857 7
 -5 6 0 20241.4 1014.49 12
 -5 6 -1 670.951 195.172 12
 -5 6 -1 783.646 227.351 10
 -5 -6 -1 828.938 202.483 7
 -5 6 -2 1431.01 269.601 12
 -5 6 -2 1387.1 265.731 10
 -5 -6 -2 1518.85 250.011 7
 -5 6 -3 10912.2 735.995 10
 -5 -6 -3 12550.4 703.796 7
 -5 6 -3 13068.1 770.607 12
 -5 6 -4 14988.7 867.774 10
 -5 -6 -4 16516.2 852.861 2
 -5 -6 -4 16127.1 803.662 7
 -5 6 -4 17767.8 870.693 12
 -5 6 -5 8016.97 645.67 10
 -5 -6 -5 7846.15 604.93 2
 -5 6 -6 2993.52 415.536 10
 -5 -6 -6 3049.96 391.718 2
 -5 6 -7 2114.09 339.831 10
 -5 6 -7 1890.15 315.791 18
 5 6 7 1892.28 319.271 27
 5 6 7 1931.54 321.847 14
 -5 -6 -7 2016.79 320.03 2
 -5 6 -8 12590.1 810.02 10
 5 6 8 11089.8 764.621 27
 -5 6 -8 9978.7 728.031 18
 5 6 8 11655.1 766.369 14
 -5 6 -9 582.666 190.721 10
 -5 6 -9 578.569 181.824 18
 5 6 9 431.292 184.939 27
 5 6 9 324.053 136.465 14
 -5 6 -10 966.832 224.87 18
 5 6 10 1227.27 278.842 27
 5 6 10 1226.69 269.389 14
 -5 6 -11 3510.98 447.78 18
 5 6 11 3448.24 453.1 27
 5 6 11 4505.65 487.897 14
 -5 6 -12 1649.86 309.404 18
 5 6 12 1217.41 283.99 27
 5 6 12 1567.4 286.006 14
 5 6 12 1451 273.692 22
 -5 6 -13 76.0372 119.47 18
 5 6 13 80.906 147.958 27
 5 6 13 -32.2998 114.914 14
 -5 6 -14 2630.37 377.247 18
 5 6 14 2682.15 386.622 27
 -5 6 -15 922.712 212.667 18
 5 6 15 459.176 180.161 27
 -5 6 -16 13.0392 87.9543 18
 5 6 16 87.4111 97.2926 27
 -5 6 -17 22.5879 78.4751 18
 5 6 17 50.7473 98.5614 27
 -5 6 -18 14.4594 54.4289 18
 5 6 18 70.8218 86.2411 27
 5 7 -18 779.544 133.724 20
 5 7 -17 974.458 176.61 20
 -5 7 17 1058.98 192.555 29
 5 7 -16 2657.53 310.773 20
 -5 7 16 2616.35 331.121 29
 5 7 -15 884.007 218.647 20
 -5 7 15 516.402 155.35 29
 5 7 -14 1887.96 293.55 20
 -5 7 14 1944.9 334.038 29
 5 7 -13 8502.97 660.363 20
 -5 7 13 9034.57 715.181 29
 5 7 -12 1095.26 269.413 20
 -5 7 12 873.659 249.868 29
 5 7 -12 1054.58 220.616 30
 -5 7 11 155.462 137.572 29
 5 7 -11 -100.641 120.516 30
 5 7 -11 150.632 105.112 21
 -5 7 10 1054.67 282.846 29
 5 7 -10 1072.45 245.808 30
 5 7 -10 1025.91 234.695 21
 5 7 -9 6346.47 611.042 17
 -5 7 9 6593.59 636.929 29
 5 7 -9 6532.39 593.24 21
 -5 7 8 759.714 237.893 12
 -5 -7 8 839.9 256.075 11
 5 7 -8 670.885 217.339 17
 -5 7 8 925.305 265.793 29
 -5 7 7 772.42 230.488 12
 5 7 -7 542.44 182.919 17
 -5 7 7 1030.37 245.379 15
 -5 7 7 694.343 215.575 26
 5 7 -6 7007.08 612.546 17
 -5 7 6 7410.95 589.595 15
 -5 7 6 6824.04 591.69 26
 -5 7 6 6756.27 631.861 12
 -5 7 5 8475.42 624.304 15
 -5 7 5 7925.55 618.12 26
 5 7 -5 8396.75 652.349 17
 -5 7 5 7057.22 655.607 12
 -5 7 4 4112.34 439.527 26
 5 7 -4 4450.72 468.683 17
 -5 -7 4 4210.15 451.991 6
 -5 -7 3 2706.81 355.448 7
 -5 -7 3 3069.75 378.285 6
 -5 7 3 3165.39 451 12
 -5 7 2 3016.2 427.634 12
 -5 -7 2 3077.9 375.12 7
 -5 -7 2 3555.02 394.456 6
 -5 7 1 2549.72 383.18 12
 -5 -7 1 1447.46 271.683 7
 -5 7 0 40164.1 1432.76 10
 -5 -7 0 41202.2 1341.71 7
 -5 7 0 40531.3 1506.15 12
 -5 7 -1 23330.8 1101.18 10
 -5 -7 -1 25640.1 1047.65 7
 -5 7 -1 26285.5 1187.95 12
 -5 7 -2 6165.89 576.752 10
 -5 -7 -2 6859.62 536.118 7
 -5 7 -2 6589.15 595.869 12
 -5 7 -3 332.845 161.105 12
 -5 7 -3 275.803 127.709 10
 -5 -7 -3 283.933 120.464 7
 -5 7 -3 459.847 176.081 26
 -5 -7 -3 283.643 134.18 2
 -5 7 -3 401.722 156.447 18
 5 7 3 272.353 139.217 22
 -5 7 -4 11605.7 790.554 10
 5 7 4 12330.3 748.68 27
 -5 7 -4 10110.6 704.209 18
 -5 7 -4 10624.6 714.301 26
 -5 -7 -4 11364.8 744.175 2
 -5 7 -4 11098.7 704.968 15
 5 7 4 12777 794.571 13
 5 7 4 11174.7 752.36 22
 -5 7 -5 39157.8 1453.21 10
 -5 7 -5 36194.2 1357.17 18
 5 7 5 38844 1365.02 27
 -5 7 -5 37615 1363.15 26
 5 7 5 38688.3 1396.97 13
 5 7 5 37917.7 1390.5 22
 -5 7 -6 12183.9 811.153 10
 -5 7 -6 11388 780.466 18
 5 7 6 11522.1 762.325 27
 5 7 6 12830.6 807.353 13
 5 7 6 12339.3 802.796 22
 -5 7 -7 1248.77 257.514 10
 -5 7 -7 1347.97 287.766 18
 5 7 7 1418.25 289.602 27
 5 7 7 1632.18 289.7 13
 5 7 7 1378.2 284.421 22
 -5 7 -8 163.6 128.2 10
 5 7 8 40.5283 116.601 27
 5 7 8 -101.237 129.944 13
 5 7 8 57.689 122.525 22
 -5 7 -8 130.481 147.002 18
 -5 7 -9 986.209 250.971 18
 5 7 9 801.023 247.427 27
 5 7 9 1524.07 289.277 14
 5 7 9 1017.19 243.02 13
 5 7 9 876.389 192.595 22
 -5 7 -10 64.8433 118.451 18
 5 7 10 165.802 119.511 27
 5 7 10 223.387 147.546 13
 5 7 10 164.833 93.7341 22
 -5 7 -11 795.784 235.805 18
 5 7 11 726.464 214.532 27
 5 7 11 870.535 217.531 13
 5 7 11 1027.8 241.795 22
 -5 7 -12 913.165 244.586 18
 5 7 12 913.96 224.009 27
 -5 7 -13 1811.34 320.519 18
 5 7 13 1679.86 305.592 27
 -5 7 -14 528.728 185.383 18
 5 7 14 549.804 191.158 27
 -5 7 -15 2311.2 318.258 18
 5 7 15 1853.39 277.799 27
 -5 7 -16 123.874 95.4817 18
 5 7 16 17.2811 87.542 27
 -5 7 -17 88.1949 73.3754 18
 5 7 17 222.62 123.658 27
 5 8 -16 3314.56 301.401 20
 -5 8 16 2672.96 295.451 29
 5 8 -15 1830.49 264.908 20
 -5 8 15 1595.13 261.005 29
 5 8 -14 1425.5 250.544 20
 -5 8 14 1726.03 288.671 29
 5 8 -13 260.384 139.74 20
 -5 8 13 400.697 133.06 19
 -5 8 13 477.628 208.58 29
 5 8 -12 1291.14 252.36 20
 -5 8 12 1658.66 271.044 19
 5 8 -12 1304.86 236.427 30
 -5 8 12 1154.44 285.645 29
 5 8 -11 5887.6 548.357 20
 -5 8 11 5855.8 588.93 29
 5 8 -11 6717.54 555.553 30
 5 8 -10 1250.12 281.344 20
 5 8 -10 1242.94 248.448 30
 -5 8 10 1126.78 280.392 29
 -5 8 9 2240.97 390.818 29
 5 8 -9 2308.25 352.187 30
 5 8 -8 3202.65 432.324 30
 -5 8 8 3223.59 457.067 29
 5 8 -8 3402.51 443.451 17
 -5 8 7 8902.4 737.099 29
 5 8 -7 9052.53 704.831 17
 -5 8 7 8679.48 681.45 15
 -5 8 7 8113.93 657.786 26
 -5 8 6 2637.77 405.993 29
 5 8 -6 2880.28 413.284 17
 -5 8 6 2841.85 392.012 15
 -5 8 6 2846.19 386.825 26
 5 8 -5 4176.64 477.58 17
 -5 8 5 4350.49 482.548 15
 -5 8 5 4719.45 503.082 26
 5 8 -5 5115.9 486.898 22
 -5 8 5 4503.43 518.435 12
 -5 8 4 3438.93 423.538 15
 -5 8 4 2547.52 370.384 26
 5 8 -4 3398.61 411.987 22
 -5 8 4 3509.74 473.859 12
 -5 8 3 1808.91 304.161 26
 -5 8 3 1579.67 299.402 15
 5 8 -3 1928.94 314.525 22
 -5 8 3 2249.88 390.813 12
 -5 8 2 48225.2 1538.51 15
 -5 8 2 44957.8 1492.93 26
 5 8 -2 47624.9 1520.67 22
 -5 8 2 46685.2 1686.67 12
 -5 8 1 11190.3 738.822 15
 -5 8 1 12019.3 771.368 26
 5 8 -1 12145.2 815.443 13
 5 8 -1 11851.3 771.437 22
 -5 8 1 11536.7 841.667 12
 -5 8 0 16450.4 892.774 15
 -5 8 0 16702.8 907.695 26
 5 8 0 16845.9 962.741 13
 5 8 0 16283.4 906.032 22
 -5 8 0 17595.2 1018.88 12
 -5 8 -1 31467.5 1234.65 15
 -5 8 -1 28840.5 1205.44 26
 5 8 1 31750.9 1320.55 13
 5 8 1 31897.3 1282.51 22
 -5 8 -1 29736 1311.55 12
 -5 8 -2 4607.48 477.298 15
 -5 8 -2 4784.25 503.033 26
 5 8 2 4599.21 506.2 13
 5 8 2 5528.16 548.364 22
 -5 8 -2 5139.28 534.679 12
 -5 8 -3 415.888 131.816 15
 -5 8 -3 341.241 139.359 26
 5 8 3 454.728 189.69 13
 5 8 3 294.263 163.513 22
 -5 8 -3 311.241 105.481 12
 -5 8 -4 401.754 161.433 10
 -5 8 -4 211.273 159.09 18
 -5 8 -4 250.428 161.471 15
 -5 8 -4 396.339 178.689 26
 5 8 4 426.843 210.249 13
 5 8 4 242.513 152.184 22
 -5 8 -5 4360.82 490.612 10
 -5 8 -5 3722.1 457.408 18
 -5 8 -5 4162.26 461.5 15
 -5 8 -5 3938.16 460.685 26
 5 8 5 4138.67 485.593 13
 5 8 5 4372.34 491.472 22
 -5 8 -6 71.0648 111.61 18
 5 8 6 176.501 155.788 27
 -5 8 -6 -14.3784 126.096 15
 -5 8 -6 -16.9429 112.959 26
 5 8 6 2.27241 127.8 13
 5 8 6 132.676 113.632 22
 -5 8 -7 8351.17 683.456 18
 5 8 7 8531.67 659.925 27
 -5 8 -7 7752.64 636.354 26
 5 8 7 9075.1 714.149 13
 5 8 7 8192.56 672.519 22
 -5 8 -8 4925.64 531.51 18
 5 8 8 5297.21 529.379 27
 -5 8 -8 5011.16 525.213 26
 5 8 8 5490.48 549.548 13
 5 8 8 5457.22 544.096 22
 -5 8 -9 5918.91 577.719 18
 5 8 9 6484.39 579.084 13
 5 8 9 5890.65 554.306 22
 5 8 9 5890.5 560.112 27
 -5 8 -10 668.524 221.944 18
 5 8 10 596.649 192.628 27
 5 8 10 982.207 225.347 13
 5 8 10 540.185 175.663 22
 -5 8 -11 3168.72 413.914 18
 5 8 11 3252.55 393.088 13
 5 8 11 2911.13 362.229 22
 5 8 11 3304.7 410.892 27
 5 8 12 2483.48 350.702 27
 5 8 12 2146.19 307.125 13
 -5 8 -12 2477.24 349.268 18
 -5 8 -13 2303.96 334.832 18
 5 8 13 2332.33 327.981 27
 -5 8 -14 -55.284 109.804 18
 5 8 14 164.592 127.084 27
 5 8 15 1339.71 215.308 27
 -5 8 -15 1207.79 216.852 18
 -5 8 -15 1700.9 244.078 26
 -5 8 -16 -18.2062 62.5782 18
 5 8 16 -58.7118 86.5315 27
 -5 8 -16 8.80847 77.5027 26
 5 9 -15 2281.74 221.049 20
 -5 9 15 2224.35 252.313 29
 5 9 -14 4792.37 365.265 20
 -5 9 14 4680.21 411.962 29
 5 9 -13 1267.68 224.882 20
 -5 9 13 1285.4 201.316 19
 5 9 -13 1521.55 204.339 30
 -5 9 13 1163.57 229.511 29
 5 9 -12 747.511 176.223 20
 -5 9 12 485.218 154.946 19
 5 9 -12 412.448 124.818 30
 -5 9 12 398.978 169.266 29
 5 9 -11 -7.04939 111.695 20
 -5 9 11 22.6793 98.3524 19
 5 9 -11 31.4228 83.1024 30
 -5 9 11 -33.3801 140.161 29
 5 9 -10 317.836 128.207 20
 5 9 -10 207.936 131.262 30
 -5 9 10 291.549 167.328 29
 5 9 -9 300.847 163.86 30
 -5 9 9 502.658 186.123 29
 5 9 -8 5397.31 538.312 30
 -5 9 8 4834.96 522.968 29
 5 9 -7 1413.85 306.249 30
 -5 9 7 1081.93 283.633 29
 5 9 -6 446.942 198.379 30
 -5 9 6 274.484 203.808 29
 -5 9 6 552.134 212.953 15
 -5 9 6 223.152 159.868 26
 5 9 -6 423.673 162.823 22
 -5 9 5 2419.71 365.617 26
 -5 9 5 1987.37 343.286 15
 5 9 -5 2613.4 362.084 22
 -5 9 5 2769.24 392.56 29
 5 9 -5 2665.2 408.801 30
 -5 9 4 2637.77 372.196 15
 5 9 -4 2554.68 393.675 30
 -5 9 4 2647.41 405.117 29
 -5 9 4 2273.71 348.764 26
 5 9 -4 2222.53 343.428 22
 5 9 -3 5203.03 559.045 30
 -5 9 3 4916.9 508.351 15
 -5 9 3 5165.86 512.515 26
 5 9 -3 5831.13 552.916 22
 5 9 -2 21276.4 1125.32 30
 -5 9 2 23421 1106.95 15
 -5 9 2 23512.4 1089.78 26
 5 9 -2 24894.9 1132.86 22
 5 9 -1 129.854 139.245 30
 -5 9 1 43.7973 103.615 26
 5 9 -1 9.72686 155.472 13
 5 9 -1 362.716 202.415 22
 -5 9 1 59.3385 163.069 15
 5 9 0 10536 766.824 30
 -5 9 0 11019.7 764.126 15
 -5 9 0 11858.6 771.049 26
 5 9 0 11010.6 808.114 13
 5 9 0 11126.7 788.964 22
 5 9 1 6642.32 593.142 30
 -5 9 -1 8146.74 654.518 15
 -5 9 -1 7286.91 612.744 26
 5 9 1 6756.18 632.892 13
 5 9 1 7340.24 641.606 22
 -5 9 -2 22696.3 1084.86 15
 -5 9 -2 23010 1082.6 26
 5 9 2 23654.5 1172.13 13
 5 9 2 22413.2 1121.17 22
 -5 9 -3 2800.34 393.022 15
 -5 9 -3 2567.16 373.281 26
 5 9 3 2251.47 379.741 13
 5 9 3 2713.58 399.424 22
 -5 9 -4 4890.23 514.995 15
 -5 9 -4 4620.59 491.548 26
 5 9 4 4634.55 522.765 13
 5 9 4 4334.35 500.199 22
 -5 9 -5 1242.54 256.016 15
 -5 9 -5 953.741 231.956 26
 5 9 5 992.172 255.605 13
 5 9 5 833.845 248.904 22
 -5 9 -6 785.368 221.997 15
 -5 9 -6 676.997 202.091 18
 -5 9 -6 703.561 199.321 26
 5 9 6 624.166 225.565 13
 5 9 6 815.542 229.308 22
 -5 9 -7 1854.32 330.064 18
 -5 9 -7 1859.13 321.477 15
 -5 9 -7 1751 307.302 26
 5 9 7 1940.95 341.653 13
 5 9 7 1702.89 312.513 22
 -5 9 -8 6512.64 577.827 18
 -5 9 -8 6005.87 542.669 15
 -5 9 -8 5994.69 551.009 26
 5 9 8 6442.19 588.267 13
 5 9 8 6404.28 579.848 22
 -5 9 -9 2873.84 386.742 18
 -5 9 -9 3201.48 391.108 15
 5 9 9 3550.38 404.469 27
 -5 9 -9 2813.83 372.194 26
 5 9 9 2993.85 401.175 13
 5 9 9 2862.84 379.175 22
 5 9 10 1730.52 282.824 27
 -5 9 -10 1309.74 271.152 18
 -5 9 -10 1528.44 274.802 15
 -5 9 -10 1530.89 274.202 26
 5 9 10 1384.29 265.572 13
 5 9 10 1632.18 270.324 22
 5 9 11 124.572 97.8972 27
 -5 9 -11 321.432 131.118 15
 -5 9 -11 87.0175 103.147 18
 -5 9 -11 155.507 135.772 26
 5 9 11 175.139 96.544 13
 -5 9 -12 112.651 117.644 18
 5 9 12 -6.40352 93.1205 27
 -5 9 -12 149.464 97.8924 15
 -5 9 -12 204.886 131.14 26
 5 9 12 91.0031 105.41 13
 5 9 13 1117.53 201.973 27
 -5 9 -13 1572.36 229.344 15
 -5 9 -13 1184.76 211.724 26
 5 9 13 1318.94 192.664 13
 -5 9 -13 1035.4 195.695 18
 -5 9 -14 2800.64 297.801 18
 -5 9 -14 2542.34 250.143 15
 5 9 14 2663.17 259.681 27
 -5 9 -14 2648.61 260.234 26
 -5 10 13 1402.36 199.633 29
 -5 10 12 1412.55 205.446 19
 5 10 -12 1205.67 178.091 30
 -5 10 12 1597.96 244.578 29
 -5 10 11 56.5976 103.018 19
 5 10 -11 26.5893 73.3424 30
 -5 10 11 -40.8723 106.038 29
 -5 10 10 1052.01 221.232 19
 5 10 -10 1177.96 227.399 30
 -5 10 10 1386.43 260.647 29
 -5 10 9 1496.43 282.258 19
 5 10 -9 1695.02 282.48 30
 -5 10 9 1494.06 267.823 29
 -5 10 8 1235.18 259.871 19
 5 10 -8 1414 279.266 30
 -5 10 8 1158.22 254.531 29
 5 10 -7 5889.55 557.51 30
 -5 10 7 6118.68 545.551 29
 5 10 -7 6234.69 486.376 22
 5 10 -6 5595.25 558.617 30
 -5 10 6 6114.68 574.602 15
 5 10 -6 5677.58 500.376 22
 5 10 -5 7184.91 627.906 30
 -5 10 5 6368.83 574.426 15
 5 10 -5 6473.28 549.602 22
 5 10 -4 12981.6 856.375 30
 -5 10 4 13475.1 834.321 15
 5 10 -4 13855.8 815.942 22
 -5 10 3 6794.28 596.442 15
 5 10 -3 6221.1 599.317 30
 5 10 -3 6553.05 579.144 22
 -5 10 2 536.285 181.984 15
 5 10 -2 1151.73 276.289 22
 5 10 -2 921.963 243.53 30
 5 10 -1 6777.47 602.632 30
 -5 10 1 6580.64 596.725 15
 5 10 -1 7757.16 643.207 22
 5 10 0 1006.8 256.494 30
 -5 10 0 1989.65 329.584 15
 5 10 0 1561.97 308.318 22
 -5 10 -1 5271.46 529.085 15
 5 10 1 4980.13 549.747 13
 5 10 1 5900.75 582.854 22
 -5 10 -2 6092.76 560.575 15
 -5 10 -2 6599.91 555.039 26
 5 10 2 6643.42 624.81 13
 5 10 2 5732.41 559.888 22
 -5 10 -3 1004.29 242.904 15
 -5 10 -3 1109.6 221.864 26
 5 10 3 852.392 248.572 13
 5 10 3 903.75 250.214 22
 -5 10 -4 449.172 177.933 15
 -5 10 -4 674.427 196.105 26
 5 10 4 435.353 194.138 13
 5 10 4 397.083 171.431 22
 -5 10 -5 706.78 214.342 15
 -5 10 -5 167.495 129.706 26
 5 10 5 417.799 209.54 13
 5 10 5 273.855 168.726 22
 -5 10 -6 113.861 125.134 15
 -5 10 -6 16.6418 113.52 26
 5 10 6 127.684 153.273 13
 5 10 6 -34.0194 109.676 22
 -5 10 -7 255.779 142.265 15
 -5 10 -7 278.918 131.535 26
 5 10 7 156.741 134.306 13
 5 10 7 152.504 118.887 22
 -5 10 -8 93.7525 100.913 15
 -5 10 -8 383.188 151.646 26
 5 10 8 378.067 170.178 13
 5 10 8 196.519 114.162 22
 -5 10 -9 1477.42 254.903 15
 -5 10 -9 1367.31 249.034 26
 5 10 9 1438.31 259.266 13
 5 10 9 1386.03 248.778 22
 -5 10 -10 -82.7211 128.32 15
 -5 10 -10 112.474 120.519 26
 5 10 10 42.9171 84.6256 13
 5 10 10 -23.1994 103.343 22
 -5 10 -11 65.2986 78.9405 15
 -5 10 -11 167.065 110.04 26
 5 10 11 76.0847 87.8506 13
 -5 10 -12 1067.14 172.926 15
 -5 10 -12 1350.19 179.576 26
 5 10 12 1319.89 194.691 13
 -5 11 10 5.67784 72.6375 19
 5 11 -10 75.5488 84.9501 30
 -5 11 9 3219.69 336.672 19
 5 11 -9 2935.43 315.279 30
 -5 11 8 3832.99 387.738 19
 5 11 -8 3594.98 372.453 30
 -5 11 7 264.339 165.891 19
 5 11 -7 -2.84686 116.314 30
 5 11 -7 31.5705 86.5802 22
 -5 11 6 6706.9 557.607 19
 5 11 -6 7098.91 556.702 30
 5 11 -6 6748.65 486.172 22
 -5 11 5 1140.58 250.942 19
 5 11 -5 1556.55 287.169 30
 5 11 -5 1692.41 263.341 22
 -5 11 4 2621.99 363.086 19
 -5 11 4 2984.78 388.15 15
 5 11 -4 3008.06 384.578 30
 5 11 -4 3164.49 373.888 22
 -5 11 3 7130.98 587.358 19
 -5 11 3 6641.87 552.15 15
 5 11 -3 7006.51 579.522 30
 5 11 -3 7042.02 562.375 22
 -5 11 2 120.587 111.434 19
 5 11 -2 276.575 130.443 30
 -5 11 2 24.5956 129.736 15
 5 11 -2 71.5594 124.948 22
 -5 11 1 9615.08 651.261 19
 5 11 -1 8433.72 607.736 30
 -5 11 1 7732.4 610.679 15
 5 11 -1 9473.63 672.751 22
 5 11 0 -26.9184 102.373 30
 -5 11 0 -271.11 202.334 15
 5 11 0 -20.0397 113.467 22
 -5 11 -1 -178.651 204.755 15
 5 11 1 214.209 140.57 22
 -5 11 -2 -145.632 173.555 15
 5 11 2 -2.64556 128.757 22
 -5 11 -3 -73.3945 162.845 15
 5 11 3 -99.8523 171.169 13
 5 11 3 -43.7918 144.133 22
 -5 11 -4 2149.53 326.388 15
 5 11 4 1817.22 311.328 13
 5 11 4 2348.52 345.79 22
 -5 11 -5 -21.0638 107.22 15
 5 11 5 42.707 119.224 13
 5 11 5 66.9589 112.415 22
 -5 11 -6 244.555 110.321 15
 5 11 6 239.216 122.19 13
 5 11 6 222.176 132.367 22
 -5 11 -7 -53.5824 82.5846 15
 5 11 7 77.8519 123.898 13
 5 11 7 59.8936 117.234 22
 -5 11 -8 818.987 183.478 15
 5 11 8 915.327 202.183 13
 5 11 8 961.843 183.381 22
 -5 11 -9 4135.59 350.626 15
 5 11 9 4531.2 380.998 13
 5 11 9 4471.31 325.356 22
 -5 11 -10 5061.37 349.948 15
 5 11 10 4402.14 340.359 13
 -5 12 7 2494.46 269.052 19
 5 12 -7 2382.46 252.834 30
 -5 12 6 796.942 168.091 19
 5 12 -6 963.422 181.478 30
 -5 12 5 4877.78 392.011 19
 5 12 -5 4605.1 381.957 30
 5 12 -5 4879.68 364.553 22
 -5 12 4 502.795 146.524 19
 5 12 -4 748.498 189.08 30
 5 12 -4 317.517 113.961 22
 -5 12 3 70.1001 81.7982 19
 5 12 -3 6.00885 96.5767 30
 5 12 -3 -30.7025 87.1203 22
 -5 12 2 299.971 109.396 19
 5 12 -2 104.725 93.5458 30
 -5 12 2 460.218 176.13 15
 5 12 -2 220.654 116.691 22
 -5 12 1 222.337 102.761 15
 5 12 -1 306.212 107.958 30
 5 12 -1 319.643 132.812 22
 -5 12 0 50.0677 115.276 15
 5 12 0 434.47 163.908 22
 -5 12 -1 -108.652 142.345 15
 5 12 1 18.6668 97.7558 22
 -5 12 -2 83.2818 94.6912 15
 5 12 2 660.064 187.179 22
 -5 12 -3 1455.19 231.735 15
 5 12 3 1375.02 243.143 22
 -5 12 -4 -105.1 106.784 15
 5 12 4 -20.6642 86.6143 22
 -5 12 -5 654.848 143.812 15
 5 12 5 560.919 149.866 22
 -5 12 -6 1369.07 198.435 15
 5 12 6 1292.83 185.465 22
 -5 12 -7 468.279 109.891 15
 -6 0 20 925.157 174.85 25
 6 0 -20 948.061 167.097 24
 6 0 -19 -68.8274 107.626 24
 6 0 -18 408.072 154.821 24
 6 0 -17 47.3191 112.129 24
 6 0 -16 8811.58 670.773 24
 6 0 -15 29.205 113.628 24
 6 0 -15 -76.0178 106.802 21
 6 0 -14 8869.08 710.666 24
 6 0 -14 9386.77 681.805 21
 6 0 -13 205.618 180.71 24
 6 0 -13 -0.84013 127.778 21
 6 0 -12 5320.69 537.117 24
 6 0 -12 5454.96 515.818 21
 6 0 -11 190.636 148.386 5
 6 0 -11 -23.8939 97.8919 28
 6 0 -11 -67.9904 139.983 24
 6 0 -10 7742.86 613.337 5
 6 0 -9 -23.2383 78.1704 5
 6 0 -8 7172.76 567.763 5
 -6 0 8 7565.86 548.599 3
 6 0 -7 -22.5148 107.755 5
 -6 0 7 102.832 113.071 3
 6 0 -6 19829.1 894.194 5
 -6 0 6 20593.7 877.298 3
 6 0 -5 20.4506 123.832 5
 -6 0 5 125.508 115.676 3
 6 0 -4 34113.5 1123.72 5
 -6 0 4 34021.7 1095.38 3
 -6 0 3 217.192 126.32 3
 -6 0 3 44.8637 84.6466 7
 6 0 -3 59.7857 103.797 5
 -6 0 2 107022 1751.36 7
 -6 0 2 101316 1848.77 3
 -6 0 1 -20.8219 98.696 3
 -6 0 1 41.0598 74.3746 7
 -6 0 0 3718.23 363.282 3
 -6 0 -1 38.4337 96.5076 3
 -6 0 -2 6860.13 496.556 3
 -6 0 -3 -5.92609 78.9269 3
 -6 0 -4 190998 2631.59 3
 -6 0 -5 171.912 147.313 3
 -6 0 -6 55186.3 1563.32 8
 6 0 7 3.10099 87.3442 9
 -6 0 -7 -64.8603 103.238 8
 6 0 8 6993.07 570.836 9
 -6 0 -8 6762.52 574.339 8
 6 0 9 112.987 132.051 9
 -6 0 -9 -40.0712 112.559 8
 6 0 10 21570.1 1042.86 9
 -6 0 -10 23377.9 1120.65 8
 6 0 11 -60.0571 106.932 9
 6 0 11 -63.0108 107.882 28
 6 0 12 7068.25 629.993 28
 6 0 12 6239.27 572.749 9
 6 0 13 90.8787 111.745 9
 6 0 13 140.824 178.917 28
 6 0 14 56012.2 1766.34 28
 6 0 15 -16.3226 149.729 28
 6 0 16 3703.75 435.515 28
 6 0 17 2.13891 114.085 28
 6 0 18 1441.19 261.14 28
 6 0 19 -17.772 101.07 28
 6 0 19 12.9203 83.0848 14
 6 0 20 174.838 84.1426 28
 6 0 20 162.755 84.7212 14
 -6 1 20 3267.29 295.669 25
 6 1 -20 3738.86 303.776 24
 6 -1 -20 3567.32 284.717 24
 6 1 -19 -61.9404 91.5896 24
 6 -1 -19 -16.4726 90.6479 24
 6 1 -18 866.246 215.236 24
 6 -1 -18 764.693 197.497 24
 6 1 -17 2365.33 355.359 24
 6 -1 -17 2077.2 318.863 24
 6 1 -16 5351.23 528.494 24
 6 -1 -16 6769.89 580.805 24
 6 1 -15 21.2267 114.847 24
 6 -1 -15 236.724 144.602 24
 6 1 -15 -121.131 111.862 21
 6 1 -14 5595.06 563.442 24
 6 -1 -14 5168.08 540.027 24
 6 1 -14 5855.17 557.105 21
 -6 -1 13 3122.53 407.06 11
 6 1 -13 2530.98 393.039 24
 6 -1 -13 2729.17 403.321 24
 6 1 -13 2701.75 387.369 21
 -6 -1 12 30375.5 1263.22 11
 6 1 -12 27215.9 1209.75 24
 6 -1 -12 29295 1249.15 24
 6 1 -12 30187.2 1233.65 21
 6 1 -11 348.949 149.246 21
 6 1 -11 65.3578 107.725 5
 6 1 -11 213.082 153.693 28
 6 -1 -11 84.5482 112.655 28
 6 1 -11 25.3728 122.565 24
 6 -1 -10 177.91 142.969 5
 6 1 -10 280.471 158.815 5
 6 -1 -9 1074.16 236.416 5
 6 1 -9 1485.34 276.238 5
 6 -1 -8 4657.7 459.707 5
 6 1 -8 4822.23 470.498 5
 6 -1 -7 7635.89 570.366 5
 6 1 -7 7693.77 574.437 5
 6 -1 -6 244.434 130.357 5
 6 1 -6 194.747 87.7942 5
 -6 1 6 348.048 121.901 3
 6 -1 -5 3590.65 378.279 5
 6 1 -5 3515.51 377.405 5
 -6 -1 5 3641.9 347.32 7
 -6 1 5 3748.48 369.634 3
 6 -1 -4 4730.07 426.331 5
 -6 -1 4 4975.73 400.321 7
 -6 -1 4 4582.21 413.866 3
 -6 1 4 4776.95 412.635 3
 6 -1 -3 11865.4 648.566 5
 -6 -1 3 11496.7 605.016 7
 -6 -1 3 11447.7 638.38 3
 -6 1 3 11385.5 627.551 3
 6 -1 -2 1875.67 262.36 5
 -6 1 2 2048.72 229.44 10
 -6 -1 2 1921.5 262.586 7
 -6 -1 2 2312.62 288.058 3
 -6 1 2 2021.09 274.387 3
 -6 1 1 7477.01 510.513 3
 -6 -1 1 7210.22 478.221 7
 -6 -1 1 7590.54 511.742 3
 -6 1 0 17921.8 789.167 3
 -6 -1 0 17907.2 754.438 7
 -6 -1 0 16916.1 751.561 3
 -6 1 -1 46051.3 1276.95 3
 -6 -1 -1 47524.2 1246.76 7
 -6 -1 -1 50239 1291.15 3
 -6 -1 -2 4330.28 389.392 3
 -6 1 -2 4302.46 400.678 3
 -6 -1 -3 7263.89 501.607 3
 -6 1 -3 6381.72 492.356 3
 -6 -1 -4 30557.2 1035.79 3
 -6 1 -4 29204.9 1067.28 3
 -6 -1 -4 30561.4 954.718 2
 -6 1 -4 31035.7 1119.04 8
 -6 -1 -5 73700.3 1633.65 3
 6 -1 5 71319.1 1649.35 9
 -6 1 -5 73585.1 1777.94 8
 -6 -1 -5 73922.2 1527.32 2
 -6 -1 -6 9512.95 597.169 3
 6 -1 6 8335.11 590.488 9
 -6 1 -6 8819.17 641.355 8
 -6 -1 -6 8503.94 539.535 2
 6 -1 7 59.2516 96.4792 9
 -6 1 -7 83.9909 97.2977 8
 -6 -1 -7 140.931 113.606 2
 -6 -1 -8 5379.75 515.07 8
 -6 1 -8 5126.56 522.049 8
 -6 -1 -8 5213.1 461.848 2
 6 -1 8 5041.28 490.444 9
 6 -1 9 2465.42 360.24 9
 -6 -1 -9 2358.25 356.434 8
 -6 1 -9 1571.82 279.525 8
 6 1 9 2036.13 328.367 9
 6 1 10 26512.4 1153.55 9
 -6 -1 -10 26836.2 1194.35 8
 -6 1 -10 25750 1194.92 8
 6 -1 10 24069.5 1110.22 9
 6 1 11 22539.7 1082.16 9
 6 -1 11 22809.5 1091.56 9
 6 1 11 24091.3 1129.57 28
 6 -1 11 24098.9 1144.39 28
 6 -1 11 24745.2 1132.23 16
 6 1 12 329.569 130.95 9
 6 -1 12 732.68 191.45 9
 6 -1 12 461.862 165.315 16
 6 1 12 790.616 247.452 28
 6 -1 12 406.779 181.414 28
 6 1 13 3243.55 439.372 28
 6 -1 13 3330.36 448.983 28
 6 -1 13 3334.5 443.677 16
 6 1 14 18654 1008.84 28
 6 -1 14 19358.8 1041.24 28
 6 -1 15 3270.1 443.726 28
 6 1 15 3510.68 436.868 28
 6 1 16 2310.58 349.828 28
 6 -1 16 2099.26 335.539 28
 6 1 17 -6.62005 121.478 28
 6 -1 17 228.375 160.096 28
 6 1 18 2106.4 285.298 28
 6 -1 18 1743.95 273.833 28
 6 1 18 2015.81 289.543 14
 6 -1 19 310.359 125.345 28
 6 1 19 240.973 101.1 28
 6 1 19 304.184 111.87 14
 6 -1 20 1381.73 184.065 28
 6 1 20 1449.52 177.84 28
 6 1 20 1631.26 192.931 14
 6 -1 20 1358.91 175.974 14
 -6 2 20 525.694 120.658 25
 6 2 -20 730.197 150.955 24
 -6 2 19 3307.02 330.923 25
 6 2 -19 2962 313.116 24
 6 -2 -19 2877.94 284.872 24
 6 2 -18 9530.1 605.042 24
 6 -2 -18 8883.05 562.476 24
 6 2 -17 3128.24 372.766 24
 6 -2 -17 3042.94 368.058 24
 6 2 -16 52.6329 105.291 20
 6 2 -16 41.9698 135.77 24
 6 -2 -16 67.117 121.394 24
 6 2 -15 252.32 137.764 24
 6 -2 -15 126.158 129.028 24
 6 2 -15 79.6942 100.749 21
 6 2 -14 1007.59 255.862 24
 6 -2 -14 1085.78 258.438 24
 6 2 -14 1219.55 267.438 21
 6 2 -13 294.792 176.717 24
 6 -2 -13 161.66 139.447 24
 6 2 -13 11.407 105.108 21
 -6 -2 12 8214.2 681.064 11
 6 2 -12 8831.92 703.451 24
 6 -2 -12 8580.62 670.95 24
 6 2 -12 8621.23 679.781 21
 6 -2 -11 10111.1 738.838 28
 6 2 -11 9508.69 703.335 17
 6 2 -11 9311.08 704.741 24
 6 2 -11 9686.62 707.827 21
 -6 -2 10 2608.57 340.538 6
 6 -2 -10 3252.18 408.805 5
 6 -2 -9 378.274 156.669 5
 6 2 -9 235.529 104.14 5
 -6 -2 9 70.6008 117.555 6
 6 2 -8 5240.97 482.46 5
 -6 -2 8 4448.36 450.609 6
 6 -2 -8 4282.38 443.042 5
 6 -2 -7 6244.87 525.724 5
 6 2 -7 6132.19 512.077 5
 -6 -2 7 6692.07 545.57 6
 6 -2 -6 250.104 133.406 5
 -6 -2 6 99.7922 92.7521 6
 -6 -2 6 145.624 106.52 7
 6 -2 -5 1690.13 265.706 5
 -6 -2 5 1476.24 237.199 7
 -6 2 4 6865.97 492.343 3
 6 -2 -4 7203.55 518.165 5
 -6 -2 4 6625.6 481.412 7
 6 -2 -3 4063.91 382.807 5
 -6 -2 3 3679.46 356.612 7
 6 -2 -2 32662.9 1047.9 5
 -6 2 2 33016.6 1084.12 3
 -6 2 2 35291.5 1013.81 10
 -6 -2 2 33400.7 1062.88 7
 -6 -2 2 32729.2 1081.02 3
 -6 -2 1 1031.55 196.004 3
 -6 2 1 871.407 169.737 10
 -6 2 1 1334.28 230.93 3
 -6 -2 1 821.393 175.746 7
 -6 -2 0 844.091 189.33 3
 -6 2 0 1300.86 219.373 10
 -6 2 0 870.452 200.6 3
 -6 -2 0 1131.05 209.824 7
 -6 2 -1 720.335 169.672 10
 -6 -2 -1 1098.15 199.555 3
 -6 2 -1 1147.13 222.183 3
 -6 2 -1 963.794 194.814 8
 -6 -2 -1 1176.91 208.182 7
 -6 2 -2 74426.8 1698.44 3
 -6 2 -2 78984.4 1686.29 8
 -6 -2 -2 72571.6 1601.28 7
 -6 -2 -2 76907.8 1597.22 3
 -6 -2 -3 14877.3 712.246 3
 -6 2 -3 15696.4 779.776 8
 -6 -2 -4 385.916 112.35 3
 -6 2 -4 390.74 161.784 8
 -6 -2 -5 2751.65 310.255 3
 -6 -2 -5 2634.68 310.793 2
 6 -2 5 2546.61 314.094 9
 -6 2 -5 2877.33 369.018 8
 -6 -2 -6 2649.11 310.868 3
 -6 2 -6 2632.9 361.674 8
 -6 -2 -6 2847.4 333.964 2
 6 -2 6 2471.08 321.977 9
 6 -2 7 834.774 216.707 9
 -6 2 -7 683.143 216.619 8
 -6 -2 -7 345.033 125.791 2
 -6 -2 -8 52314.3 1578.65 8
 -6 2 -8 51819 1660.32 8
 -6 -2 -8 49845.6 1450.11 2
 6 -2 9 8399.92 641.139 9
 -6 -2 -9 9143.09 683.877 8
 -6 2 -9 9948.11 747.074 8
 -6 -2 -9 8395.56 621.124 2
 -6 -2 -10 3313.09 419.284 8
 6 -2 10 2899.35 393.9 9
 6 2 10 3384.26 414.888 28
 6 -2 10 3313.42 403.563 16
 6 -2 10 2616.34 375.822 28
 6 2 10 3245.1 404.226 27
 -6 -2 -10 3469.73 424.238 2
 6 -2 11 7776.76 641.072 9
 6 2 11 7244.11 614.68 28
 6 -2 11 8379.16 670.8 28
 6 -2 11 8812.57 669.654 16
 6 2 11 8167.63 647.854 27
 6 2 12 13071.1 838.118 28
 6 -2 12 12404.2 824.205 28
 6 -2 12 13202.2 842.171 16
 6 2 12 13414.3 825.545 27
 6 -2 12 12579.4 818.457 9
 6 -2 13 2860.51 399.721 16
 6 2 13 1736.02 318.286 28
 6 -2 13 2664.34 393.192 28
 6 2 13 3304.75 419.67 27
 6 2 14 11029.5 764.464 28
 6 -2 14 11343.5 792.382 28
 6 -2 14 11204.2 776.944 16
 6 2 14 12184.8 774.855 27
 6 -2 15 2360.25 362.229 16
 6 2 15 1767.93 306.84 28
 6 -2 15 2324.51 359.892 28
 6 2 15 1770.79 288.136 27
 6 2 16 448.301 168.157 28
 6 -2 16 520.878 183.496 28
 6 2 16 338.97 142.996 27
 6 2 16 459.571 187.42 14
 6 2 17 1859.85 286.185 28
 6 -2 17 1172.45 240.382 28
 6 2 17 1673.83 251.349 27
 6 2 17 1720 290.198 14
 6 2 18 534.359 153.352 28
 6 -2 18 343.657 124.965 28
 6 2 18 377.278 143.261 14
 6 -2 19 185.177 94.2096 28
 6 2 19 126.455 75.8377 28
 6 2 19 197.589 109.453 14
 -6 3 19 534.321 137.411 25
 6 -3 -19 331.218 85.3009 24
 6 3 -18 -4.30106 75.9228 20
 -6 3 18 55.433 101.048 25
 6 3 -18 25.2843 104.842 24
 6 -3 -18 3.93442 75.6756 24
 6 3 -17 127.129 118.927 20
 -6 3 17 29.4371 116.096 25
 6 3 -17 44.6432 121.617 24
 6 -3 -17 -29.706 109.755 24
 6 3 -16 3871.59 403.191 20
 6 3 -16 4011.81 446.944 24
 6 -3 -16 4223.12 431.573 24
 -6 3 15 1369.47 272.742 29
 6 3 -15 1199.19 274.821 24
 6 -3 -15 1316.36 264.742 24
 6 3 -15 1524.81 301.482 21
 -6 3 14 22246.1 1039.85 29
 6 3 -14 20183.4 1032.29 24
 6 -3 -14 20677.7 1022.9 24
 6 3 -14 21243.8 1075.1 21
 -6 3 13 1224.68 263.76 29
 6 3 -13 720.605 208.605 24
 6 -3 -13 902.401 248.912 24
 6 3 -13 983.626 255.402 21
 -6 -3 12 9124.5 720.674 11
 -6 3 12 9020.55 681.469 29
 6 3 -12 8387.83 679.173 24
 6 -3 -12 8473.96 661.975 24
 6 3 -12 8752.08 692.682 21
 6 3 -11 1592.84 302.545 21
 -6 3 11 1900.86 317.156 29
 6 3 -11 2176.86 344.602 17
 6 3 -11 2154.46 339.084 24
 6 -3 -11 1769.33 318.029 28
 6 3 -10 468.633 146.751 28
 -6 3 10 658.821 182.61 29
 6 3 -10 554.713 192.631 17
 6 3 -10 653.157 195.943 24
 6 -3 -9 379.761 148.035 5
 -6 -3 9 272.483 119.498 6
 6 -3 -8 554.934 177.477 5
 -6 -3 8 399.807 164.903 6
 6 -3 -7 89.9452 104.581 5
 -6 -3 7 56.5851 123.102 6
 6 -3 -6 13933.6 763.413 5
 -6 -3 6 13061.8 767.557 6
 6 -3 -5 66.7697 96.9568 5
 -6 -3 5 172.302 114.277 6
 -6 -3 5 320.642 139.831 7
 6 -3 -4 847.548 193.077 5
 -6 -3 4 881.688 207.372 7
 6 -3 -3 5702.52 454.199 5
 -6 3 3 5611.31 455.73 3
 -6 3 3 5532.09 410.286 10
 -6 -3 3 5414.71 456.146 7
 6 -3 -2 24037.6 900.334 5
 -6 3 2 22653.9 919.986 3
 -6 3 2 22816.4 860.076 10
 -6 -3 2 21787.4 895.796 7
 6 -3 -1 17991.8 757.046 5
 -6 3 1 17305.9 814.789 3
 -6 3 1 16817.7 760.209 10
 -6 -3 1 16258 771.777 7
 -6 -3 1 16419.5 779.338 3
 -6 3 0 489.662 148.943 10
 -6 -3 0 517.106 163.322 3
 -6 -3 0 589.523 181.722 7
 -6 -3 -1 302.147 122.08 3
 -6 3 -1 220.391 107.411 10
 -6 -3 -1 536.744 160.368 7
 -6 3 -2 6598.03 526.351 10
 -6 -3 -2 6921.51 510.982 7
 -6 -3 -2 7136.83 493.585 3
 -6 3 -3 8875.95 627.51 10
 -6 -3 -3 10276.2 587.217 3
 -6 -3 -4 3765.13 360.869 3
 -6 3 -4 3701.69 415.517 10
 -6 3 -4 4769.62 463.366 8
 -6 3 -5 22.6497 122.046 10
 6 -3 5 -4.97573 89.8181 9
 -6 -3 -5 -8.40118 89.4437 3
 -6 3 -5 67.535 91.878 8
 -6 -3 -5 41.3781 102.744 2
 -6 3 -6 17895.4 945.563 10
 -6 3 -6 18805 967.331 8
 -6 -3 -6 16229 811.423 2
 6 -3 6 17145.8 837.268 9
 -6 3 -7 2421.76 366.233 10
 6 -3 7 2201.38 320.452 9
 -6 -3 -7 2171.48 312.299 2
 -6 3 -8 2139.77 349.055 10
 6 -3 8 1993.38 318.924 9
 -6 -3 -8 1937.45 312.251 8
 -6 -3 -8 1944.35 311.552 2
 -6 3 -9 43.7137 109.109 10
 6 -3 9 191.017 132.567 9
 -6 -3 -9 -156.107 120.981 8
 6 3 9 -1.27401 122.971 27
 6 3 9 418.994 192.797 14
 -6 -3 -9 308.416 163.325 2
 -6 3 -10 21651.6 1002.73 18
 6 -3 10 19316.8 998.482 28
 6 3 10 20706.5 1034.3 27
 6 -3 10 18204.8 960.398 9
 -6 3 -10 21443.9 1071.78 10
 6 3 10 18860.3 1009.87 14
 -6 3 -11 238.342 114.891 18
 -6 3 -11 636.66 226.219 10
 6 -3 11 229.094 154.169 9
 6 -3 11 69.5139 88.3424 16
 6 3 11 38.2451 128.752 28
 6 -3 11 590.865 172.585 28
 6 3 11 186.442 168.459 27
 6 3 11 513.195 180.775 14
 -6 3 -12 2326.48 335.371 18
 -6 3 -12 2178.08 335.368 10
 6 -3 12 1930.26 324.452 9
 6 -3 12 1912.09 323.307 16
 6 3 12 1562.51 291.072 28
 6 -3 12 2158.26 347.722 28
 6 3 12 1896.79 341.277 27
 6 3 12 2185.08 378.48 14
 -6 3 -13 1518.39 275.397 18
 6 -3 13 1828.1 328.961 16
 6 3 13 1456.63 262.735 28
 6 -3 13 1967.56 352.562 28
 6 3 13 1460.29 303.484 27
 6 3 13 1681.69 337.071 14
 6 3 14 3009.42 388.294 28
 6 -3 14 2606.88 379.663 28
 6 -3 14 2248.19 351.747 16
 6 3 14 2757.59 393.471 27
 6 3 14 2037.92 343.018 14
 6 3 15 5986.97 529.945 28
 6 -3 15 5850.33 546.608 28
 6 -3 15 5576.56 522.533 16
 6 3 15 6095 540.684 27
 6 3 15 5586.24 545.424 14
 6 3 16 1483.4 261.857 28
 6 -3 16 895.931 228.327 28
 6 3 16 1343.54 248.841 27
 6 3 16 1300.19 262.843 14
 6 -3 17 439.074 146.783 28
 6 3 17 391.371 143.448 27
 6 3 17 512.073 176.072 14
 6 3 17 315.521 130.673 28
 6 3 18 831.615 160.41 28
 6 -3 18 548.503 143.879 28
 6 3 18 392.923 108.464 27
 6 3 18 660.422 151.047 14
 6 -3 19 25.6119 61.439 28
 6 3 19 0.58811 64.3754 14
 -6 4 19 560.752 123.868 25
 6 4 -18 5403.66 377.351 20
 -6 4 18 5967.38 421.919 25
 6 4 -18 6258.3 432.735 24
 6 4 -17 948.97 198.775 20
 -6 4 17 896.701 180.234 29
 -6 4 17 920.162 200.513 25
 6 4 -17 1030.29 205.034 24
 6 4 -16 14.6371 99.9802 20
 -6 4 16 200.767 128.707 29
 -6 4 16 97.8616 116.549 25
 6 4 -16 164.86 145.576 24
 6 -4 -16 268.596 134.205 24
 -6 4 15 172.092 141.819 29
 -6 4 15 39.4936 89.3969 25
 6 4 -15 57.2107 130.261 24
 6 -4 -15 -63.3572 102.822 24
 6 4 -15 46.6248 114.307 21
 -6 4 14 22764.6 1076.76 29
 6 4 -14 24092 1088.38 24
 6 -4 -14 22936.4 1026.12 24
 6 4 -14 22015.4 1087.68 21
 -6 4 13 939.86 235.176 29
 6 4 -13 467.666 201.946 24
 6 -4 -13 664.397 161.112 24
 6 4 -13 886.707 250.345 21
 -6 4 12 551.559 208.291 29
 6 4 -12 472.589 172.809 24
 6 -4 -12 752.374 220.16 24
 6 4 -12 588.278 204.367 21
 6 4 -11 215.408 124.756 21
 -6 4 11 309.234 146.248 29
 6 4 -11 248.451 141.555 17
 6 4 -10 1521.83 287.448 21
 -6 4 10 1795.04 310.701 29
 6 4 -10 1915.07 335.177 17
 6 -4 -10 1792.81 294.78 28
 6 -4 -9 1083.09 235.687 28
 6 4 -9 1466.04 287.679 17
 6 -4 -9 1241.51 257.22 23
 -6 -4 8 8738.66 668.686 6
 6 -4 -8 9606.11 680.114 5
 -6 -4 7 7807.25 623.911 6
 6 -4 -7 7905.24 602.822 5
 6 -4 -6 6231.7 518.69 5
 -6 -4 6 5432.76 514.466 6
 6 -4 -5 2747.12 341.637 5
 -6 -4 5 2155.41 329.336 6
 6 -4 -4 16779.9 800.73 5
 -6 4 4 16470.1 744.338 10
 -6 -4 4 15024.2 802.83 7
 -6 -4 4 16394.5 852.121 6
 6 -4 -3 98514.7 1884.44 5
 -6 4 3 94086.7 1825.54 10
 -6 -4 3 92134.2 1935.71 7
 6 -4 -2 8811.26 551.41 5
 -6 4 2 7595 530.843 10
 -6 -4 2 7835.86 565.558 7
 6 -4 -1 5439.28 416.736 5
 -6 4 1 4743.47 439.255 10
 -6 -4 1 4869.61 440.383 7
 -6 -4 0 239.339 123.441 3
 -6 4 0 -31.3092 98.1698 10
 -6 -4 0 42.7757 109.464 7
 -6 -4 -1 557.154 154.274 3
 -6 4 -1 726.959 194.959 10
 -6 -4 -1 583.895 170.13 7
 -6 4 -2 4026.08 427.384 10
 -6 -4 -2 3790.11 394.649 7
 -6 -4 -2 4153.46 384.136 3
 -6 4 -3 37.2079 109.534 10
 -6 -4 -3 52.7252 67.8428 3
 -6 -4 -3 239.266 155.843 7
 -6 -4 -4 12380.6 649.824 3
 -6 4 -4 10500.8 716.47 10
 -6 4 -5 2096.36 331.262 10
 -6 -4 -5 2228.01 313.725 2
 6 -4 5 2278.86 302.136 9
 -6 4 -6 5058.37 512.012 10
 6 -4 6 4941.48 447.901 9
 -6 -4 -6 4449.94 444.347 2
 -6 4 -7 -69.7693 141.928 10
 6 -4 7 31.2213 101.389 9
 -6 -4 -7 75.2243 87.1168 2
 -6 4 -8 4741.43 513.87 10
 -6 4 -8 5126.76 503.467 18
 6 -4 8 4355.78 445.309 9
 6 4 8 3744.45 435.362 27
 -6 -4 -8 4614.49 471.767 2
 6 4 8 4686.73 496.829 14
 -6 4 -9 4040.82 467.499 10
 -6 4 -9 3491.31 423.08 18
 6 -4 9 3563.19 426.073 28
 6 -4 9 3232.76 398.158 9
 6 4 9 3250.25 431.116 27
 6 4 9 3020.61 407.346 14
 -6 4 -10 4290.61 477.839 10
 -6 4 -10 3704.13 437.716 18
 6 -4 10 3503.34 430.174 28
 6 4 10 3857.95 471.052 27
 6 4 10 3564.88 460.872 14
 6 -4 10 3049.46 390.899 9
 -6 4 -11 479.732 181.322 10
 6 -4 11 290.667 161.787 9
 6 -4 11 219.965 125.563 28
 6 4 11 471.52 187.325 27
 6 4 11 150.968 110.689 14
 -6 4 -11 394.15 161.378 18
 -6 4 -12 3151.27 411.334 18
 6 -4 12 3840 451.917 28
 6 4 12 3096.3 430.009 27
 6 4 12 3491.92 462.564 14
 -6 4 -13 10441.3 722.142 18
 6 -4 13 10642.7 738.079 28
 6 -4 13 11854.9 747.477 16
 6 4 13 10178.3 747.195 27
 6 4 13 9915.57 748.78 14
 -6 4 -14 4430.31 459.577 18
 6 -4 14 3462.87 418.242 28
 6 -4 14 4159.89 432.906 16
 6 4 14 4183.35 474.42 27
 6 4 14 3962.32 463.666 14
 -6 4 -15 18081.8 861.602 18
 6 -4 15 17828.4 885.665 28
 6 -4 15 18038.5 873.482 16
 6 4 15 18308.7 929.902 27
 6 4 15 15970.8 884.446 14
 -6 4 -16 622.336 162.12 18
 6 -4 16 759.143 193.572 28
 6 4 16 276.502 133.721 27
 6 4 16 796.101 209.293 14
 6 -4 17 -25.0358 87.5583 28
 6 4 17 101.55 117.313 27
 6 4 17 -244.279 141.83 14
 6 -4 18 3067.73 280.89 28
 6 4 18 2960.24 284.223 27
 6 4 18 3162.7 296.379 14
 6 5 -18 64.6059 77.1233 20
 6 5 -17 19.058 81.5561 20
 -6 5 17 -2.67064 75.9915 29
 -6 5 17 99.2719 77.5893 25
 6 5 -16 799.07 194.27 20
 -6 5 16 799.191 202.655 29
 6 5 -16 1138.8 214.037 24
 6 5 -15 513.189 178.243 20
 -6 5 15 453.033 159.948 29
 -6 5 14 26.9552 109.639 29
 6 5 -14 243.531 160.624 21
 -6 5 13 -79.6183 164.206 29
 6 5 -13 -109.881 132.034 21
 -6 5 12 5544.37 563.333 29
 6 5 -12 5675.01 580.041 21
 6 5 -11 1347.75 299.598 17
 -6 5 11 1530.1 320.516 29
 6 5 -11 1230.72 286.751 21
 6 5 -10 1318 270.744 21
 -6 5 10 1739.15 322.93 29
 6 5 -10 1390.32 276.485 17
 6 5 -9 258.13 128.944 21
 -6 5 9 557.798 175.607 12
 -6 5 9 668.069 230.429 29
 6 5 -9 465.627 179.592 17
 6 -5 -9 696.323 191.488 23
 6 5 -8 4915.13 513.772 17
 -6 5 8 5118.33 513.078 26
 6 -5 -8 6510.33 545.638 23
 6 -5 -7 936.932 224.93 5
 6 5 -7 421.455 138.299 17
 -6 5 7 678.169 214.156 26
 6 -5 -7 628.721 177.707 23
 6 -5 -6 9761.72 645.938 5
 -6 -5 6 9189.51 679.79 6
 6 -5 -5 2081.52 290.333 5
 -6 -5 5 1816.88 309.986 6
 -6 5 4 327.171 156.49 10
 6 -5 -4 254.711 121.134 5
 -6 -5 4 352.475 163.376 7
 -6 -5 4 141.419 87.5247 6
 -6 5 3 40794.3 1282.5 10
 -6 -5 3 38904.7 1318.11 7
 -6 5 2 4966.08 458.603 10
 -6 -5 2 5271.54 497.072 7
 -6 5 1 3215.84 385.537 10
 -6 -5 1 2899.52 359.364 7
 -6 5 0 7252.19 573.041 10
 -6 -5 0 8211.8 589.697 7
 -6 -5 0 7450.39 542.767 3
 -6 5 -1 12286.3 758.844 10
 -6 -5 -1 13591.7 756.664 7
 -6 -5 -1 13703.2 716.423 3
 -6 5 -2 83.6994 94.4647 10
 -6 -5 -2 41.9555 63.8604 3
 -6 -5 -2 -134.394 138.355 7
 -6 5 -3 -46.9336 121.145 10
 -6 -5 -3 66.7878 91.7124 7
 -6 5 -4 376.424 167.569 10
 -6 -5 -4 679.587 193.109 2
 -6 5 -5 85.9729 115.875 10
 -6 -5 -5 166.164 122.845 2
 -6 5 -6 4684.52 502.963 10
 -6 5 -6 4841.5 484.35 18
 -6 -5 -6 4141.27 445.994 2
 6 5 6 4169.33 452.895 27
 6 5 6 4260.1 465.408 14
 -6 5 -7 3067.09 411.214 10
 -6 5 -7 3265.9 414.591 18
 6 5 7 2673.52 381.7 27
 6 5 7 2767.91 392.043 14
 -6 5 -8 6137.62 574.829 10
 -6 5 -8 6407.88 577.548 18
 6 5 8 5579.7 549.89 27
 6 5 8 6966.05 621.964 14
 -6 5 -9 4418.57 488.915 10
 -6 5 -9 4690.01 502.071 18
 6 5 9 4037.87 480.47 27
 6 5 9 4663.19 518.084 14
 -6 5 -10 7121.26 607.806 10
 -6 5 -10 6425.1 588.311 18
 6 5 10 6436.31 603.017 27
 6 5 10 6652 616.963 14
 -6 5 -11 508.624 184.936 18
 6 5 11 440.131 160.526 27
 6 5 11 607.412 201.233 14
 -6 5 -12 269.75 147.202 18
 6 5 12 644.656 197.714 27
 6 5 12 368.325 169.731 14
 -6 5 -13 1703.93 303.369 18
 6 -5 13 1856.41 293.148 28
 6 5 13 1554.24 301.57 27
 6 5 13 1292.42 280.153 14
 -6 5 -14 11066.9 720.005 18
 6 -5 14 10895.7 669.561 28
 6 5 14 11341.5 757.964 27
 6 5 14 11111.2 742.135 14
 -6 5 -15 5330.22 472.789 18
 6 -5 15 6223.66 477.897 28
 6 5 15 5238.28 499.887 27
 6 5 15 5891.17 513.479 14
 -6 5 -16 4458.95 389.868 18
 6 5 16 4484.46 425.135 27
 6 5 16 4653.49 413.427 14
 -6 5 -17 6256.65 404.442 18
 6 5 17 6438.54 454.653 27
 6 5 17 6298.41 414.58 14
 6 5 18 4056.26 310.375 27
 6 6 -17 42.8399 75.9304 20
 -6 6 17 231.51 107.346 29
 6 6 -16 1383.7 228.521 20
 -6 6 16 1610.99 256.465 29
 6 6 -15 211.497 145.997 20
 -6 6 15 52.2091 125.522 29
 6 6 -14 2946.73 380.328 20
 -6 6 14 2588.64 369.184 29
 -6 6 13 1537.18 308.564 29
 6 6 -13 1498.65 299.233 21
 -6 6 12 125.355 141.844 29
 6 6 -12 19.743 120.142 21
 -6 6 11 38360.4 1493.27 29
 6 6 -11 37868.3 1446.78 21
 -6 6 10 98.3582 136.147 29
 6 6 -10 454.645 225.422 17
 6 6 -10 179.923 164.083 21
 6 6 -9 617.711 221.819 17
 6 6 -9 605.087 214.08 21
 -6 6 9 390.22 188.67 29
 6 6 -8 3086.07 407.715 21
 -6 6 8 3334.93 436.332 12
 6 6 -8 3306.84 447.607 17
 -6 6 8 2666.68 383.966 26
 6 6 -7 29452.2 1271.51 17
 -6 6 7 29608.3 1250.41 26
 -6 6 7 29546.4 1307.83 12
 -6 6 6 329.679 154.643 12
 6 6 -6 514.943 165.528 17
 -6 6 6 605.281 210.256 26
 -6 6 5 1970.9 358.916 12
 6 6 -5 2492.13 357.111 17
 -6 6 5 2621.57 366.983 26
 -6 6 4 -14.9206 141.047 12
 6 6 -4 34.322 116.662 17
 -6 -6 4 -349.704 155.114 7
 -6 6 4 -174.708 143.87 26
 -6 -6 4 117.34 98.5125 6
 -6 -6 3 13413.2 799.46 7
 -6 6 3 14199.9 820.888 26
 -6 6 3 14652.2 924.117 12
 -6 6 2 5102.19 500.641 10
 -6 -6 2 5023.12 496.625 7
 -6 6 2 5231 559.764 12
 -6 6 1 34364.6 1283.86 10
 -6 -6 1 33191.1 1236.5 7
 -6 6 1 32615.5 1361.48 12
 -6 6 0 253.069 150.779 12
 -6 -6 0 201.414 135.144 3
 -6 -6 0 384.807 131.085 7
 -6 6 0 201.949 130.337 10
 -6 6 -1 387.767 170.987 12
 -6 6 -1 515.352 207.729 10
 -6 -6 -1 677.171 183.136 7
 -6 6 -2 8812.71 677.843 10
 -6 -6 -2 8636.31 627.5 7
 -6 6 -2 9407 698.002 12
 -6 6 -3 3091.88 414.737 10
 -6 6 -3 3174.52 397.03 18
 6 6 3 3173.31 394.021 27
 -6 -6 -3 3474.52 395.469 7
 -6 6 -3 2986.45 377.812 26
 6 6 3 3875.67 438.278 22
 -6 6 -3 3372.91 405.701 12
 -6 6 -4 3274.79 413.536 18
 -6 6 -4 2883.91 390.65 10
 6 6 4 3631.71 431.248 27
 -6 6 -4 2945.3 376.398 26
 6 6 4 2622.42 355.978 13
 -6 6 -5 422.605 144.041 18
 -6 6 -5 527.417 205.922 10
 6 6 5 666.697 212.909 27
 -6 6 -5 349.482 126.442 26
 -6 6 -6 7237.87 634.91 10
 -6 6 -6 7672.3 642.054 18
 6 6 6 6975.49 607.642 27
 6 6 6 7750.33 647.398 14
 -6 6 -7 7366 642.391 10
 -6 6 -7 7749.42 654.181 18
 6 6 7 7290.62 634.315 27
 6 6 7 7933.36 663.225 14
 -6 6 -8 15369.1 912.992 10
 -6 6 -8 14521.8 904.595 18
 6 6 8 13682.6 872.627 27
 6 6 8 14721.7 909.61 14
 -6 6 -9 1741.39 323.146 18
 6 6 9 1661.92 325.902 27
 6 6 9 1367.25 293.041 14
 -6 6 -10 16428.6 959.214 18
 6 6 10 15682.4 947.765 27
 6 6 10 15793 941.286 14
 -6 6 -11 5535.21 557.294 18
 6 6 11 4539.96 509.108 27
 6 6 11 5590.05 560.974 14
 -6 6 -12 239.687 165.412 18
 6 6 12 234.326 148.975 27
 6 6 12 119.956 122.572 14
 6 6 12 301.194 150.748 22
 -6 6 -13 3526.05 428.741 18
 6 6 13 3060.38 413.181 27
 6 6 13 2765 361.708 14
 6 6 13 3745.01 394.337 22
 -6 6 -14 19437.3 909.818 18
 6 6 14 18201.5 920.223 27
 6 6 14 18373.3 872.065 14
 -6 6 -15 488.816 159.957 18
 6 6 15 729.476 202.332 27
 6 6 15 886.011 194.937 14
 -6 6 -16 18.3204 83.3687 18
 6 6 16 137.436 117.195 27
 -6 6 -17 881.84 153.644 18
 6 6 17 848.961 164.152 27
 6 7 -17 2301.24 219.711 20
 6 7 -16 338.275 121.617 20
 -6 7 16 281.055 116.786 29
 6 7 -15 603.131 178.178 20
 -6 7 15 465.312 184.261 29
 6 7 -14 1620.25 276.098 20
 -6 7 14 1407.17 271.059 29
 6 7 -13 5268.74 490.892 20
 -6 7 13 5955.94 558.235 29
 6 7 -12 2444.15 315.426 30
 -6 7 12 2432.43 377.969 29
 6 7 -12 2211.04 344.076 21
 -6 7 11 444.17 192.121 29
 6 7 -11 668.272 192.067 30
 6 7 -11 566.006 192.707 21
 -6 7 10 9321.08 746.768 29
 6 7 -10 9904.24 717.889 21
 -6 7 9 12798.8 877.488 29
 6 7 -9 12031.3 835.462 17
 6 7 -9 13673.1 850.02 21
 -6 7 8 12464.9 864.052 29
 6 7 -8 12481.4 855.387 17
 6 7 -8 13860.3 853.803 21
 6 7 -7 1221.09 287.51 17
 -6 7 7 1028.93 259.956 26
 -6 7 6 689.463 244.156 12
 6 7 -6 509.805 193.134 17
 -6 7 6 811.343 239.719 26
 6 7 -5 3500.08 448.677 17
 -6 7 5 4161.21 482.933 26
 -6 7 5 4165.31 506.377 12
 6 7 -4 7038.66 621.212 17
 -6 7 4 7102.53 614.041 26
 -6 7 4 6741.97 650.462 12
 6 7 -3 4862.1 514.64 17
 -6 7 3 4302.66 468.391 26
 6 7 -3 4880.9 472.268 22
 -6 7 3 4191.8 520.444 12
 6 7 -2 8833.59 686.888 17
 -6 7 2 8555.99 666.337 26
 6 7 -2 9563.53 660.422 22
 -6 7 2 8618.63 731.73 12
 6 7 -1 4190.86 467.537 17
 -6 7 1 3285.68 422.681 26
 6 7 -1 4433.08 457.944 22
 -6 7 1 3930.97 488.178 12
 -6 7 0 28981.6 1248.63 10
 6 7 0 32043.5 1278.5 17
 6 7 0 31400.4 1198.81 27
 -6 7 0 30081.2 1236.11 26
 6 7 0 30843.3 1288.84 13
 6 7 0 31907.9 1238.81 22
 -6 7 0 31320.1 1359.3 12
 -6 7 -1 21749.1 1090.33 10
 6 7 1 24012.2 1106.79 17
 6 7 1 22886.7 1033.95 27
 -6 7 -1 21580.4 1054.17 26
 6 7 1 21634.8 1075.79 13
 6 7 1 22258.2 1047.94 22
 -6 7 -1 22871.9 1138.56 12
 -6 7 -2 181.419 135.592 12
 -6 7 -2 5.87829 166.724 10
 6 7 2 9.11214 93.109 27
 -6 7 -2 -3.40551 107.902 26
 6 7 2 183.916 192.882 13
 6 7 2 -22.171 138.945 22
 -6 7 -3 1792.6 305.722 12
 -6 7 -3 2143.95 368.615 10
 6 7 3 1735.43 309.396 27
 -6 7 -3 1636.5 302.519 26
 6 7 3 1942.29 331.803 13
 6 7 3 2409.71 364.101 22
 -6 7 -4 11332.2 805.356 10
 -6 7 -4 10923.3 782.026 18
 6 7 4 11462.7 765.725 27
 -6 7 -4 10021.3 730.785 26
 6 7 4 12107 798.435 13
 6 7 4 10867.4 763.794 22
 -6 7 -5 8101.25 679.202 10
 -6 7 -5 7398.81 651.083 18
 6 7 5 7843.23 647.111 27
 -6 7 -5 7208.6 624.905 26
 6 7 5 8173.09 652.775 13
 6 7 5 8026.13 664.912 22
 -6 7 -6 6193.96 587.245 10
 -6 7 -6 6317.38 600.228 18
 6 7 6 7095.97 622.111 27
 -6 7 -6 6442.25 599.186 26
 6 7 6 7809.06 640.97 13
 6 7 6 6928.56 629.607 22
 -6 7 -7 629.023 201.981 18
 6 7 7 1048.77 268.464 27
 -6 7 -7 415.821 172.917 26
 6 7 7 1136.39 256.644 13
 6 7 7 712.417 213.789 22
 -6 7 -8 860.134 234.66 18
 6 7 8 907.904 249.328 27
 -6 7 -8 1157.72 267.078 26
 6 7 8 608.481 207.863 22
 -6 7 -9 904.824 260.247 18
 6 7 9 647.433 188.771 27
 6 7 9 783.249 222.779 22
 -6 7 -10 6681.31 612.845 18
 6 7 10 5500.74 550.166 27
 6 7 10 5314.72 525.682 22
 -6 7 -11 1787.83 326.2 18
 6 7 11 1697.94 313.882 27
 6 7 11 1717.88 281.808 22
 -6 7 -12 161.607 139.25 18
 6 7 12 396.772 134.781 22
 -6 7 -13 1449.61 278.384 18
 6 7 13 1532.23 280.557 27
 6 7 13 1525.54 243.875 22
 -6 7 -14 -88.0499 121.378 18
 6 7 14 73.5599 106.287 27
 -6 7 -15 495.746 152.17 18
 6 7 15 553.636 163.342 27
 -6 7 -15 625.306 167.155 26
 -6 7 -16 228.123 95.4778 18
 6 7 16 95.7077 88.0644 27
 -6 7 -16 29.122 75.3613 26
 6 8 -15 3419.51 300.384 20
 -6 8 15 3442.47 322.121 29
 6 8 -14 5683.41 422.463 20
 -6 8 14 5360.1 450.716 29
 6 8 -13 3252.63 351.699 20
 -6 8 13 2477.41 337.79 29
 6 8 -12 22118.7 951.512 20
 6 8 -12 20671.8 831.534 30
 -6 8 12 20248.9 990.022 29
 6 8 -11 1439.5 263.675 20
 6 8 -11 1236.41 238.94 30
 -6 8 11 1259.07 277.07 29
 6 8 -10 754.975 202.684 20
 -6 8 10 974.554 261.6 29
 6 8 -10 967.461 224.5 30
 6 8 -9 1836.07 305.702 30
 -6 8 9 1998.93 362.765 29
 -6 8 8 2324.03 393.175 29
 6 8 -8 2354.47 376.245 17
 6 8 -7 506.893 188.137 17
 -6 8 7 388.984 193.276 29
 -6 8 7 638.351 218.445 26
 -6 8 6 1681.86 336.087 29
 6 8 -6 1733.79 316.579 17
 -6 8 6 1415.56 286.225 26
 6 8 -5 1774.47 322.563 17
 -6 8 5 2102.77 361.299 26
 6 8 -4 66.9824 135.751 17
 -6 8 4 324.369 153.843 26
 6 8 -4 285.243 126.902 22
 6 8 -3 7429.87 635.935 17
 -6 8 3 8319.08 666.54 26
 6 8 -3 7124.41 582.365 22
 6 8 -2 323.923 140.932 17
 -6 8 2 91.3481 111.521 26
 6 8 -2 183.478 147.327 22
 6 8 -1 3154.73 413.341 17
 -6 8 1 3465.68 433.651 26
 6 8 -1 4202.26 475.685 22
 -6 8 0 261.755 139.246 26
 6 8 0 677.519 236.032 13
 6 8 0 606.939 190.662 22
 -6 8 -1 8215.12 665.477 26
 6 8 1 7700.31 668.592 13
 6 8 1 8534.55 674.325 22
 -6 8 -2 4094.69 477.799 26
 6 8 2 4649 518.314 13
 6 8 2 4981.36 527.081 22
 6 8 3 1080.14 224.238 27
 -6 8 -3 1146.87 258.142 26
 6 8 3 1263.1 281.162 13
 6 8 3 925.557 234.939 22
 6 8 4 3738.17 439.257 27
 -6 8 -4 3686.16 462.511 26
 6 8 4 4336.15 506.265 13
 6 8 4 3704.5 464.939 22
 -6 8 -5 24572.3 1070.2 15
 6 8 5 24335.4 1109.44 27
 -6 8 -5 21890.5 1090.21 26
 6 8 5 23299.4 1134.41 13
 6 8 5 21665.2 1106.6 22
 -6 8 -6 67.9044 117.845 18
 6 8 6 -57.6597 121.22 27
 -6 8 -6 252.944 130.463 15
 -6 8 -6 184.057 143.658 26
 6 8 6 29.2391 119.156 13
 6 8 6 174.194 138.019 22
 6 8 7 67.4084 99.3743 27
 -6 8 -7 50.3111 82.9747 15
 -6 8 -7 178.33 149.032 18
 -6 8 -7 35.726 129.328 26
 6 8 7 -85.0317 142.507 13
 6 8 7 147.227 149.569 22
 -6 8 -8 1115.89 268.112 18
 6 8 8 869.303 221.101 27
 -6 8 -8 991.706 220.433 15
 -6 8 -8 759.127 216.209 26
 6 8 8 858.931 221.743 13
 6 8 8 693.435 222.715 22
 -6 8 -9 1064.9 252.739 18
 6 8 9 1004.16 251.756 27
 -6 8 -9 1210.48 231.29 15
 -6 8 -9 934.753 234.905 26
 6 8 9 981.727 218.994 13
 6 8 9 1107.19 260.597 22
 -6 8 -10 186.666 187.138 18
 6 8 10 -59.0391 152.436 27
 -6 8 -10 -61.4972 81.7157 15
 -6 8 -10 -72.9857 137.085 26
 6 8 10 0.73584 140.149 22
 -6 8 -11 -51.8432 167.056 18
 6 8 11 -45.5226 133.027 27
 -6 8 -11 200.703 117.645 15
 -6 8 -11 139.157 138.116 26
 6 8 11 127.111 130.79 22
 -6 8 -12 1177.77 240.911 18
 6 8 12 1250.64 262.106 27
 -6 8 -12 1497.44 227.564 15
 -6 8 -12 1131.83 229.371 26
 6 8 12 1015.09 195.98 22
 -6 8 -13 211.039 117.849 18
 6 8 13 156.965 112.071 27
 -6 8 -13 111.979 98.8231 26
 -6 8 -14 19.0926 90.5724 18
 6 8 14 93.6406 105.649 27
 -6 8 -14 -71.143 98.6396 26
 6 8 15 1729.15 208.306 27
 -6 8 -15 1884.02 212.959 26
 -6 9 14 -74.3601 80.761 29
 6 9 -13 1265.5 186.721 20
 -6 9 13 859.281 183.454 29
 6 9 -12 53.8963 73.57 20
 -6 9 12 106.54 73.4961 19
 6 9 -12 184.912 86.9918 30
 -6 9 12 -13.7044 114.951 29
 6 9 -11 562.113 161.999 20
 -6 9 11 329.727 133.185 19
 6 9 -11 405.017 138.878 30
 -6 9 11 207.481 129.248 29
 6 9 -10 165.683 77.3611 20
 6 9 -10 84.2596 94.9619 30
 -6 9 10 -18.315 139.786 29
 6 9 -9 329.892 159.413 30
 -6 9 9 267.873 150.375 29
 6 9 -8 369.888 185.532 30
 -6 9 8 37.0796 125.986 29
 6 9 -7 5282.77 537.807 30
 -6 9 7 4326.04 494.986 29
 6 9 -6 86.5035 131.333 30
 -6 9 6 38.0647 143.479 29
 6 9 -6 156.465 151.298 17
 -6 9 6 4.85999 108.939 26
 6 9 -5 9985.31 755.07 30
 -6 9 5 11571 805.812 29
 -6 9 5 10935.6 729.804 15
 -6 9 5 10149.4 723.85 26
 6 9 -5 10786.7 677.359 22
 -6 9 4 714.657 200.061 29
 6 9 -4 528.984 195.308 30
 -6 9 4 509.732 175.153 15
 -6 9 4 644.426 206.522 26
 6 9 -4 701.019 202.745 22
 -6 9 3 244.049 126.667 15
 -6 9 3 332.445 154.591 26
 6 9 -3 519.418 206.748 22
 -6 9 2 4406.07 464.907 15
 -6 9 2 4403.7 493.902 26
 6 9 -2 4802.55 498.417 22
 -6 9 1 1559.93 275.692 15
 -6 9 1 1731.75 316.988 26
 6 9 -1 1667.71 291.123 22
 6 9 0 1781.07 321.555 30
 -6 9 0 1923.75 309.441 15
 -6 9 0 1981.17 340.414 26
 6 9 0 2103.87 346.926 22
 6 9 1 2228.87 348.768 30
 -6 9 -1 3001.09 393.752 15
 -6 9 -1 2740.05 388.282 26
 6 9 1 2746.48 398.074 22
 -6 9 -2 -80.0038 93.4957 15
 -6 9 -2 10.1457 118.023 26
 6 9 2 -103.784 139.488 13
 6 9 2 -47.4541 136.751 22
 -6 9 -3 83.0371 102.262 15
 -6 9 -3 -21.835 124.55 26
 6 9 3 -86.3645 153.954 13
 6 9 3 50.5772 120.373 22
 -6 9 -4 362.635 122.548 15
 -6 9 -4 274.438 172.33 26
 6 9 4 464.691 191.23 13
 6 9 4 300.422 173.813 22
 -6 9 -5 598.975 174.027 15
 -6 9 -5 727.595 214.892 26
 6 9 5 454.534 174.009 13
 6 9 5 553.423 193.216 22
 -6 9 -6 517.288 196.209 15
 -6 9 -6 236.907 161.306 26
 6 9 6 403.714 180.206 13
 6 9 6 218.891 118.643 22
 6 9 7 0.3634 121.488 27
 -6 9 -7 141.042 120.825 15
 -6 9 -7 96.3099 119.285 26
 6 9 7 38.6024 98.0189 13
 6 9 7 -7.90913 107.143 22
 6 9 8 1596.68 262.795 27
 -6 9 -8 1289.95 231.262 15
 -6 9 -8 1315.9 270.86 26
 6 9 8 1366.57 256.782 13
 6 9 8 1389.04 275.368 22
 6 9 9 751.266 190.938 27
 -6 9 -9 694.953 171.378 15
 -6 9 -9 764.191 212.116 26
 6 9 9 640.913 193.219 13
 6 9 9 831.356 221.909 22
 6 9 10 347.467 153.544 27
 -6 9 -10 62.2889 75.2877 15
 -6 9 -10 358.679 149.001 26
 6 9 10 440.279 142.562 13
 6 9 10 253.283 127.059 22
 6 9 11 286.69 130.066 27
 -6 9 -11 123.619 83.379 15
 -6 9 -11 261.334 138.747 26
 6 9 11 176.745 85.3316 22
 -6 9 -12 2992.43 262.1 15
 6 9 12 3117.48 305.739 27
 -6 9 -12 3549.6 335.448 26
 6 9 13 1975.2 224.836 27
 -6 9 -13 2086.95 235.271 26
 6 10 -11 1503.91 196.404 30
 -6 10 11 1116.93 182.794 19
 -6 10 11 1542.07 216.275 29
 -6 10 10 299.782 122.569 19
 6 10 -10 209.83 104.832 30
 -6 10 10 406.881 136.428 29
 -6 10 9 -5.55059 90.1632 19
 6 10 -9 -28.2639 108.881 30
 -6 10 9 -198.76 169.661 29
 6 10 -8 3.5177 115.114 30
 -6 10 8 -3.35133 119.985 29
 6 10 -7 2390.58 340.62 30
 -6 10 7 2618.18 345.248 29
 6 10 -6 1023.91 242.029 30
 -6 10 6 1554.98 287.245 29
 6 10 -5 666.759 211.552 30
 -6 10 5 516.789 160.689 29
 6 10 -5 690.991 169.566 22
 6 10 -4 377.427 156.32 30
 -6 10 4 605.072 207.562 15
 -6 10 4 185.277 110.465 26
 6 10 -4 292.13 133.565 22
 -6 10 3 223.499 124.411 15
 -6 10 3 435.514 194.555 26
 6 10 -3 359.596 149.456 22
 6 10 -3 359.815 172.453 30
 6 10 -2 12.1942 131.671 30
 -6 10 2 201.651 97.0164 15
 -6 10 2 125.194 103.285 26
 6 10 -2 365.204 165.919 22
 6 10 -1 -63.9857 127.537 30
 -6 10 1 43.2115 113.888 26
 6 10 -1 28.2283 134.316 22
 6 10 0 4143.53 443.933 30
 -6 10 0 3605.52 411.416 15
 -6 10 0 3902.99 432.95 26
 6 10 0 3824.17 445.068 22
 -6 10 -1 1701.44 280.303 15
 -6 10 -1 1585.36 282.736 26
 6 10 1 1796.97 314.457 22
 -6 10 -2 -99.1037 144.123 15
 -6 10 -2 -14.5594 120.101 26
 6 10 2 -137.624 173.597 22
 -6 10 -3 692.864 200.896 15
 -6 10 -3 715.609 199.09 26
 6 10 3 842.734 227.402 22
 -6 10 -4 3867.39 411.44 15
 -6 10 -4 4204.41 430.373 26
 6 10 4 3805.37 446.893 13
 6 10 4 4260.96 466.873 22
 -6 10 -5 1274.91 234.522 15
 -6 10 -5 1450.08 266.17 26
 6 10 5 1298.73 272.628 13
 6 10 5 1194.6 256.253 22
 -6 10 -6 161.258 112.016 15
 -6 10 -6 7.24195 103.955 26
 6 10 6 -111.377 139.371 13
 6 10 6 -36.7291 130.852 22
 -6 10 -7 -43.6974 98.1366 15
 -6 10 -7 -126.023 123.087 26
 6 10 7 -38.1568 118.183 13
 6 10 7 -172.611 154.275 22
 -6 10 -8 -9.22832 69.6903 15
 -6 10 -8 -170.302 126.997 26
 6 10 8 -36.8045 100.363 13
 6 10 8 -12.2558 99.62 22
 -6 10 -9 1794.57 232.233 15
 -6 10 -9 1917.45 256.546 26
 6 10 9 1875.58 251.747 13
 6 10 9 1977.81 265.875 22
 -6 10 -10 908.352 151.779 15
 -6 10 -10 934.105 170.78 26
 6 10 10 739.186 149.171 13
 6 10 10 819.957 161.631 22
 -6 10 -11 -36.0002 81.6889 26
 -6 11 9 1055.3 172.335 19
 6 11 -9 1022.09 162.461 30
 -6 11 8 183.446 102.198 19
 6 11 -8 99.0985 93.3658 30
 -6 11 7 8553.31 539.795 19
 6 11 -7 9021.33 539.699 30
 -6 11 6 5248.72 444.011 19
 6 11 -6 5596.34 454.268 30
 -6 11 5 1292.29 228.623 19
 6 11 -5 1262.56 234.385 30
 6 11 -5 1202.65 193.187 22
 -6 11 4 4369.6 417.448 19
 6 11 -4 5474.16 464.733 30
 6 11 -4 4612.73 392.95 22
 -6 11 3 2491.19 324.551 19
 6 11 -3 2443.63 319.734 30
 6 11 -3 2500.69 309.649 22
 -6 11 2 86.0082 94.2109 19
 6 11 -2 -20.2326 100.07 30
 -6 11 2 265.334 160.405 15
 6 11 -2 198.435 144.981 22
 -6 11 1 74.4819 80.9951 19
 6 11 -1 99.9079 85.8445 30
 -6 11 1 -86.7791 135.97 15
 -6 11 0 -253.248 171.76 15
 6 11 0 57.1719 105.255 22
 -6 11 -1 2187.46 282.416 15
 6 11 1 2956.29 360.656 22
 -6 11 -2 513.393 159.935 15
 6 11 2 433.368 177.993 22
 -6 11 -3 523.747 146.081 15
 6 11 3 641.544 203.098 22
 -6 11 -4 38.8524 86.2711 15
 6 11 4 -34.753 121.179 22
 -6 11 -5 -44.9082 89.9481 15
 6 11 5 -91.5036 106.686 22
 -6 11 -6 563.89 126.711 15
 6 11 6 761.33 169.406 22
 -6 11 -7 434.605 98.2115 15
 6 11 7 543.443 147.341 22
 6 11 8 1104.04 162.707 22
 6 12 -3 101.993 62.1079 22
 6 12 -2 1611.09 218.055 22
 6 12 -1 2815.39 283.451 22
 -6 12 0 269.914 119.521 15
 6 12 0 -57.0364 76.7444 22
 -6 12 -1 306.221 108.547 15
 6 12 1 248.091 115.336 22
 6 12 2 -7.3079 78.6567 22
 6 12 3 -177.054 112.939 22
 6 12 4 499.914 123.653 22
 7 0 -19 943.166 159.436 24
 7 0 -18 31.7491 103.003 24
 7 0 -17 -34.9066 124.841 24
 7 0 -16 63.7636 119.64 24
 7 0 -15 13237.4 821.155 24
 7 0 -15 13367.6 744.731 21
 7 0 -14 -125.472 160.856 24
 7 0 -14 170.778 115.927 21
 7 0 -13 6089.38 587.416 24
 7 0 -13 7006.93 590.015 21
 7 0 -12 8.82886 87.1881 21
 7 0 -12 -70.0343 158.139 24
 7 0 -11 6211.4 598.759 28
 7 0 -11 6021.58 581.811 24
 7 0 -11 6849.02 587.766 21
 7 0 -10 -36.2062 123.861 28
 7 0 -9 -256.008 143.835 28
 7 0 -8 -70.6607 130.459 5
 7 0 -7 -28.1704 96.8929 5
 -7 0 7 34.2517 149.364 3
 7 0 -6 402.002 166.36 5
 -7 0 6 -41.0625 138.221 3
 -7 0 5 16215.3 836.053 3
 -7 0 4 60.7368 99.3624 3
 -7 0 3 1530.59 268.075 3
 -7 0 2 6.42003 111.251 3
 -7 0 1 895.962 202.008 3
 -7 0 0 -34.721 100.851 3
 -7 0 -1 1778.27 285.106 3
 -7 0 -2 -2.05609 111.795 3
 -7 0 -3 14317.7 790.119 3
 -7 0 -4 28.213 142.367 3
 -7 0 -5 30359.9 1215.14 8
 -7 0 -6 312.183 185.974 8
 -7 0 -7 -16.8433 128.177 8
 7 0 8 -205.89 172.239 28
 -7 0 -8 -97.3022 159.818 8
 7 0 9 11680.2 791.055 28
 7 0 10 -113.168 167.456 28
 7 0 11 1463.79 278.558 28
 7 0 12 -724.661 231.365 28
 7 0 13 4306.81 490.119 28
 7 0 14 163.614 151.572 28
 7 0 15 3901.7 443.679 28
 7 0 16 -208.584 202.144 28
 7 0 16 28.9062 115.884 14
 7 0 17 -44.9045 97.4323 28
 7 0 17 -12.9606 89.1107 14
 7 0 18 -115.551 98.8061 28
 7 0 18 92.4598 99.2312 14
 7 0 19 199.475 77.364 28
 7 0 19 54.5181 60.6723 14
 -7 1 19 810.118 144.72 25
 7 1 -19 696.256 144.966 24
 7 -1 -19 655.361 132.889 24
 7 1 -18 3720.07 349.887 24
 7 -1 -18 2871.93 303.607 24
 7 1 -17 1267.15 243.851 24
 7 -1 -17 1433.13 249.182 24
 7 1 -16 5202.63 500.405 24
 7 -1 -16 5491.41 507.491 24
 7 1 -15 1280.67 264.466 24
 7 -1 -15 919.623 246.605 24
 7 1 -15 1120.69 251.847 21
 7 1 -14 4430.79 491.895 24
 7 -1 -14 4637.54 500.134 24
 7 1 -14 4725.12 486.068 21
 7 1 -13 70.5579 148.258 24
 7 -1 -13 -29.1529 166.929 24
 7 1 -13 65.6626 118.971 21
 7 1 -12 538.593 172.028 21
 7 1 -12 398.555 177.313 24
 7 -1 -12 443.971 200.662 24
 7 1 -11 1423.65 290.193 21
 7 1 -11 1052.16 275.101 28
 7 -1 -11 1156.48 243.35 28
 7 1 -11 1042.76 235.289 24
 7 -1 -10 6706.99 609.7 28
 7 1 -10 5471.35 550.99 28
 7 1 -10 5762.75 559.806 24
 7 1 -9 3998.04 458.801 28
 7 -1 -9 4474.26 493.568 28
 7 -1 -9 4538.26 489.62 23
 7 -1 -8 556.118 178.072 5
 -7 -1 8 397.544 185.356 3
 7 1 -8 293.055 144.745 5
 7 -1 -8 528.392 190.264 28
 7 -1 -8 419.668 180.918 23
 7 -1 -7 22706.9 1059.77 5
 -7 -1 7 23965.6 1062.12 3
 7 -1 -6 248.763 149.165 5
 -7 -1 6 265.712 161.316 3
 -7 1 6 230.033 142.593 3
 7 -1 -5 251.186 166.268 5
 -7 -1 5 107.192 79.3418 3
 -7 1 5 167.754 123.323 3
 7 -1 -4 6053.35 521.094 5
 -7 -1 4 6448.92 502.156 7
 -7 -1 4 6094.57 526.651 3
 -7 1 4 5799.9 499.736 3
 -7 1 3 51495.2 1470.79 3
 -7 -1 3 50054.7 1375.81 7
 -7 -1 3 48589.2 1442.46 3
 -7 1 2 22649.9 983.782 3
 -7 -1 2 23070.9 941.995 7
 -7 -1 2 22199.1 965.703 3
 -7 1 1 44775.4 1379.09 3
 -7 -1 1 44967.3 1320.5 7
 -7 -1 1 43798.7 1346.36 3
 -7 1 0 7927.17 591.114 3
 -7 1 0 8063.25 556.5 10
 -7 -1 0 7122.22 546.348 3
 -7 -1 -1 13649.5 749.039 3
 -7 1 -1 13960.2 780.849 3
 -7 -1 -2 14047.2 766.519 3
 -7 1 -2 14740.6 810.646 3
 -7 -1 -3 102017 2065.26 3
 -7 1 -3 98088.5 2097.69 3
 -7 -1 -4 4741.28 457.428 3
 -7 1 -4 4531.69 464.274 8
 -7 -1 -5 152.096 150.315 3
 -7 1 -5 132.806 104.483 8
 -7 -1 -6 48629.3 1561.83 8
 -7 1 -6 48256.7 1591.35 8
 -7 -1 -7 36257.6 1367.48 8
 -7 1 -7 37751.1 1439.11 8
 7 1 8 290.977 136.965 28
 7 -1 8 570.962 171.488 28
 -7 -1 -8 463.096 169.954 8
 -7 1 -8 391.036 165.868 8
 7 1 8 698.399 201.404 14
 7 1 9 744.996 201.364 28
 7 -1 9 1031.68 264.694 28
 7 1 9 802.588 222.22 14
 7 1 10 2009.13 333.541 28
 7 -1 10 2475.21 386.344 28
 7 1 11 1970.37 342.636 28
 7 -1 11 1608.31 312.88 28
 7 1 12 260.331 155.034 28
 7 -1 12 219.957 113.943 28
 7 1 13 11486.1 789.835 28
 7 -1 13 10823.5 778.433 28
 7 1 14 78.846 112.812 28
 7 -1 14 -72.1784 135.1 28
 7 1 14 67.4031 123.794 14
 7 1 15 1007.51 233.14 28
 7 -1 15 1247.35 268.846 28
 7 1 15 970.405 234.029 14
 7 1 16 -13.4477 131.844 28
 7 -1 16 -60.2406 146.615 28
 7 1 16 152.989 118.721 14
 7 1 17 137.627 127.729 28
 7 -1 17 -7.60323 93.8766 28
 7 1 17 38.3125 99.4528 14
 7 -1 17 79.8588 89.6603 14
 7 1 18 60.9299 74.5543 28
 7 -1 18 36.5952 101.164 28
 7 1 18 7.8364 77.426 14
 7 -1 18 126.374 99.445 14
 7 1 19 1386.55 173.992 14
 7 -1 19 1324.43 171.774 28
 7 -1 19 1206.71 155.754 14
 7 2 -19 97.3787 96.5846 24
 -7 2 18 1269.93 199.809 25
 7 2 -18 1306.45 204.182 24
 7 -2 -18 1232.7 191.367 24
 7 2 -17 1734.74 274.679 24
 7 -2 -17 1720.99 255.932 24
 7 2 -16 2816.78 304.482 20
 7 2 -16 2986.72 380.766 24
 7 -2 -16 2956.58 361.059 24
 7 2 -15 1753.54 299.092 24
 7 -2 -15 2194.73 338.582 24
 7 2 -15 1661.52 292.022 21
 7 2 -14 2815.91 394.412 24
 7 -2 -14 2920.63 406.792 24
 7 2 -14 2823.91 386.574 21
 7 2 -13 2963.83 409.875 24
 7 -2 -13 2839.25 396.393 24
 7 2 -13 2582.51 372.673 21
 7 2 -12 4996.91 533.086 24
 7 -2 -12 5861.09 569.333 24
 7 2 -12 5249.79 541.603 21
 7 2 -11 1896.09 346.555 21
 7 2 -11 1251.87 262.616 17
 7 2 -11 1390.6 286.584 28
 7 -2 -11 1454.03 301.01 28
 7 2 -11 1245.19 286.602 24
 7 2 -10 10136.9 743.747 28
 7 2 -10 10523.5 745.824 17
 7 -2 -10 10336.9 756.757 28
 7 2 -10 8972.08 702.008 24
 7 2 -9 2529.63 375.08 17
 7 2 -9 2781.09 400.98 28
 7 -2 -9 2582.12 377.425 28
 7 2 -9 2786.56 379.708 24
 7 -2 -9 2778.36 380.824 23
 7 2 -8 2024.04 314.362 28
 7 -2 -8 1751.03 306.407 28
 7 2 -8 1992.69 309.034 17
 7 -2 -8 2313.66 343.449 23
 7 -2 -7 153.669 116.542 5
 -7 -2 7 322.07 154.448 3
 -7 -2 6 105.184 102.736 3
 7 -2 -6 184.324 120.042 5
 7 -2 -5 20651.2 969.891 5
 -7 -2 5 19733.7 906.378 7
 -7 -2 5 19476.2 950.291 3
 -7 -2 4 180.44 140.677 3
 7 -2 -4 338.677 172.328 5
 -7 2 4 487.631 188.8 3
 -7 -2 4 335.92 121.856 7
 7 -2 -3 1200.73 238.709 5
 -7 -2 3 724.394 198.089 3
 -7 2 3 891.215 210.632 3
 -7 -2 3 1008.77 208.055 7
 -7 -2 2 63.3691 91.1439 3
 -7 2 2 -8.2912 94.637 3
 -7 -2 2 64.7035 112.331 7
 -7 2 1 2766.54 351.959 3
 -7 2 1 3160.65 347.345 10
 -7 -2 1 2934.79 352.078 7
 -7 -2 1 2672.14 343.107 3
 -7 2 0 18327.9 902.856 3
 -7 2 0 18177.6 850.369 10
 -7 -2 0 19073.9 887.311 7
 -7 -2 0 18837.5 885.443 3
 -7 2 -1 37430.9 1299.11 3
 -7 2 -1 34201 1204 10
 -7 -2 -1 36776.6 1227.7 3
 -7 2 -2 532.34 167.302 10
 -7 -2 -2 404.516 141.674 3
 -7 -2 -3 2653.28 341.825 3
 -7 2 -3 3042.03 385.17 8
 -7 -2 -4 5009.69 464.082 3
 -7 -2 -4 5237.99 452.925 2
 -7 2 -4 5204.53 508.322 8
 -7 -2 -5 37695.3 1259.74 3
 -7 2 -5 38570.1 1415.41 8
 -7 -2 -5 37325 1213.61 2
 -7 -2 -6 1105.4 236.322 3
 -7 2 -6 777.617 222.991 8
 -7 -2 -6 939.192 209.16 2
 -7 -2 -7 450.598 175.099 8
 -7 2 -7 344.513 141.816 8
 -7 -2 -7 510.748 158.662 2
 7 2 8 1125.54 246.504 28
 7 -2 8 1585.39 294.899 28
 7 2 8 1716.51 296.329 27
 7 2 8 1778.07 322.363 14
 7 -2 9 16437.7 921.184 9
 7 -2 9 17209.5 960.173 28
 7 2 9 16079.3 914.215 28
 7 2 9 17740.3 949.746 27
 7 2 9 17653.9 985.752 14
 7 -2 10 1361.52 284.825 9
 7 2 10 1206.36 276.719 28
 7 -2 10 1384.65 296.598 28
 7 2 10 1280.82 250.416 27
 7 2 10 1295.84 278.193 14
 7 2 11 6678.08 605.755 28
 7 -2 11 6759.26 623.377 28
 7 2 11 7112.13 602.901 27
 7 2 11 6493.21 620.782 14
 7 2 12 1236.22 268.921 28
 7 -2 12 1383.12 292.561 28
 7 2 12 1503.14 282.666 27
 7 2 12 1768.46 347.295 14
 7 2 13 2.52866 119.42 28
 7 -2 13 6.89868 111.625 28
 7 2 13 227.203 132.408 27
 7 2 13 46.9256 118.299 14
 7 2 14 2385.92 358.342 28
 7 -2 14 2057.56 347.186 28
 7 2 14 2042.64 307.799 27
 7 2 14 1761.36 328.702 14
 7 2 15 9006.3 635.123 28
 7 -2 15 9156.63 655.353 28
 7 2 15 8960.54 581.588 27
 7 2 15 9032.19 667.721 14
 7 2 16 321.289 147.107 28
 7 -2 16 547.233 189.764 28
 7 2 16 345.368 149.726 14
 7 -2 17 1931.4 268.648 28
 7 2 17 1837.91 249.538 28
 7 2 17 1998.76 284.118 14
 7 -2 17 2135.26 270.67 14
 7 -2 18 3346.32 302.507 28
 7 2 18 3389.96 283.664 28
 7 2 18 3839.34 332.407 14
 7 -2 18 3161.86 280.838 14
 -7 3 18 1954.41 219.648 25
 7 3 -18 2254.84 248.217 24
 7 -3 -18 2097.92 218.481 24
 7 3 -17 53.278 83.1677 20
 -7 3 17 -9.68405 99.6937 25
 7 3 -17 11.0094 100.684 24
 7 -3 -17 -114.809 98.7743 24
 7 3 -16 4137.21 380.233 20
 -7 3 16 4508.59 419.367 25
 7 3 -16 4155.82 411.602 24
 7 -3 -16 3653.53 379.178 24
 7 3 -15 6761.16 555.587 24
 7 -3 -15 5994.64 513.713 24
 7 3 -15 6576.11 561.211 21
 7 3 -14 2920.39 387.9 24
 7 -3 -14 1907.91 317.993 24
 7 3 -14 2041.01 361.278 21
 -7 3 13 1500.23 270.81 29
 7 3 -13 1541.74 283.68 24
 7 -3 -13 1536.87 310.829 24
 7 3 -13 1691.79 313.832 21
 7 3 -12 515.812 187.683 21
 7 3 -12 292.814 159.891 24
 7 -3 -12 468.59 190.291 24
 7 3 -11 563.783 191.293 21
 -7 3 11 410.886 181.994 29
 7 -3 -11 651.483 204.72 28
 7 3 -11 946.438 245.293 17
 7 3 -11 764.932 230.043 24
 -7 3 10 7790.01 629.608 29
 7 3 -10 7047.76 633.77 17
 7 3 -10 6306.41 590.113 28
 7 -3 -10 7818.7 658.668 28
 7 3 -10 7329.29 637.971 24
 7 3 -9 4305.44 495.265 17
 7 3 -9 4759.22 501.178 28
 7 -3 -9 4421.69 498.111 28
 7 -3 -9 4717.3 503.74 23
 7 3 -8 5497.77 523.851 28
 7 -3 -8 6193.07 572.033 28
 7 -3 -8 5106.2 517.193 23
 7 3 -8 5308.91 521.297 17
 7 -3 -7 900.363 224.945 5
 7 3 -7 1016.64 227.153 17
 7 -3 -7 831.43 209.357 28
 -7 3 7 840.225 225.541 26
 -7 -3 7 470.168 165.766 7
 7 -3 -7 838.852 236.869 23
 7 -3 -6 3603.81 417.283 5
 -7 -3 6 3305.65 390.865 7
 7 -3 -5 42.0804 94.8049 5
 -7 -3 5 -59.5204 94.3212 7
 -7 -3 4 808.069 210.39 3
 7 -3 -4 912.228 211.023 5
 -7 -3 4 689.347 170.537 7
 7 -3 -3 4342.41 429.967 5
 -7 -3 3 4020.33 421.025 7
 -7 -3 3 3690.14 415.289 3
 -7 -3 2 805.675 202.434 3
 -7 3 2 775.72 192.996 10
 -7 3 2 981.861 223.709 3
 -7 -3 2 882.56 222.49 7
 -7 3 1 3945.56 399.345 10
 -7 -3 1 4129.76 427.084 7
 -7 -3 1 4102.87 432.512 3
 -7 3 0 1513.03 261.068 10
 -7 -3 0 1028.93 193.085 3
 -7 -3 0 1279.84 243.034 7
 -7 -3 -1 42.5454 81.459 3
 -7 -3 -1 95.8959 114.503 7
 -7 3 -2 12.1849 109.044 10
 -7 -3 -2 7.88057 70.1681 3
 -7 -3 -3 5137.24 457.849 3
 -7 3 -3 4548.66 480.973 10
 -7 3 -4 557.899 215.385 10
 -7 -3 -4 603.19 159.987 3
 -7 -3 -4 591.678 177.099 2
 -7 -3 -5 19159.3 884.439 3
 -7 3 -5 18743.6 999.323 10
 -7 -3 -5 17781.5 875.829 2
 -7 3 -6 63.1416 135.97 10
 -7 3 -6 40.7653 142.567 8
 7 3 6 -18.5031 100.56 14
 -7 -3 -6 384.231 170.066 2
 -7 3 -7 16733.8 884.058 18
 -7 3 -7 17653.7 992.441 10
 7 -3 7 14743.1 862.448 28
 7 3 7 16068.3 903.114 27
 7 3 7 16945.5 943.967 14
 -7 3 -8 649.486 189.685 18
 -7 3 -8 835.494 247.436 10
 7 -3 8 521.034 135.972 28
 7 3 8 866.34 243.158 27
 7 3 8 782.479 207.337 14
 -7 3 -9 20984.7 1004.18 18
 -7 3 -9 21402.1 1096.57 10
 7 -3 9 17620.5 943.373 9
 7 -3 9 20464.3 1044.4 28
 7 3 9 19323.7 1018.52 27
 7 3 9 19470.4 1051.19 14
 -7 3 -10 1077.95 243.577 18
 -7 3 -10 1222.9 295.54 10
 7 -3 10 1227.39 268.962 9
 7 3 10 836.809 216.113 28
 7 -3 10 1020.87 261.927 28
 7 3 10 1187.15 279.725 27
 7 3 10 1245.48 291.976 14
 7 3 11 31670.7 1260.74 28
 7 -3 11 33246.3 1340.79 28
 7 3 11 32720.7 1318.85 27
 7 3 11 30864.3 1340.28 14
 7 3 12 93.7758 120.581 28
 7 -3 12 90.9262 129.396 28
 7 3 12 238.662 121.657 27
 7 3 12 -68.6158 126.695 14
 7 -3 13 2600.55 374.007 28
 7 3 13 1970.21 314.969 28
 7 3 13 2431.15 355.118 27
 7 3 13 2427.62 379.95 14
 7 3 14 3383.62 390.707 28
 7 -3 14 3544.57 420.089 28
 7 3 14 3310.63 392.702 27
 7 3 14 3516.08 429.673 14
 7 3 15 43.9651 89.9971 28
 7 -3 15 107.796 122.995 28
 7 3 15 100.763 102.219 27
 7 3 15 -80.2852 118.738 14
 7 -3 16 71.8306 101.415 28
 7 3 16 -98.2216 106.779 28
 7 3 16 -58.8709 108.179 27
 7 3 16 37.6727 111.271 14
 7 -3 17 93.2285 75.1192 28
 7 3 17 157.732 79.6465 27
 7 3 17 187.943 92.3371 14
 7 -3 17 170.453 99.2721 14
 7 -3 18 677.981 128.892 28
 7 3 18 702.605 143.379 14
 7 4 -17 750.126 153.844 20
 7 4 -17 1037.82 177.745 24
 7 -4 -17 597.26 121.832 24
 7 4 -16 5077.96 419.003 20
 7 4 -16 5314.95 416.894 24
 7 -4 -16 4788.49 388.41 24
 -7 4 15 241.823 124.629 29
 7 4 -15 285.859 166.819 24
 7 -4 -15 170.792 118.677 24
 7 4 -15 98.3284 113.066 21
 -7 4 14 5788.09 514.195 29
 7 4 -14 5176.54 480.053 24
 7 -4 -14 4998.35 470.386 24
 7 4 -14 4830.76 492.771 21
 -7 4 13 2553 363.338 29
 7 4 -13 3074.64 384.814 24
 7 -4 -13 2526.54 367.544 24
 7 4 -13 2559.18 375.288 21
 -7 4 12 7384.02 621.71 29
 7 -4 -12 7609.01 625.496 24
 7 4 -12 6757.08 616.634 21
 7 4 -11 -82.5674 157.882 21
 7 4 -11 -202.57 190.93 17
 -7 4 11 19.8348 127.984 29
 7 -4 -10 9706.75 725.247 28
 -7 4 10 9766.31 721.415 29
 7 4 -10 8727.06 707.126 17
 7 4 -10 8284.24 690.813 21
 7 4 -9 9112.19 714.434 17
 7 -4 -9 9607.77 721.099 28
 7 -4 -9 8572.77 672.834 23
 7 4 -8 841.344 233.56 17
 7 -4 -8 535.683 188.512 28
 7 -4 -8 628.786 182.702 23
 7 4 -7 451.547 189.492 17
 7 -4 -7 300.507 127.196 28
 -7 4 7 416.034 182.941 26
 7 -4 -7 320.151 185.611 23
 7 4 -6 340.6 161.99 17
 7 -4 -6 15.4462 97.2616 28
 -7 4 6 203.073 140.129 26
 7 -4 -6 306.525 168.598 23
 7 -4 -5 6715.07 556.458 5
 7 4 -5 6132.75 553.956 17
 -7 -4 5 6167.71 543.369 7
 -7 4 5 6617.75 560.711 26
 7 -4 -5 7044.03 580.573 23
 7 -4 -4 579.227 184.96 5
 -7 -4 4 510.573 146.62 7
 7 -4 -3 11483.2 694.073 5
 -7 -4 3 11411.7 729.525 7
 -7 -4 3 12178.9 760.82 3
 -7 4 2 12752.7 720.816 10
 -7 -4 2 12168.3 751.625 7
 -7 -4 2 12919.7 769.959 3
 -7 4 1 16444.3 846.164 10
 -7 -4 1 15692.7 849.783 7
 -7 -4 1 17882.1 888.374 3
 -7 4 0 6219.59 535.815 10
 -7 -4 0 6383.66 536.656 7
 -7 -4 0 6833.56 547.116 3
 -7 4 -1 10676.5 710.149 10
 -7 -4 -1 11336.8 726.682 7
 -7 -4 -1 12829.9 738.407 3
 -7 4 -2 2701.86 379.64 10
 -7 -4 -2 2779.74 373.978 7
 -7 -4 -2 2837.48 355.013 3
 -7 -4 -3 11888.2 696.209 3
 -7 4 -3 10615.1 744.383 10
 -7 4 -4 759.063 241.809 10
 -7 -4 -4 1101.77 224.816 2
 -7 4 -5 1392.46 268.569 18
 -7 4 -5 1002.5 255.513 10
 7 -4 5 1163.17 227.334 28
 7 4 5 1451.18 278.23 27
 7 4 5 1217.15 273.801 14
 -7 4 -5 1059 233.294 26
 -7 -4 -5 810.279 197.325 2
 -7 4 -6 1860.15 300.773 18
 -7 4 -6 1885.09 328.568 10
 7 -4 6 2190.95 333.183 28
 7 4 6 2502.04 367.615 27
 7 4 6 2127.42 349.708 14
 -7 4 -7 3572.47 453.004 10
 -7 4 -7 3417.96 424.963 18
 7 -4 7 3544.5 426.711 28
 7 4 7 3804.77 465.97 27
 7 4 7 4224.79 492.221 14
 -7 4 -8 1241.5 273.451 18
 -7 4 -8 1271.95 285.017 10
 7 -4 8 1307.19 281.346 28
 7 4 8 1034.74 230.704 27
 7 4 8 815.14 233.724 14
 -7 4 -9 7022.66 628.843 10
 -7 4 -9 6506.95 583.134 18
 7 -4 9 6955.31 605.448 28
 7 4 9 6477.96 605.121 27
 7 4 9 6527.53 616.302 14
 -7 4 -10 420.867 179.69 18
 7 -4 10 382.735 158.695 28
 7 4 10 386.53 164.417 27
 7 4 10 557.063 224.723 14
 -7 4 -11 2150.75 335.116 18
 7 -4 11 1353.26 291.326 28
 7 4 11 1684.3 317.992 27
 7 4 11 1770.85 328.497 14
 -7 4 -12 22046.4 1016.83 18
 7 -4 12 21325.8 1026.84 28
 7 4 12 20750.2 1043.45 27
 7 4 12 20076.3 1056.3 14
 -7 4 -13 1601.42 278.71 18
 7 -4 13 1404.31 265.859 28
 7 4 13 1431.78 283.794 27
 7 4 13 1148.43 266.201 14
 -7 4 -14 230.872 113.452 18
 7 -4 14 330.206 150.453 28
 7 4 14 165.484 117.978 27
 7 4 14 457.252 175.468 14
 7 -4 15 215.226 116.65 28
 7 4 15 129.463 126.69 27
 7 4 15 64.4655 98.4323 14
 7 -4 16 4712.03 383.538 28
 7 4 16 5219.26 415.248 27
 7 4 16 5095.41 430.896 14
 7 -4 17 1756.17 204.553 28
 7 4 17 1480.75 195.725 27
 -7 4 -17 1689.58 197.382 26
 7 4 17 1489.92 207.206 14
 7 5 -17 -1.33736 64.208 20
 7 5 -16 2077.16 261.145 20
 -7 5 16 1957.35 249.057 29
 7 5 -15 66.321 99.6977 20
 -7 5 15 19.5233 95.2251 29
 7 -5 -14 149.249 88.9739 24
 -7 5 14 29.4888 125.253 29
 7 5 -14 173.107 154.006 21
 -7 5 13 1876.09 309.057 29
 7 -5 -13 1825.09 285.849 24
 7 5 -13 2050.19 328.751 21
 -7 5 12 14200 858.936 29
 7 -5 -12 14924.3 826.096 24
 7 5 -12 14257.1 872.606 21
 -7 5 11 -7.3706 147.547 29
 7 5 -11 -32.5814 129.213 21
 -7 5 10 4468.39 497.47 29
 7 5 -10 4861.81 548.292 17
 7 5 -10 4383.52 501.404 21
 7 5 -9 936.49 238.728 21
 -7 5 9 1096.41 274.72 29
 7 5 -9 930.369 243.217 17
 7 -5 -9 773.104 217 23
 7 5 -8 4995.38 547.998 17
 7 -5 -8 5452.34 535.87 23
 -7 5 7 4205.79 490.008 26
 7 -5 -7 4287.87 466.613 23
 7 5 -7 4060.69 488.135 17
 7 5 -6 -64.127 120.906 17
 -7 5 6 119.953 146.42 26
 7 -5 -6 280.678 156.2 23
 7 5 -5 7909.47 658.763 17
 -7 5 5 8640.36 667.04 26
 7 -5 -5 8759.11 651.903 23
 7 5 -4 5390.29 533.567 17
 -7 5 4 5195.34 518.335 26
 7 -5 -4 6450 563.144 23
 -7 5 3 13098.4 752.075 10
 7 5 -3 12144 789.512 17
 -7 5 3 12632 791.471 26
 -7 5 2 54013.8 1557.88 10
 7 5 -2 53045.8 1601.27 27
 -7 5 2 55189.6 1639.99 26
 -7 -5 2 55084.3 1611.93 3
 7 5 -2 53977.8 1648.03 17
 -7 -5 1 -30.5217 83.8659 3
 -7 5 1 220.341 123.319 10
 7 5 -1 438.873 197.404 27
 -7 -5 1 39.3647 120.991 7
 -7 5 1 246.258 159.125 26
 -7 5 0 1677.23 297.149 10
 -7 -5 0 2166.14 309.551 3
 7 5 0 1960.81 321.246 27
 -7 -5 0 1511.72 274.294 7
 -7 5 0 1843.77 302.778 26
 -7 5 -1 3435.25 416.726 10
 7 5 1 3266.89 405.765 27
 -7 -5 -1 3454.23 410.688 7
 -7 5 -1 4010.12 446.813 26
 -7 -5 -1 3570.28 388.186 3
 -7 5 -2 4442.89 493.386 10
 7 5 2 4739.29 491.148 27
 -7 5 -2 4740.08 479.499 26
 -7 5 -3 53084.8 1689.67 10
 7 5 3 54917.1 1671.2 27
 -7 5 -3 55241.6 1646.86 26
 -7 5 -4 12004.9 814.406 10
 7 5 4 12298.7 804.667 27
 -7 5 -4 12318.9 786.267 26
 -7 5 -5 221.549 161.934 18
 -7 5 -5 284.716 169.086 10
 7 5 5 135.035 110.188 27
 7 5 5 130.924 141.956 14
 -7 5 -5 71.1031 115.274 26
 -7 5 -6 4394.92 501.136 10
 -7 5 -6 4310.27 477.04 18
 7 5 6 5011.91 532.81 27
 -7 5 -6 4213.41 471.828 26
 7 5 6 4296.4 499.75 14
 -7 5 -7 22164.3 1114.8 10
 -7 5 -7 22398.8 1101.54 18
 7 5 7 21917 1106.7 27
 -7 5 -7 23370.3 1106.23 26
 7 5 7 22465.4 1137.19 14
 -7 5 -8 1534.74 302.559 18
 7 5 8 1772.65 328.132 27
 7 5 8 1425.92 298.176 14
 -7 5 -9 9361.81 717.822 18
 7 5 9 9099.85 732.551 27
 7 5 9 8796.55 717.983 14
 -7 5 -10 576.817 208.274 18
 7 -5 10 466.946 169.78 28
 7 5 10 144.324 136.393 27
 7 5 10 303.82 163.214 14
 -7 5 -11 560.974 194.906 18
 7 -5 11 113.085 111.466 28
 7 5 11 85.4351 130.806 27
 7 5 11 252.492 162.921 14
 -7 5 -12 2014.02 321.064 18
 7 -5 12 1624.64 270.704 28
 7 5 12 1652.33 310.387 27
 7 5 12 1584.49 305.149 14
 -7 5 -13 3054.71 371.111 18
 7 -5 13 2808.12 339.174 28
 7 5 13 3009.18 390.209 27
 7 5 13 2815.57 375.309 14
 -7 5 -14 -108.631 107.473 18
 7 -5 14 -47.1349 98.4788 28
 7 5 14 35.1169 104.599 27
 7 5 14 -114.476 126.893 14
 7 5 14 -28.0935 115.873 22
 -7 5 -15 584.502 140.541 18
 7 5 15 498.943 166.626 27
 7 5 15 602.917 172.981 14
 7 5 15 426.798 121.295 22
 7 5 16 70.2951 83.4014 27
 7 5 16 171.908 117.051 14
 -7 5 -16 151.308 106.24 26
 7 5 17 2419.99 231.642 27
 -7 5 -17 2177.07 210.074 26
 7 6 -16 851.827 158.061 20
 -7 6 16 970.452 170.732 29
 7 6 -15 -38.1779 111.745 20
 -7 6 15 1.91797 111.275 29
 7 6 -14 487.057 172.729 20
 -7 6 14 713.061 184.149 29
 -7 6 13 258.399 165.659 29
 7 6 -13 280.996 124.183 21
 -7 6 12 881.996 235.832 29
 7 6 -12 515.895 194.107 21
 -7 6 11 6417.86 590.101 29
 7 6 -11 5709.65 552.161 21
 -7 6 10 211.987 169.953 29
 7 6 -10 316.344 183.934 17
 7 6 -10 223.093 146.089 21
 7 6 -9 -195.467 187.358 21
 7 6 -9 -52.7877 118.84 17
 -7 6 9 34.5563 156.172 29
 7 6 -8 124.015 135.869 21
 7 6 -8 -9.75363 132.284 17
 7 -6 -8 227.35 154.517 23
 7 6 -7 -95.4258 174.127 17
 -7 6 7 -26.2342 146.501 26
 7 -6 -7 -142.614 168.784 23
 7 6 -6 36.1855 158.684 17
 -7 6 6 248.184 129.729 26
 7 -6 -6 496.487 176.735 23
 7 6 -5 3348.82 440.179 17
 -7 6 5 3836.01 457.42 26
 7 -6 -5 4118.55 456.011 23
 -7 6 5 3733.67 479.15 12
 -7 6 4 295.798 178.925 12
 7 6 -4 186.517 143.299 17
 -7 6 4 41.8436 129.867 26
 7 -6 -4 257.453 147.187 23
 -7 6 3 379.946 197.816 12
 7 6 -3 699.004 235.939 17
 -7 6 3 378.571 152.83 26
 -7 6 2 11558.5 753.746 10
 7 6 -2 12040.2 813.464 17
 7 6 -2 11431.1 760.09 27
 -7 6 2 11664.4 785.478 26
 -7 6 2 11339.2 828.395 12
 -7 6 1 9803.77 706.049 10
 7 6 -1 10315.3 746.305 17
 7 6 -1 10014.1 717.008 27
 -7 6 1 10323.8 736.301 26
 7 6 -1 10072.1 671.881 22
 -7 6 1 10424 792.69 12
 -7 6 0 13760.4 844.345 10
 7 6 0 14646.7 887.097 17
 7 6 0 14665.9 875.135 27
 -7 6 0 16376.3 928.353 26
 7 6 0 15948.5 870.193 22
 -7 6 0 16055.5 967.091 12
 -7 6 -1 1884.3 332.885 12
 -7 6 -1 1761.77 320.251 10
 7 6 1 1763.69 325.362 27
 -7 6 -1 1791.55 321.707 26
 7 6 1 1752.97 298.201 22
 -7 6 -2 2860.08 415.543 12
 -7 6 -2 3071.65 420.101 10
 7 6 2 2925.87 403.955 27
 -7 6 -2 2475.31 365.022 26
 7 6 2 2709.21 382.537 22
 -7 6 -3 13496.1 865.888 10
 7 6 3 14722.1 887.759 27
 -7 6 -3 14993.4 897.833 26
 7 6 3 15389.5 896.513 22
 -7 6 -4 1165.19 269.737 10
 7 6 4 1329.04 265.771 27
 -7 6 -4 1137.95 250.931 26
 7 6 4 938.124 248.325 22
 -7 6 -5 3668.79 452.304 10
 7 6 5 3585.19 450.829 27
 -7 6 -5 4413.24 496.918 26
 -7 6 -6 9469.46 741.344 18
 7 6 6 10163.1 757.101 27
 -7 6 -6 9164.1 709.852 26
 -7 6 -7 862.572 231.855 18
 7 6 7 825.015 240.685 27
 -7 6 -7 634.675 196.609 26
 -7 6 -8 27.0694 94.5867 18
 7 6 8 378.432 199.452 27
 -7 6 -8 305.677 153.742 26
 -7 6 -9 2274.28 375.429 18
 7 6 9 2364.41 380.253 27
 -7 6 -9 2980.37 414.335 26
 7 6 9 1996.33 351.104 14
 -7 6 -10 629.5 183.904 18
 7 6 10 588.825 206.034 27
 7 6 10 501.882 185.74 14
 -7 6 -10 860.229 245.584 26
 -7 6 -11 660.846 202.284 18
 7 6 11 828.567 227.535 27
 7 6 11 248.801 116.152 14
 -7 6 -11 1007.75 247.779 26
 7 6 11 712.101 210.776 22
 -7 6 -12 2475.08 346.455 18
 7 6 12 2637.18 378.691 27
 -7 6 -12 2384.39 336.374 26
 7 6 12 2374.09 340.185 14
 7 6 12 2233.91 327.501 22
 -7 6 -13 219.87 124.893 18
 7 6 13 225.474 139.414 27
 -7 6 -13 303.265 153.109 26
 7 6 13 307.658 146.022 22
 -7 6 -14 3683.36 364.205 18
 7 6 14 3824.13 393.276 27
 -7 6 -14 4177.42 391.418 26
 7 6 14 3818.8 335.123 22
 7 6 15 253.691 119.247 27
 -7 6 -15 384.963 138.884 26
 7 6 16 12131 538.62 27
 -7 6 -16 12672.9 528.643 26
 7 7 -15 199.681 84.0194 20
 -7 7 15 215.679 108.044 29
 7 7 -14 442.62 131.776 20
 -7 7 14 819.461 200.052 29
 7 7 -13 164.949 117.045 20
 -7 7 13 601.533 181.486 29
 7 7 -12 1045.93 199.047 30
 -7 7 12 746.792 225.559 29
 7 7 -12 1146.89 233.542 21
 7 7 -11 1775.69 271.402 30
 -7 7 11 2357.62 364.556 29
 7 7 -11 2345.34 344.33 21
 -7 7 10 118.991 149.81 29
 7 7 -10 -12.1446 147.931 21
 -7 7 9 21.126 152.056 29
 7 7 -9 140.693 151.199 17
 7 7 -9 88.7599 110.853 21
 -7 7 8 1658.48 332.818 29
 7 7 -8 1233.92 288.437 17
 7 7 -8 1501.34 292.929 21
 7 7 -7 1837.3 306.865 21
 -7 7 7 1832.53 338.413 26
 7 7 -7 1205.48 271.169 17
 7 7 -6 8306.43 690.51 17
 -7 7 6 7487.15 648.628 26
 7 7 -5 6518.1 618.457 17
 -7 7 5 5812.14 578.151 26
 7 7 -4 1365.78 305.336 17
 -7 7 4 1016.9 257.2 26
 7 7 -3 165.902 129.074 17
 -7 7 3 -99.0091 160.432 26
 7 -7 -3 226.783 128.639 23
 7 7 -2 3956 485.012 17
 -7 7 2 3442.99 442.979 26
 7 7 -2 3643.68 406.12 22
 7 7 -1 13844.3 877.574 17
 7 7 -1 13277.4 818.392 27
 -7 7 1 13627.5 865.608 26
 7 7 -1 14401.2 831.341 22
 7 7 0 12766.7 847.944 17
 7 7 0 12406.3 799.868 27
 -7 7 0 11569.5 791.904 26
 7 7 0 12503.5 783.311 22
 7 7 1 680.491 214.739 17
 7 7 1 746.68 222.639 27
 -7 7 -1 965.954 254.657 26
 7 7 1 858.117 211.602 22
 7 7 2 387.732 177.23 17
 7 7 2 390.498 188.133 27
 -7 7 -2 363.349 140.219 26
 7 7 2 397.598 172.968 22
 7 7 3 1159.21 255.89 27
 -7 7 -3 880.668 252.752 26
 7 7 3 738.275 203.788 13
 7 7 3 1418.37 281.505 22
 7 7 4 102.502 128.711 27
 -7 7 -4 49.6577 118.97 26
 7 7 4 268.461 149.627 13
 7 7 4 55.0785 113.052 22
 7 7 5 548.934 201.847 27
 -7 7 -5 691.938 224.538 26
 7 7 5 373.687 174.693 22
 7 7 6 8765.74 694.886 27
 -7 7 -6 8703.56 690.344 26
 7 7 6 8684.66 698.637 22
 7 7 7 319.532 176.223 27
 -7 7 -7 218.598 158.502 26
 7 7 7 25.8905 104.095 22
 7 7 8 -16.6395 110.31 27
 -7 7 -8 175.856 135.326 26
 7 7 8 49.3675 120.281 22
 -7 7 -9 462.971 189.855 18
 7 7 9 65.9312 134.877 27
 -7 7 -9 319.207 175.506 26
 7 7 9 188.565 147.082 22
 -7 7 -10 1876.41 325.468 18
 7 7 10 1511.73 291.968 27
 -7 7 -10 1095.84 249.276 26
 7 7 10 1555.53 277.348 22
 -7 7 -11 839.224 223.135 18
 7 7 11 722.527 205.255 27
 -7 7 -11 994.878 238.101 26
 7 7 11 670.518 185.548 22
 7 7 12 1235.09 250.272 27
 -7 7 -12 1541.36 260.852 26
 7 7 12 1327.67 233.668 22
 7 7 13 8036.1 549.915 27
 -7 7 -13 8700.34 560.852 26
 7 7 13 7958.61 479.877 22
 7 7 14 42.8503 95.1888 27
 -7 7 -14 192.595 93.1202 26
 7 7 15 1813.39 219.886 27
 -7 7 -15 2293.31 235.635 26
 7 8 -14 315.092 92.4952 20
 -7 8 14 372.942 117.05 29
 7 8 -13 3806.57 329.923 20
 -7 8 13 4098.68 374.073 29
 7 8 -12 403.658 129.278 20
 -7 8 12 787.706 157.559 19
 7 8 -12 994.254 168.859 30
 -7 8 12 1023.89 223.909 29
 7 8 -11 2824.46 332.46 20
 7 8 -11 2980.9 322.372 30
 -7 8 11 2572.24 350.08 29
 7 8 -10 3750.07 393.896 20
 7 8 -10 3506.65 387.265 30
 -7 8 10 3763.23 439.053 29
 7 8 -9 -105.695 131.033 30
 -7 8 9 -182.532 180.868 29
 -7 8 8 1252.16 277.775 29
 7 8 -8 1054.19 241.639 17
 -7 8 7 66.6725 166.213 29
 7 8 -7 263.557 171.077 17
 7 8 -6 1023.19 250.545 17
 -7 8 6 573.637 199.215 29
 -7 8 6 856.281 239.724 26
 -7 8 5 20.4687 110.805 26
 7 8 -5 55.1032 105.383 17
 7 8 -4 -428.164 186.632 17
 -7 8 4 31.4663 150.689 26
 7 8 -3 1998.68 350.315 17
 -7 8 3 1438.13 276.386 26
 7 8 -3 2214.68 312.755 22
 7 8 -2 4342.75 493.228 17
 -7 8 2 4252.12 490.344 26
 7 8 -2 4923.44 485.128 22
 7 8 -1 3615.39 451.726 17
 -7 8 1 3125.76 434.789 26
 7 8 -1 3159.63 406.329 22
 7 8 0 1271.13 275.254 17
 -7 8 0 1433.76 288.254 26
 7 8 0 1785.41 323.781 22
 7 8 1 3721.91 454.442 17
 7 8 1 3837.08 435.556 27
 -7 8 -1 3360.21 432.676 26
 7 8 1 3512.93 435.775 22
 7 8 2 79.2535 127.984 17
 7 8 2 115.744 97.6381 27
 -7 8 -2 387.402 168.035 26
 7 8 2 207.659 147.608 22
 7 8 3 2132.24 347.456 17
 7 8 3 1612.13 303.652 27
 -7 8 -3 1257.87 276.153 26
 7 8 3 1810.57 325.454 22
 7 8 4 3044.69 413.947 27
 -7 8 -4 2825.71 407.576 26
 7 8 4 3137.1 411.217 13
 7 8 4 3299.37 439.211 22
 7 8 4 3153.55 393.616 17
 7 8 5 2368.73 350.068 27
 -7 8 -5 2965.68 399.035 26
 7 8 5 3562.1 421.227 13
 7 8 5 3052.76 408.604 22
 7 8 6 386.438 153.637 27
 -7 8 -6 520.831 196.426 26
 7 8 6 450.639 176.291 13
 7 8 6 579.645 224.66 22
 7 8 7 21734 1022.48 27
 -7 8 -7 19929.9 1005.31 26
 7 8 7 20159.8 1021 22
 7 8 8 630.586 216.42 27
 -7 8 -8 1016.73 252.255 26
 7 8 8 489.199 200.784 22
 7 8 9 2991.61 375.273 27
 -7 8 -9 3000.87 380.175 26
 7 8 9 3264.1 397.493 22
 7 8 10 412.502 160.048 27
 -7 8 -10 438.31 158.565 26
 7 8 10 421.698 138.463 22
 7 8 11 744.839 198.347 27
 -7 8 -11 566.407 168.236 26
 7 8 11 691.234 177.292 22
 7 8 12 1980.57 263.554 27
 -7 8 -12 1803.97 260.684 26
 7 8 12 2267.09 260.003 22
 7 8 13 3371.78 306.192 27
 -7 8 -13 3909.2 328.667 26
 -7 9 12 139.042 81.9077 29
 7 9 -11 -187.918 92.4251 20
 -7 9 11 -40.7536 68.8659 19
 7 9 -11 -61.3419 77.4288 30
 -7 9 11 -105.493 142.549 29
 7 9 -10 1810.95 231.368 20
 7 9 -10 1935.36 257.869 30
 -7 9 10 2085.93 302.969 29
 7 9 -9 1151.72 215.987 30
 -7 9 9 867.214 208.752 29
 7 9 -8 2032.33 303.974 30
 -7 9 8 1737.1 289.276 29
 7 9 -7 -102.441 120.31 30
 -7 9 7 -33.145 137.802 29
 7 9 -6 1815.41 312.342 30
 -7 9 6 2185.23 354.786 29
 7 9 -6 2106.27 328.772 17
 7 9 -5 88.7909 127.026 30
 -7 9 5 105.136 124.575 29
 7 9 -5 269.21 124.026 17
 -7 9 5 57.6095 105.966 26
 7 9 -4 1053.85 244.68 30
 -7 9 4 1631.63 312.492 29
 7 9 -4 1197.51 251.279 17
 -7 9 4 1214.66 267.931 26
 7 9 -3 198.751 141.687 30
 -7 9 3 174.813 153.305 26
 7 9 -3 -12.0113 100.388 22
 7 9 -3 225.096 131.623 17
 7 9 -2 1736.48 298.232 17
 -7 9 2 2026.16 330.639 26
 7 9 -2 1557.86 272.573 22
 -7 9 1 620.722 212.982 26
 7 9 -1 482.79 168.899 22
 7 9 0 -28.8207 110.575 30
 -7 9 0 -83.1692 123.187 26
 7 9 0 13.7649 105.04 22
 7 9 1 -8.11907 145.306 30
 -7 9 -1 209.978 115.863 26
 7 9 1 -50.5897 135.7 22
 -7 9 -2 183.661 127.13 26
 7 9 2 358.513 132.652 22
 -7 9 -3 59.4582 130.243 26
 7 9 3 -32.9109 130.424 22
 -7 9 -4 4973.31 494.638 26
 7 9 4 4699.89 494.675 22
 7 9 5 176.135 106.643 27
 -7 9 -5 258.187 167.733 26
 7 9 5 583.484 215.551 22
 7 9 6 8.66279 109.351 27
 -7 9 -6 -32.4164 117.44 26
 7 9 6 35.99 135.653 22
 7 9 7 186.684 122.69 27
 -7 9 -7 -47.5996 124.273 26
 7 9 7 -46.7197 113.287 22
 7 9 8 726.174 189.027 27
 -7 9 -8 636.956 182.749 26
 7 9 8 509.658 173.379 22
 7 9 9 1012.3 205.7 27
 -7 9 -9 987.162 201.039 26
 7 9 9 1205.12 234.255 22
 7 9 10 8131.2 490.945 27
 -7 9 -10 8102.04 513.508 26
 7 9 10 7659.38 485.426 22
 7 9 11 27.6116 75.3487 27
 -7 9 -11 -12.3179 77.737 26
 7 9 11 73.9346 69.214 22
 -7 9 -12 36.1619 76.4216 26
 -7 10 9 91.4004 79.5723 19
 7 10 -9 97.4059 90.8598 30
 -7 10 8 76.9945 81.8392 19
 7 10 -8 113.315 109.212 30
 -7 10 8 302.102 133.105 29
 7 10 -7 459.145 151.268 30
 -7 10 7 519.794 141.481 29
 7 10 -6 119.457 103.707 30
 -7 10 6 42.1115 98.3983 29
 7 10 -5 76.1234 103.893 30
 -7 10 5 5.06054 125.916 29
 7 10 -4 233.919 121.775 30
 -7 10 4 373.606 161.996 29
 7 10 -4 191.29 113.067 22
 7 10 -3 2445.92 331.251 30
 -7 10 3 2516.46 319.591 29
 -7 10 3 2259.77 310.319 26
 7 10 -3 2038.06 280.639 22
 7 10 -2 3703.84 402.596 30
 -7 10 2 3608.1 402.691 26
 7 10 -2 3661.97 376.393 22
 7 10 -1 1455.45 259.806 30
 -7 10 1 1588.52 267.893 26
 7 10 -1 1627.15 268.462 22
 7 10 0 1584.71 256.781 30
 -7 10 0 1480.96 264.099 26
 7 10 0 1879.82 290.467 22
 -7 10 -1 803.558 213.672 26
 7 10 1 713.26 189.697 22
 -7 10 -2 213.616 110.195 26
 7 10 2 349.425 153.177 22
 -7 10 -3 121.954 128.373 26
 7 10 3 2.98603 122.604 22
 -7 10 -4 124.65 121.257 26
 7 10 4 105.11 134.904 22
 -7 10 -5 477.026 142.091 26
 7 10 5 488.808 151.998 22
 -7 10 -6 154.382 94.8552 26
 7 10 6 125.112 117.867 22
 -7 10 -7 -133.64 111.951 26
 7 10 7 32.7085 102.39 22
 -7 10 -8 -179.275 103.923 26
 7 10 8 -39.7841 100.423 22
 -7 10 -9 277.516 94.7702 26
 7 10 9 310.148 107.053 22
 -7 11 6 -125.6 95.965 19
 7 11 -6 -49.0766 87.1841 30
 -7 11 5 207.611 89.5005 19
 7 11 -5 96.4947 86.5017 30
 -7 11 4 -20.0849 92.3752 19
 7 11 -4 -62.6305 98.1518 30
 -7 11 3 58.7076 64.3803 19
 7 11 -3 44.2711 86.6553 30
 7 11 -3 -50.8985 82.0356 22
 -7 11 2 194.192 92.4232 19
 7 11 -2 110.586 77.6569 30
 7 11 -2 187.912 81.4059 22
 -7 11 1 92.8612 70.9176 19
 7 11 -1 18.5186 87.7378 30
 -7 11 0 2812.19 281.267 26
 7 11 0 2885.16 303.397 22
 -7 11 -1 124.21 105.543 26
 7 11 1 -46.2299 91.7367 22
 -7 11 -2 988.639 170.483 26
 7 11 2 721.359 154.753 22
 -7 11 -3 410.626 118.873 26
 7 11 3 401.004 136.867 22
 -7 11 -4 137.937 74.7577 26
 7 11 4 250.794 126.06 22
 7 11 5 2098.21 249.504 22
 7 11 6 1092.14 166.041 22
 8 0 -18 1152.42 170.364 24
 8 0 -17 -97.1083 113.738 24
 8 0 -16 64.4053 128.61 24
 8 0 -15 181.263 150.621 24
 8 0 -14 42.1597 162.721 24
 8 0 -14 91.4939 88.0791 21
 8 0 -13 -26.9808 142.094 24
 8 0 -13 132.172 136.873 21
 8 0 -12 4359.09 492.307 24
 8 0 -12 4720.34 480.531 21
 8 0 -11 57.6503 141.843 21
 8 0 -11 39.7442 108.689 28
 8 0 -11 180.241 144.346 24
 8 0 -10 7630.5 665.334 28
 8 0 -9 -1.846 131.348 28
 8 0 -8 -84.9723 166.98 28
 8 0 -8 18.7475 162.614 23
 8 0 -7 88.5644 136.378 28
 8 0 -7 -41.8882 135.011 23
 8 0 -6 36.5746 94.4664 28
 8 0 -6 118.017 132.915 23
 8 0 -5 119.061 139.729 28
 8 0 -5 -96.0083 102.975 23
 -8 0 4 154.987 128.407 3
 8 0 -4 207.961 125.003 28
 -8 0 3 149.268 123.719 3
 -8 0 2 6016.95 544.503 3
 -8 0 1 -673.222 210.167 3
 -8 0 0 8099.79 640.657 3
 -8 0 -1 -136.403 142.47 3
 -8 0 -2 136413 2595.04 3
 -8 0 -3 339.557 199.693 3
 -8 0 -4 70582.9 1870.9 3
 8 0 4 68558 1856.89 28
 -8 0 -4 70892.7 1920.52 8
 8 0 5 42.1812 90.3202 28
 8 0 6 6828.05 608.643 28
 8 0 7 23.0443 114.435 28
 8 0 7 -483.246 170.635 14
 8 0 8 6222.8 592.817 28
 8 0 8 6706.59 586.357 14
 8 0 9 163.203 145.281 28
 8 0 9 124.133 106.507 14
 8 0 10 215.014 157.268 28
 8 0 10 204.801 150 14
 8 0 11 -127.477 141.487 28
 8 0 11 341.142 157.557 14
 8 0 12 24191.4 1135.05 28
 8 0 12 26267.3 1151.48 14
 8 0 13 -29.5485 129.328 28
 8 0 13 47.4986 111.585 14
 8 0 14 8086.38 616.716 28
 8 0 14 7817.6 590.37 14
 8 0 15 98.9888 115.378 28
 8 0 15 -20.5641 99.8931 14
 8 0 16 624.6 174.717 28
 8 0 16 369.071 119.504 14
 8 0 17 179.124 100.544 28
 8 0 17 0.83608 79.7126 14
 8 1 -18 542.668 121.002 24
 8 -1 -18 304.958 86.44 24
 8 1 -17 144.157 92.6887 24
 8 -1 -17 101.984 97.9973 24
 8 1 -16 6.28622 110.589 24
 8 -1 -16 68.6707 111.978 24
 8 1 -15 5999.08 505.678 24
 8 -1 -15 5553.43 493.14 24
 8 1 -15 6407.27 493.374 21
 8 1 -14 2368.19 340.856 24
 8 -1 -14 1651.87 313.264 24
 8 1 -14 2085.96 313.1 21
 8 1 -13 2647.92 369.372 24
 8 -1 -13 2499.18 374.651 24
 8 1 -13 2599.55 361.649 21
 8 1 -12 1534.16 294.708 21
 8 1 -12 1683.76 311.037 24
 8 -1 -12 1522.09 295.864 24
 8 1 -11 3730.14 468.113 28
 8 -1 -11 4206.69 504.814 28
 8 1 -11 3633.56 458.97 24
 8 -1 -11 3500.38 454.681 24
 8 1 -11 4224.22 479.11 21
 8 1 -10 4869.09 535.898 28
 8 -1 -10 4985.76 540.601 28
 8 1 -10 4113.9 492.604 24
 8 1 -9 626.513 210.168 28
 8 -1 -9 1111.24 246.031 28
 8 -1 -8 3005.98 416.929 28
 8 1 -8 1998.47 330.456 28
 8 -1 -8 1999.1 349.372 23
 8 -1 -7 113.884 141.813 28
 8 1 -7 109.795 147.841 23
 8 -1 -7 -43.9441 156.761 23
 8 -1 -6 41762 1498.9 28
 8 1 -6 39319.3 1438.89 28
 8 1 -6 42689.3 1475.46 23
 8 -1 -6 39112.1 1431.99 23
 8 1 -5 128.497 140.911 28
 8 -1 -5 279.353 150.815 28
 -8 1 5 -79.5833 174.29 3
 8 1 -5 -77.8989 102.127 23
 8 -1 -5 -110.193 97.496 23
 -8 1 4 36010.1 1328.65 3
 8 1 -4 36775.6 1349.99 28
 8 -1 -4 37767.8 1380.26 28
 8 -1 -4 38764.9 1382.1 23
 -8 -1 4 37141.1 1359.16 3
 -8 1 3 19890 999.592 3
 -8 -1 3 20327.5 1003.43 3
 -8 1 2 2694.32 378.332 3
 -8 -1 2 2906.28 386.105 3
 -8 -1 1 6478.89 566.166 3
 -8 1 1 6982.77 598.438 3
 -8 -1 0 128217 2492.46 3
 -8 1 0 129426 2540.71 3
 -8 -1 -1 11049.7 732.115 3
 -8 1 -1 9834.2 709.647 3
 -8 1 -1 10927.6 703.587 10
 -8 -1 -2 24511.4 1089.21 3
 -8 1 -2 24157.9 1108.07 3
 -8 1 -2 24346.6 1082.26 10
 -8 -1 -3 8051.14 631.234 3
 8 -1 3 7698.24 625.646 28
 -8 1 -3 7610.9 632.077 8
 -8 -1 -4 11633.2 752.819 3
 -8 1 -4 11855.4 789.713 8
 8 1 4 12439.3 792.525 28
 8 1 4 12079.7 761.368 27
 8 1 4 12883.1 764.156 14
 8 -1 4 12624.9 807.243 28
 8 1 5 25389.1 1140.88 28
 8 1 5 25473.1 1103.71 27
 8 1 5 26685.5 1122.98 14
 8 -1 5 25797.8 1160.79 28
 8 1 6 9107.47 692.548 28
 8 -1 6 9105.87 704.489 28
 8 1 6 9898.42 695.964 27
 8 1 6 9692.83 696.5 14
 8 1 7 3480.48 439.707 28
 8 -1 7 3169.88 430.813 28
 8 1 7 3610.65 430.144 27
 8 1 7 3175.24 411.149 14
 8 1 8 4707.31 512.55 28
 8 -1 8 3944.04 488.916 28
 8 1 8 4908.76 509.423 14
 8 1 9 10301.6 758.092 28
 8 -1 9 9592.28 738.827 28
 8 1 9 11521.9 791.195 14
 8 -1 9 11019.3 731.941 14
 8 1 10 163.548 131.56 28
 8 -1 10 196.231 156.935 28
 8 1 10 230.785 151.646 14
 8 -1 10 90.7641 100.594 14
 8 1 11 3373.63 433.431 28
 8 -1 11 3712.27 461.303 28
 8 1 11 3560.91 448.082 14
 8 -1 11 4040.79 453.638 14
 8 1 12 1683.89 304.064 28
 8 -1 12 1683.78 320.099 28
 8 1 12 1858.45 317.49 14
 8 -1 12 2058.43 315.857 14
 8 1 13 89.9571 121.166 28
 8 -1 13 -56.782 112.291 28
 8 1 13 -64.0802 107.854 14
 8 -1 13 256.881 133.661 14
 8 1 14 2094.86 314.737 28
 8 -1 14 2235.52 343.618 28
 8 -1 14 2250.65 316.98 14
 8 1 14 1967.91 321.035 14
 8 1 15 26.4228 99.4187 28
 8 -1 15 15.6221 124.565 28
 8 1 15 6.64553 111.864 14
 8 -1 15 -147.562 106.526 14
 8 1 16 331.221 124.66 28
 8 -1 16 587.647 165.281 28
 8 1 16 288.419 112.246 14
 8 -1 16 425.544 122.531 14
 8 1 17 75.3444 73.4475 28
 8 -1 17 52.1344 84.5528 28
 8 1 17 20.7582 64.5612 14
 8 -1 17 -160.876 91.4677 14
 -8 2 17 7.17456 62.1575 25
 8 2 -17 83.9599 78.8835 24
 8 -2 -17 30.2659 79.1605 24
 8 2 -16 7520.46 501.544 24
 8 -2 -16 6773.98 478.361 24
 8 2 -15 5270.63 458.311 24
 8 -2 -15 5611.6 480.845 24
 8 2 -15 4998.35 442.284 21
 8 2 -14 21.3694 125.646 24
 8 -2 -14 89.1002 112.576 24
 8 2 -14 12.0153 109.777 21
 8 2 -13 2044.87 339.776 24
 8 -2 -13 2130.56 342.91 24
 8 2 -13 2093.48 328.401 21
 8 2 -12 19678.4 1015.39 24
 8 -2 -12 18366.4 986.616 24
 8 2 -12 18589.1 976.693 21
 8 -2 -11 5314.81 551.029 28
 8 2 -11 5284.26 539.471 24
 8 2 -11 5166.15 532.759 21
 8 2 -10 1754.56 299.511 17
 8 2 -10 1568.12 310.387 28
 8 -2 -10 1657.23 308.565 28
 8 2 -10 1723.67 325.275 24
 8 2 -9 224.606 139.268 17
 8 2 -9 119.854 121.043 28
 8 -2 -9 26.858 147.788 28
 8 2 -9 335.589 167.045 24
 8 -2 -9 351.77 183.789 23
 8 2 -8 3306.61 417.547 17
 8 -2 -8 3278.08 434.399 28
 8 2 -8 2759.16 394.293 28
 8 -2 -8 3226.13 432.175 23
 8 2 -7 4638.14 500.283 17
 8 2 -7 4866.26 509.209 28
 8 -2 -7 5311.54 550.943 28
 8 -2 -7 3951.77 483.011 23
 8 2 -6 3968.38 463.23 17
 8 2 -6 3899.7 460.315 28
 8 -2 -6 3384.49 439.686 28
 -8 2 6 3581.13 424.381 26
 8 -2 -6 3468.75 437.402 23
 8 2 -5 3566.21 419.229 17
 8 2 -5 3531.12 437.843 28
 8 -2 -5 4099.81 475.406 28
 -8 2 5 4314.43 461.083 26
 8 -2 -5 3010.09 394.576 23
 8 2 -4 34956.3 1289.64 17
 8 2 -4 33806.1 1300.66 28
 8 -2 -4 35045.7 1343.23 28
 8 -2 -4 33803.4 1308.39 23
 -8 2 3 7371.22 612.315 3
 8 2 -3 8681.67 640.336 17
 8 2 -3 7533.65 601.207 28
 8 -2 -3 7181.95 604.538 28
 -8 -2 3 7574.63 597.832 7
 -8 -2 3 6214.46 560.598 3
 -8 2 2 14858.4 871.382 3
 8 -2 -2 14946.6 855.967 28
 -8 -2 2 15228.5 844.603 7
 -8 -2 2 13139.2 803.261 3
 -8 2 1 6951.94 595.837 3
 -8 -2 1 8250.23 636.564 3
 -8 -2 0 7477.24 599.443 3
 -8 2 0 7299.54 625.767 3
 -8 2 0 7251.81 559.972 10
 -8 -2 -1 35826.2 1317.67 3
 -8 2 -1 35823.7 1289 10
 -8 -2 -2 4897.22 485.289 3
 -8 2 -2 5496.67 529.872 10
 8 2 2 4930.56 495.712 27
 8 -2 2 4902.31 500.565 28
 -8 -2 -3 7574.61 603.469 3
 -8 2 -3 6906.38 605.015 10
 8 2 3 7921.42 619.473 28
 8 -2 3 7138.77 603.912 28
 8 2 3 7970.76 635.406 27
 8 2 3 7448.78 594.705 14
 -8 2 -4 5079.45 522.265 10
 8 2 4 5616.29 530.104 28
 8 -2 4 5984.03 567.159 28
 8 2 4 5361.76 525.988 27
 8 2 4 4884.46 492.179 14
 -8 2 -5 323.818 172.985 10
 8 2 5 -70.7462 82.6476 28
 8 -2 5 190.301 130.455 28
 8 2 5 -11.3326 118.244 27
 8 2 5 60.2295 157.284 14
 -8 2 -6 10394 767.459 10
 8 2 6 10314.5 733.434 28
 8 2 6 11641.5 777.258 27
 8 -2 6 11729.5 793.306 28
 8 2 6 10156.3 726.026 14
 -8 2 -7 729.736 222.067 10
 8 2 7 533.192 185.647 28
 8 -2 7 597.313 217.699 28
 8 2 7 558.331 199.229 27
 8 2 7 741.901 236.512 14
 8 2 8 98.6935 137.936 28
 8 -2 8 277.802 132.991 28
 8 2 8 116.549 106.812 27
 8 2 8 198.645 146.805 14
 8 2 9 28766.6 1239.34 28
 8 -2 9 28346 1266.49 28
 8 2 9 30202.6 1245.32 27
 8 2 9 27437.9 1242.61 14
 8 2 10 1255.46 280.292 28
 8 -2 10 1603.76 327.975 28
 8 2 10 1601.87 291.312 27
 8 2 10 1046.33 275.871 14
 8 2 11 2142.13 341.747 28
 8 -2 11 2304.42 364.645 28
 8 2 11 2412.58 343.314 27
 8 2 11 2191.29 359.822 14
 8 2 12 742.093 210.016 28
 8 -2 12 1029.02 238.23 28
 8 2 12 712.261 214.58 27
 8 2 12 706.885 228.631 14
 8 -2 12 616.675 184.007 14
 8 2 13 5332.22 494.21 28
 8 -2 13 4463.19 472.041 28
 8 2 13 5115.08 451.68 27
 8 2 13 5032.2 501.383 14
 8 -2 13 5233 461.477 14
 8 2 14 2017.07 301.499 28
 8 -2 14 1804.08 300.409 28
 8 2 14 1739.57 293.489 14
 8 -2 14 1919.6 271.447 14
 8 2 15 -2.56035 88.8174 28
 8 -2 15 -75.586 108.444 28
 8 2 15 102.573 98.852 14
 8 -2 15 109.298 101.731 14
 8 2 16 160.665 99.1365 28
 8 -2 16 235.106 104.185 28
 8 2 16 238.345 129.903 14
 8 -2 16 199.466 85.8474 14
 8 -2 17 135.131 86.9641 28
 8 2 17 259.831 103.46 14
 8 3 -17 1451.49 178.195 24
 8 -3 -17 1449.47 179.694 24
 8 3 -16 171.137 93.7208 20
 8 3 -16 267.428 119.366 24
 8 -3 -16 46.8115 74.2805 24
 8 3 -15 962.378 195.857 24
 8 -3 -15 1208.21 216.668 24
 8 3 -15 1280.2 234.618 21
 8 3 -14 2387.7 316.444 24
 8 -3 -14 1677.23 284.593 24
 8 3 -14 2463.44 345.373 21
 8 3 -13 49.3323 102.311 24
 8 -3 -13 107.921 108.49 24
 8 3 -13 102.165 122.095 21
 8 3 -12 7001.55 580.405 24
 8 -3 -12 6501.45 581.489 24
 8 3 -12 6838.79 603.182 21
 -8 3 11 10137.8 681.471 29
 8 3 -11 9284.91 684.132 24
 8 3 -11 8847.51 697.861 21
 -8 3 10 13976.7 815.171 29
 8 3 -10 13140.8 850.09 17
 8 -3 -10 12438.2 827.708 28
 8 3 -9 971.027 244.204 17
 8 3 -9 911.414 226.425 28
 8 -3 -9 1141.78 262.179 28
 8 -3 -9 1054.58 274.442 23
 8 3 -8 4726.42 517.748 17
 8 3 -8 4065.73 471.167 28
 8 -3 -8 3669.84 465.205 28
 8 -3 -8 3999.2 479.855 23
 8 -3 -7 3700.52 464.389 28
 8 3 -7 3455.44 434.19 17
 8 3 -7 3608.12 443.32 28
 8 -3 -7 3168.1 423.191 23
 8 3 -6 5684.48 559.398 17
 8 3 -6 5357.34 538.593 28
 8 -3 -6 5307.33 540.092 28
 -8 3 6 5255.68 531.642 26
 8 -3 -6 5618.95 566.088 23
 8 3 -5 23824.3 1116.63 17
 8 3 -5 22846.4 1080.21 28
 8 -3 -5 24998.2 1157.02 28
 -8 3 5 24241.8 1111.12 26
 8 -3 -5 24495.2 1137.83 23
 8 3 -4 51369.3 1618.85 17
 8 -3 -4 52373.8 1651.23 28
 -8 3 4 52943.5 1599.27 26
 8 -3 -4 48955.5 1593.47 23
 8 3 -3 1143.91 273.993 17
 8 -3 -3 1123.42 263.503 28
 -8 3 3 863.007 219.436 26
 8 3 -2 39264.5 1401.34 17
 8 -3 -2 37341.8 1371.36 28
 -8 3 2 39551.6 1358.34 26
 8 -3 -1 1462.1 259.888 28
 8 3 -1 1902.35 320.021 27
 -8 3 1 1308.87 255.575 26
 -8 3 0 37808.8 1317.14 10
 8 -3 0 37695 1371.85 28
 8 3 0 40867.9 1448.37 27
 -8 3 0 39548.7 1330.69 26
 -8 3 -1 324.805 171.282 10
 8 -3 1 -29.3202 152.835 28
 8 3 1 151.515 129.527 27
 -8 3 -1 320.522 144.452 26
 -8 3 -2 4897.56 499.728 10
 8 -3 2 5921.52 544.33 28
 8 3 2 6029.96 565.445 27
 -8 3 -2 6229.49 534.713 26
 -8 3 -3 10830.2 754.123 10
 8 -3 3 10723.7 739.853 28
 8 3 3 11192.2 772.214 27
 -8 3 -3 10978.9 713.292 26
 -8 3 -4 38343.2 1435.86 10
 8 -3 4 43297 1498.1 28
 8 3 4 41112.3 1476.58 27
 -8 3 -4 42683.6 1401.13 26
 8 3 4 43631.3 1505.52 14
 -8 3 -5 10428.4 764.437 10
 8 -3 5 11755.3 791.385 28
 8 3 5 11606.7 790.571 27
 -8 3 -5 11931.9 754.267 26
 8 3 5 12103.2 807.422 14
 -8 3 -6 19847.8 1053.29 10
 8 -3 6 21775.9 1082.38 28
 8 3 6 20893.8 1064.93 27
 -8 3 -6 22215.6 1024.37 26
 8 3 6 21344.8 1082.64 14
 -8 3 -7 104.913 137.685 10
 8 3 7 50.9519 96.0028 28
 8 -3 7 175.539 114.506 28
 8 3 7 187.454 144.993 27
 8 3 7 18.8157 131.126 14
 8 3 8 1737.4 307.712 28
 8 -3 8 1590.18 315.317 28
 8 3 8 1571.8 303.568 27
 -8 3 -8 1798.02 299.797 26
 8 3 8 1449.22 304.192 14
 8 3 9 14276.4 844.511 28
 8 -3 9 13000.4 845.643 28
 8 3 9 14291.9 881.398 27
 -8 3 -9 14536.2 825.225 26
 8 3 9 13166.3 870.653 14
 8 3 10 684.109 207.413 28
 8 -3 10 891.482 238.575 28
 8 3 10 834.747 235.208 27
 -8 3 -10 915.748 228.772 26
 8 3 10 695.007 239.235 14
 8 3 11 697.564 205.664 28
 8 -3 11 255.507 117.923 28
 8 3 11 724.882 221.974 27
 -8 3 -11 591.551 178.147 26
 8 3 11 648.422 208.087 14
 8 3 12 8527.96 613.713 28
 8 -3 12 8708.31 658.148 28
 8 3 12 9345.78 660.091 27
 -8 3 -12 8551.93 588.304 26
 8 3 12 8447.94 668.142 14
 8 3 13 2530.52 322.995 28
 8 -3 13 2006.43 302.412 28
 8 3 13 1793.9 280.54 27
 -8 3 -13 2468.7 303.741 26
 8 3 13 2238.03 336.63 14
 8 3 14 3012.83 330.623 28
 8 -3 14 3039.49 356.248 28
 8 3 14 2703.65 314.627 27
 8 3 14 2739.01 357.651 14
 8 -3 15 1319.87 220.05 28
 8 3 15 1526.76 215.232 27
 8 3 15 1417.98 247.888 14
 8 -3 16 5020.23 374.534 28
 8 3 16 5143.41 391.707 14
 8 3 17 583.56 120.274 14
 8 4 -16 36.7769 74.1263 20
 8 -4 -16 136.009 80.4625 24
 8 4 -15 493.42 141.753 20
 8 -4 -15 498.617 139.775 24
 -8 4 14 2944.33 316.504 29
 8 -4 -14 2532.29 314.852 24
 8 4 -14 2892.73 353.176 21
 -8 4 13 3460.68 379.961 29
 8 -4 -13 2966.36 357.158 24
 8 4 -13 3071.81 399.889 21
 -8 4 12 762.849 202.668 29
 8 -4 -12 583.7 181.941 24
 8 4 -12 739.608 217.962 21
 -8 4 11 21495 1016.91 29
 8 4 -11 17741 975.518 21
 -8 4 10 5629.85 545.94 29
 8 4 -10 5853.58 579.461 17
 8 -4 -10 5452.77 544.615 28
 8 4 -10 5691.47 570.716 21
 -8 4 9 34816.4 1348.87 29
 8 4 -9 31683.8 1332.08 17
 8 -4 -9 34426.8 1364.78 28
 8 -4 -9 32595.6 1319.1 23
 8 4 -8 655.92 245.024 17
 8 -4 -8 168.069 114.76 28
 8 -4 -8 815.727 244.609 23
 8 4 -7 377.152 161.147 17
 -8 4 7 145.709 102.847 26
 8 -4 -7 455.666 150.919 23
 8 4 -6 10520.1 770.256 17
 8 -4 -6 12166.8 811.493 28
 -8 4 6 10964.3 770.723 26
 8 -4 -6 10134 742.563 23
 8 4 -5 5121.84 539.054 17
 8 -4 -5 5606.86 552.227 28
 -8 4 5 5393.2 533.217 26
 8 -4 -5 5651.85 562.525 23
 8 4 -4 4357.26 492.143 17
 8 -4 -4 4944.56 516.457 28
 -8 4 4 4583.74 484.805 26
 8 -4 -4 5140.66 525.163 23
 8 4 -3 138.949 106.926 17
 8 -4 -3 306.94 131.912 28
 -8 4 3 173.132 103.892 26
 8 4 -2 845.512 234.124 17
 8 -4 -2 421.575 176.954 28
 -8 4 2 481.639 156.165 26
 -8 4 1 11610.1 728.1 10
 8 -4 -1 12334.5 789.85 28
 8 4 -1 11190 777.2 27
 -8 4 1 12770.1 800.531 26
 -8 4 0 14679.9 836.367 10
 8 -4 0 14629 857.202 28
 8 4 0 13367.6 851.745 27
 -8 4 0 16128.9 894.883 26
 -8 4 -1 3415.36 428.765 10
 8 -4 1 2867.28 385.425 28
 8 4 1 3547.71 454.919 27
 -8 4 -1 2897.49 383.674 26
 -8 4 -2 874.969 217.963 10
 8 -4 2 1311.1 248.972 28
 8 4 2 1316.92 279.517 27
 -8 4 -2 808.353 195.522 26
 -8 4 -3 9776.34 726.336 10
 8 -4 3 11187.1 757.97 28
 8 4 3 10677.4 769.232 27
 -8 4 -3 11156 747.801 26
 -8 4 -4 12934.4 846.452 10
 8 -4 4 14599.1 873.425 28
 8 4 4 12685.5 840.181 27
 -8 4 -4 13743.6 828.219 26
 -8 4 -5 1576.64 312.072 10
 8 -4 5 1574.26 282.677 28
 8 4 5 1397.38 287.275 27
 8 4 5 1004.5 266.039 14
 -8 4 -5 1408.65 278.54 26
 8 -4 6 3215.65 421.727 28
 8 4 6 3499.17 450.3 27
 -8 4 -6 3600.72 432.2 26
 8 4 6 3362.41 457.068 14
 8 -4 7 2537.93 378.891 28
 8 4 7 1842.79 335.876 27
 8 4 7 1911.22 344.97 14
 -8 4 -7 1961.77 316.527 26
 8 -4 8 -87.3268 109.133 28
 8 4 8 107.143 109.659 27
 8 4 8 168.235 159.902 14
 -8 4 -8 -41.612 113.652 26
 8 -4 9 1598.34 294.239 28
 8 4 9 2011.73 345.33 27
 8 4 9 1648.19 326.966 14
 -8 4 -9 1961.9 318.882 26
 8 -4 10 37.4909 135.905 28
 8 4 10 157.045 140.253 27
 8 4 10 49.3395 129.624 14
 -8 4 -10 236.262 118.056 26
 8 -4 11 7053.27 582.154 28
 8 4 11 7084.46 602.476 27
 -8 4 -11 7383.21 572.686 26
 8 4 11 6248.83 587.183 14
 8 -4 12 74.4273 94.2733 28
 8 4 12 165.335 144.652 27
 8 4 12 -114.994 128.096 14
 -8 4 -12 250.778 147.042 26
 8 -4 13 320.686 124.196 28
 8 4 13 271.376 125.412 27
 8 4 13 509.874 184.562 14
 -8 4 -13 468.23 163.084 26
 8 -4 14 1594.11 235.372 28
 8 4 14 1811.24 270.615 27
 8 4 14 1597.37 266.762 14
 -8 4 -14 1458.23 223.447 26
 8 -4 15 6345.25 416.513 28
 8 4 15 5320.75 389.676 27
 -8 4 -15 5556.22 366.394 26
 8 4 15 6270 459.585 14
 8 4 15 6074.34 392.766 22
 8 5 -16 2706.46 239.062 20
 8 5 -15 1140.87 192.26 20
 -8 5 15 1055.67 166.841 29
 -8 5 14 688.8 156.247 29
 8 -5 -14 470.838 125.585 24
 8 5 -14 528.046 166.177 21
 -8 5 13 1485.38 260.084 29
 8 -5 -13 1465.25 229.862 24
 8 5 -13 1490.74 281.089 21
 -8 5 12 244.044 151.352 29
 8 -5 -12 -44.3992 104.939 24
 8 5 -12 34.2763 119.191 21
 -8 5 11 29.6486 130.459 29
 8 -5 -11 -76.2498 101.133 24
 8 5 -11 15.9095 123.196 21
 8 5 -10 1981.24 345.611 21
 -8 5 10 2217.73 351.275 29
 8 5 -10 1934.54 339.534 17
 -8 5 9 27911.9 1226.97 29
 8 5 -9 26266.4 1218.47 17
 8 5 -9 24717.4 1164.89 21
 8 5 -8 7265.32 657.868 17
 8 -5 -8 8037.21 653.543 23
 8 5 -7 481.717 208.499 17
 -8 5 7 413.695 186.496 26
 8 -5 -7 466.796 149.44 23
 8 5 -6 21.2137 118.702 17
 -8 5 6 89.0246 107.508 26
 8 -5 -6 168.81 151.373 23
 8 5 -5 1639.74 322.08 17
 -8 5 5 1413.25 299.615 26
 8 -5 -5 1213.63 279.095 23
 8 5 -4 4783.28 528.965 17
 -8 5 4 4392.42 495.299 26
 8 -5 -4 5240.69 535.134 23
 8 5 -3 8217.03 684.976 17
 -8 5 3 8618.7 684.519 26
 8 -5 -3 9412.59 714.462 23
 8 5 -2 12882.9 854.194 17
 -8 5 2 13692.7 855.823 26
 -8 5 1 13853.6 806.312 10
 8 5 -1 13522.1 879.534 17
 8 5 -1 13766.8 871.855 27
 -8 5 1 14922.4 883.892 26
 -8 5 0 5178.23 514.101 10
 8 5 0 5985.47 587.758 27
 -8 5 0 5345.91 532.06 26
 8 5 0 6367.57 535.196 22
 -8 5 -1 1614.56 305.804 10
 8 5 1 1778.46 328.747 27
 -8 5 -1 2010.62 341.312 26
 8 5 1 2270.55 338.81 22
 -8 5 -2 2121.59 351.958 10
 8 5 2 2887.71 409.992 27
 -8 5 -2 3013.9 401.951 26
 8 5 3 5963.88 577.692 27
 -8 5 -3 7346.2 627.89 26
 8 5 4 21.5436 141.53 27
 -8 5 -4 71.4461 108.961 26
 8 5 5 2153.35 359.138 27
 -8 5 -5 2301.04 347.443 26
 8 -5 6 6627.12 574.53 28
 8 5 6 6100.39 597.821 27
 -8 5 -6 6036.27 563.081 26
 8 -5 7 -90.4109 132.882 28
 8 5 7 55.0894 154.024 27
 -8 5 -7 -120.126 119.863 26
 8 -5 8 1641.05 289.47 28
 8 5 8 1560.16 325.523 27
 8 5 8 1626.93 322.213 14
 -8 5 -8 1455.33 296.616 26
 8 -5 9 4263.22 442.936 28
 8 5 9 4002.8 481.336 27
 -8 5 -9 3956.59 453.761 26
 8 5 9 3938.11 483.307 14
 8 5 10 5621.56 545.663 27
 -8 5 -10 5347.06 508.78 26
 8 5 10 5397.13 546.457 14
 8 -5 10 5431.63 485.086 28
 8 -5 11 28.7591 95.7315 28
 8 5 11 -118.031 125.385 27
 8 5 11 90.0711 124.477 14
 -8 5 -11 6.28468 96.8211 26
 8 -5 12 3286.4 347.404 28
 8 5 12 2599.6 348.195 27
 -8 5 -12 2790.9 333.454 26
 8 5 12 3390.72 399.727 14
 8 -5 13 2148.16 258.973 28
 8 5 13 1969.46 288.117 27
 -8 5 -13 2052.35 275.219 26
 8 5 13 2146.38 309.265 14
 8 5 13 2314.59 294.478 22
 8 5 14 766.169 176.185 27
 -8 5 -14 712.958 153.076 26
 8 5 14 587.092 145.253 22
 8 5 15 4610.19 340.58 27
 -8 5 -15 5079.34 331.424 26
 8 5 15 4310.31 285.227 22
 8 6 -15 381.574 109.916 20
 8 6 -14 1852.23 243.444 20
 -8 6 14 1881.87 243.755 29
 -8 6 13 1934.96 277.589 29
 8 6 -13 1957.7 277.527 21
 -8 6 12 6.23667 108.238 29
 8 6 -12 -0.97083 118.369 21
 -8 6 11 1119.83 261.178 29
 8 -6 -11 967.469 185.271 24
 8 6 -11 1697.71 295.429 21
 -8 6 10 89.4096 151.65 29
 8 6 -10 -23.5502 131.572 21
 8 6 -9 2449.14 366.843 21
 -8 6 9 3191.64 406.84 29
 8 6 -9 2250.11 365.982 17
 8 6 -8 39.5689 154.812 21
 -8 6 8 230.456 163.699 29
 8 6 -8 90.8985 144.955 17
 8 -6 -8 50.4341 111.243 23
 8 6 -7 2364.42 372.951 21
 8 6 -7 2200.51 365.62 17
 8 -6 -7 2471.12 353.594 23
 8 6 -6 894.122 257.183 17
 -8 6 6 1048.58 278.043 26
 8 -6 -6 683.383 192.629 23
 8 6 -5 1359.4 304.357 17
 -8 6 5 857.134 253.472 26
 8 -6 -5 1173.39 257.681 23
 8 6 -4 2708.97 412.031 17
 -8 6 4 2618.09 394.834 26
 8 -6 -4 3139.81 417.396 23
 8 6 -3 384.735 203.897 17
 -8 6 3 -65.2811 172.944 26
 8 -6 -3 447.914 165.834 23
 8 6 -2 20190.9 1082.42 17
 -8 6 2 19544.7 1041.75 26
 8 6 -1 4930.32 544.471 17
 -8 6 1 5657.67 576.6 26
 8 6 0 1167.18 282.218 17
 8 6 0 1177.55 269.793 27
 -8 6 0 1228.27 293.907 26
 8 6 0 1255.18 251.416 22
 8 6 1 11019.1 802.534 17
 8 6 1 11597.1 809.544 27
 -8 6 -1 13624.5 866.698 26
 8 6 1 12330 774.218 22
 8 6 2 16201.1 953.16 27
 -8 6 -2 16231.3 943.084 26
 8 6 2 17633.4 940.191 22
 8 6 3 48.3171 126.327 27
 -8 6 -3 -27.844 133.123 26
 8 6 3 277.489 159.548 22
 8 6 4 133.516 124.303 27
 -8 6 -4 42.7734 117.54 26
 8 6 4 -225.357 189.971 22
 8 6 5 439.053 191.588 27
 -8 6 -5 657.086 222.076 26
 8 6 5 394.069 182.085 22
 8 6 6 244.993 154.305 27
 -8 6 -6 484.569 196.385 26
 8 6 6 235.739 141.471 22
 8 6 7 80.7008 124.496 27
 -8 6 -7 216.962 110.796 26
 8 6 7 104.157 125.083 22
 8 6 8 1480.9 304.274 27
 -8 6 -8 1607.37 312.606 26
 8 6 8 1479.3 293.712 22
 8 6 9 6222.59 566.94 27
 -8 6 -9 6168.75 541.751 26
 8 6 9 6085.93 537.277 22
 8 6 10 240.639 147.856 27
 -8 6 -10 105.204 110.182 26
 8 6 10 282.623 176.116 22
 8 6 11 1120.56 259.23 27
 -8 6 -11 763.736 199.599 26
 8 6 11 962.195 220.91 22
 8 6 12 -20.1777 104.684 27
 -8 6 -12 83.1596 111.656 26
 8 6 12 29.7378 105.008 22
 8 6 13 4753.05 402.923 27
 -8 6 -13 5086.63 398.422 26
 8 6 13 4487.29 363.744 22
 8 6 14 55.151 86.644 27
 -8 6 -14 124.899 90.6271 26
 8 6 14 40.1297 65.2203 22
 8 7 -14 425.685 110.718 20
 8 7 -13 217.884 91.3518 20
 -8 7 13 243.906 105.389 29
 8 7 -12 -98.2852 129.897 20
 8 7 -12 -7.91166 59.5683 30
 -8 7 12 -25.0126 106.294 29
 8 7 -11 169.755 92.0453 30
 -8 7 11 183.087 122.237 29
 8 7 -11 404.808 168.299 21
 8 7 -10 337.939 137.992 30
 -8 7 10 223.827 142.812 29
 8 7 -10 423.908 161.185 21
 8 7 -9 123.149 127.434 17
 -8 7 9 227.737 179.574 29
 8 7 -9 314.956 175.878 21
 -8 7 8 -8.49072 178.949 29
 8 7 -8 70.6874 127.382 17
 8 7 -8 -53.2079 133.079 21
 8 7 -7 783.571 213.092 21
 -8 7 7 888.587 239.311 29
 8 7 -7 878.344 242.707 17
 8 7 -6 77.8652 125.625 21
 8 7 -6 379.917 192.565 17
 -8 7 6 352.36 178.189 26
 8 -7 -6 184.05 126.996 23
 8 7 -5 30.1162 130.61 17
 -8 7 5 143.051 231.354 26
 8 -7 -5 -190.905 139.324 23
 8 7 -4 364.93 179.621 17
 -8 7 4 474.929 194.698 26
 8 -7 -4 271.764 136.782 23
 8 7 -3 16388.2 968.105 17
 -8 7 3 15927.8 927.811 26
 8 -7 -3 17493 926.982 23
 8 7 -2 170.08 183.742 17
 -8 7 2 74.4633 117.629 26
 8 -7 -2 11.1076 123.265 23
 8 7 -1 4569.86 510.741 17
 -8 7 1 4222.83 488.784 26
 8 7 -1 5037.81 471.199 22
 8 7 0 362.371 171.119 17
 -8 7 0 244.409 118.643 26
 8 7 0 135.761 128.479 22
 8 7 1 2422.27 378.423 17
 8 7 1 2603.87 380.845 27
 -8 7 -1 2257.77 364.786 26
 8 7 1 2126.43 334.978 22
 8 7 2 1193.16 266.454 17
 8 7 2 1212.08 273.056 27
 -8 7 -2 838.461 248.07 26
 8 7 2 1179.96 277.655 22
 8 7 3 132.371 121.911 17
 8 7 3 92.2501 117.703 27
 -8 7 -3 205.854 169.095 26
 8 7 3 140.835 160.027 22
 8 7 4 5077.71 533.245 27
 -8 7 -4 5599.15 550.529 26
 8 7 4 5662.06 541.384 22
 8 7 5 970.303 251.761 27
 -8 7 -5 983.312 227.963 26
 8 7 5 983.66 247.43 22
 8 7 6 2487.56 378.713 27
 -8 7 -6 2573.68 377.448 26
 8 7 6 2374.09 370.336 22
 8 7 7 2237.42 360.257 27
 -8 7 -7 1930.7 333.745 26
 8 7 7 1621.32 304.01 22
 8 7 8 53.2163 146.46 27
 -8 7 -8 -78.4105 126.887 26
 8 7 8 5.12837 113.268 22
 8 7 9 2252.73 337.116 27
 -8 7 -9 2223.85 324.79 26
 8 7 9 1782.4 287.353 22
 8 7 10 2574.13 344.28 27
 -8 7 -10 2640.57 329.84 26
 8 7 10 2523.45 322.47 22
 8 7 11 59.7545 116.004 27
 -8 7 -11 -42.9143 107.949 26
 8 7 11 64.8303 105.653 22
 8 7 12 6868.23 474.077 27
 -8 7 -12 6829.88 455.005 26
 8 7 12 6942.61 440.409 22
 8 7 13 668.676 150.493 27
 -8 7 -13 731.269 148.047 26
 -8 8 12 554.312 132.362 29
 8 8 -11 -177.722 108.822 20
 8 8 -11 10.4113 55.0989 30
 -8 8 11 31.0788 97.3028 29
 8 8 -10 308.07 109.32 20
 8 8 -10 435.761 125.432 30
 -8 8 10 450.028 187.729 29
 8 8 -9 573.85 156.524 20
 8 8 -9 545.178 145.004 30
 -8 8 9 674.276 186.715 29
 8 8 -8 1304.69 239.625 30
 -8 8 8 1342.17 265.482 29
 -8 8 7 1440.79 287.153 29
 8 8 -7 1586.64 290.626 17
 -8 8 6 69.2698 129.169 29
 8 8 -6 132.619 135.741 17
 -8 8 5 512.97 199.813 29
 8 8 -5 497.128 193.742 17
 -8 8 5 64.4439 128.61 26
 8 8 -4 774.409 227.471 17
 -8 8 4 912.336 250.083 26
 8 8 -3 4351.99 482.007 17
 -8 8 3 3881.64 458.98 26
 8 8 -2 6472.94 583.782 17
 -8 8 2 5980.3 570.717 26
 8 8 -2 6501.18 511.769 22
 8 8 -1 165.941 116.185 17
 -8 8 1 91.3796 117.998 26
 8 -8 -1 97.2677 102.723 23
 8 8 -1 114.347 101.464 22
 8 8 0 2200.04 346.755 17
 -8 8 0 2384.52 360.877 26
 8 8 0 2161.15 316.182 22
 8 8 1 93.3149 110.988 17
 -8 8 -1 171.761 119.378 26
 8 8 1 124.88 112.99 22
 8 8 2 149.404 159.33 17
 8 8 2 211.35 130.166 27
 -8 8 -2 -147.944 174.498 26
 8 8 2 65.3906 95.8104 22
 8 8 3 82.7706 129.781 17
 8 8 3 140.152 101.297 27
 -8 8 -3 -16.068 157.765 26
 8 8 3 144.839 141.461 22
 8 8 4 1481.16 283.284 17
 8 8 4 1501.36 269.24 27
 -8 8 -4 1964.82 330.021 26
 8 8 4 1465.16 280.962 22
 8 8 5 773.077 189.999 17
 8 8 5 662.751 190.102 27
 -8 8 -5 665.951 212.48 26
 8 8 5 972.589 246.709 22
 8 8 6 1240.33 225.575 17
 8 8 6 992.373 230.439 27
 -8 8 -6 1595.68 295.45 26
 8 8 6 1393.43 267.706 22
 8 8 7 213.865 114.477 17
 8 8 7 457.542 180.545 27
 -8 8 -7 254.133 126.768 26
 8 8 7 170.602 157.055 22
 8 8 8 989.958 221.438 27
 -8 8 -8 1181.34 231.239 26
 8 8 8 1100.04 231.659 22
 8 8 9 1409.17 247.257 27
 -8 8 -9 1430.24 250.984 26
 8 8 9 1526.97 256.82 22
 8 8 10 950.492 189.354 27
 -8 8 -10 973.561 183.872 26
 8 8 10 1055.5 205.895 22
 8 8 11 509.689 135.496 27
 -8 8 -11 484.858 135.939 26
 8 8 11 561.391 142.131 22
 -8 8 -12 5.59845 65.627 26
 -8 9 10 1495.41 198.989 29
 8 9 -9 123.779 79.7237 30
 -8 9 9 9.79879 107.382 29
 8 9 -8 918.005 184.307 30
 -8 9 8 787.482 185.972 29
 8 9 -7 5106.02 430.208 30
 -8 9 7 4154.08 402.897 29
 8 9 -6 1123.12 236.131 30
 -8 9 6 1518.02 268.116 29
 8 9 -5 759.435 187.941 30
 -8 9 5 1359.18 264.367 29
 8 9 -5 1016.31 221.284 17
 8 9 -4 858.094 207.052 30
 -8 9 4 528.224 181.381 29
 8 9 -4 592.801 184.185 17
 -8 9 4 979.875 231.26 26
 8 9 -3 169.77 103.069 30
 -8 9 3 396.663 191.597 29
 8 9 -3 315.655 128.421 17
 -8 9 3 202.835 130.97 26
 8 9 -2 32.2129 116.222 30
 8 9 -2 -158.228 138.052 17
 -8 9 2 -56.5531 116.875 26
 8 9 -2 49.2921 91.1294 22
 8 9 -1 250.802 104.985 30
 8 9 -1 134.023 96.2167 17
 -8 9 1 110.506 127.002 26
 8 9 -1 301.669 141.243 22
 8 9 0 580.768 167.153 30
 8 9 0 698.295 177.068 17
 -8 9 0 457.113 153.923 26
 8 9 0 526.844 167.17 22
 8 9 1 173.027 132.802 17
 -8 9 -1 133.363 151.192 26
 8 9 1 20.2843 112.174 22
 -8 9 -2 -72.5195 141.055 26
 8 9 2 36.1159 131.855 22
 -8 9 -3 3779.19 408.479 26
 8 9 3 3237.13 372.91 22
 -8 9 -4 171.248 136.123 26
 8 9 4 -44.8758 115.513 22
 -8 9 -5 -52.3455 135.414 26
 8 9 5 -52.544 95.4694 22
 8 9 6 671.139 163.596 27
 -8 9 -6 545.057 178.038 26
 8 9 6 520.187 160.052 22
 8 9 7 6447.6 442.142 27
 -8 9 -7 6446.7 472.163 26
 8 9 7 6005.78 452.659 22
 8 9 8 48.8158 84.1178 27
 -8 9 -8 48.6846 100.559 26
 8 9 8 43.3703 106.58 22
 8 9 9 427.179 113.618 27
 -8 9 -9 483.217 125.581 26
 8 9 9 379.886 120.328 22
 -8 10 7 85.6609 59.7251 19
 8 10 -7 87.3445 70.5235 30
 8 10 -6 -31.1492 74.0089 30
 8 10 -5 19.2496 76.0726 30
 -8 10 5 41.7068 82.5952 29
 8 10 -4 235.522 125.92 30
 -8 10 4 -68.047 93.8587 29
 8 10 -3 1637 237.984 30
 -8 10 3 1342.03 203.895 29
 8 10 -2 1136.85 197.743 30
 -8 10 2 1170.34 211.052 26
 8 10 -2 1275.6 190.152 22
 8 10 -1 955.269 179.472 30
 -8 10 1 873.514 190.291 26
 8 10 -1 995.201 177.93 22
 -8 10 0 4068.45 373.598 26
 8 10 0 3936.06 343.474 22
 -8 10 -1 350.545 134.219 26
 8 10 1 634.705 155.17 22
 -8 10 -2 -42.0915 114.339 26
 8 10 2 -63.4319 79.9273 22
 -8 10 -3 2.78422 106.074 26
 8 10 3 242.04 122.527 22
 -8 10 -4 4815.29 383.524 26
 8 10 4 4453.86 373.691 22
 -8 10 -5 -23.3055 83.4643 26
 8 10 5 53.2719 76.8591 22
 -8 10 -6 1373.23 190.489 26
 8 10 6 1737.54 222.532 22
 9 0 -16 -65.5929 90.1302 24
 9 0 -15 8272.46 520.209 24
 9 0 -14 -71.9853 124.671 24
 9 0 -13 22309.8 982.175 24
 9 0 -13 22868.5 902.601 21
 9 0 -12 219.084 209.407 24
 9 0 -12 69.5245 139.258 21
 9 0 -11 31362.5 1295.93 28
 9 0 -11 31229.6 1261.58 24
 9 0 -11 33944 1234.64 21
 9 0 -10 -41.5879 108.161 28
 9 0 -10 85.0828 142.167 24
 9 0 -9 95.0561 117.781 28
 9 0 -8 87.9722 134.567 28
 9 0 -7 14615.7 925.029 28
 9 0 -7 16140.8 961.794 23
 9 0 -6 -89.2758 133.441 28
 9 0 -6 127.699 162.154 23
 9 0 -5 429.514 216.562 28
 9 0 -5 68.9062 152.379 23
 9 0 -4 166.296 183.78 28
 9 0 -4 275.416 191.623 23
 9 0 -3 32820.1 1354.57 28
 9 0 -3 35488.5 1373.49 23
 9 0 -2 146.802 135.202 28
 9 0 -2 -35.2947 94.6964 23
 9 0 -1 3609.5 455.388 28
 9 0 -1 3671.87 437.344 23
 9 0 0 -181.964 190.045 28
 9 0 0 -131.228 148.995 23
 9 0 1 2959.3 419.672 28
 9 0 2 -129.292 145.962 28
 9 0 3 2270.21 363.555 28
 9 0 4 -197.23 188.711 28
 9 0 5 186.342 108.823 28
 9 0 6 30.5755 98.0403 28
 9 0 7 7923.37 674.263 28
 9 0 8 -103.622 156.223 28
 9 0 8 155.199 111.572 14
 9 0 9 648.41 193.033 28
 9 0 9 863.437 210.908 14
 9 0 10 -96.8799 117.519 28
 9 0 10 76.7927 126.995 14
 9 0 11 5983.48 556.745 28
 9 0 11 6284.86 527.843 14
 9 0 12 11.6087 114.267 28
 9 0 12 144.404 90.8582 14
 9 0 13 54.6647 101.908 28
 9 0 13 253.684 121.399 14
 9 0 14 29.8476 91.1148 28
 9 0 14 10.2879 70.5004 14
 9 0 15 1528.12 221.529 28
 9 0 15 1434.28 198.468 14
 9 0 16 -26.8976 80.5586 28
 9 1 -16 262.245 105.754 24
 9 -1 -16 448.666 119.79 24
 9 1 -15 425.648 133.824 24
 9 -1 -15 406.528 132.569 24
 9 1 -14 978.311 219.972 24
 9 -1 -14 878.338 206.287 24
 9 1 -14 950.638 186.634 21
 9 1 -13 1258.58 252.555 24
 9 -1 -13 1285.35 269.612 24
 9 1 -13 1209.58 232.976 21
 9 1 -12 3267.36 392.798 24
 9 -1 -12 3412.75 420.783 24
 9 1 -12 2858.53 354.066 21
 9 1 -11 56.4439 124.712 21
 9 -1 -11 150.413 156.057 28
 9 1 -11 536.981 221.004 24
 9 -1 -11 78.9105 121.762 24
 9 1 -10 1759.12 328.464 28
 9 -1 -10 2214.92 371.442 28
 9 1 -10 1782.76 320.052 24
 9 1 -9 4257.66 493.12 28
 9 -1 -9 4237.66 503.535 28
 9 1 -9 5045.5 526.645 24
 9 1 -8 190.384 156.209 28
 9 -1 -8 -72.8873 130.476 28
 9 1 -7 13699.7 885.133 28
 9 -1 -7 14127.7 906.039 28
 9 -1 -7 13731.8 893.387 23
 9 1 -6 832.45 245.39 28
 9 -1 -6 987.22 268.716 28
 9 1 -6 1439.39 303.793 23
 9 -1 -6 856.225 245.714 23
 9 1 -5 1888.97 350.876 28
 9 -1 -5 2456.49 375.706 28
 9 1 -5 2870.78 411.513 23
 9 -1 -5 2925.44 418.303 23
 9 1 -4 15376.3 928.846 28
 9 -1 -4 14990.7 928.083 28
 9 1 -4 14754.8 878.893 23
 9 -1 -4 14755.3 915.852 23
 9 1 -3 102014 2355.67 28
 9 -1 -3 105878 2426.7 28
 9 -1 -3 101506 2354.66 23
 9 1 -2 1122.93 258.832 17
 9 1 -2 1219.17 259.049 28
 9 -1 -2 830.463 245.05 28
 9 -1 -2 943.333 237.961 23
 9 1 -1 6126.91 553.533 17
 9 1 -1 5517.15 548.258 28
 9 -1 -1 6397.51 591.747 28
 9 -1 -1 6511.35 589.602 23
 9 1 0 2439.6 373.968 28
 9 -1 0 2288.92 341.3 28
 9 1 1 39952.8 1467.51 28
 9 -1 1 40029.3 1490.58 28
 9 1 2 7563.39 642.255 28
 9 -1 2 7649.05 653.206 28
 9 1 2 8534.53 677.062 27
 -9 1 -3 4016.73 454.114 10
 9 1 3 3556.02 455.992 28
 9 -1 3 3236.57 428.694 28
 9 1 3 3576.83 442.085 27
 -9 1 -4 4259.97 472.951 10
 9 1 4 3992.26 474.708 28
 9 -1 4 4026.1 482.425 28
 9 1 4 4240.95 475.67 27
 9 1 5 702.516 197.812 28
 9 -1 5 366.755 170.753 28
 9 1 5 255.603 119.493 27
 9 1 5 775.862 217.381 14
 9 1 6 797.571 227.824 28
 9 -1 6 1090.94 278.952 28
 9 1 6 1462.27 276.782 27
 9 1 6 1235.41 265.826 14
 9 1 7 644.218 202.759 28
 9 -1 7 671.847 211.081 28
 9 1 7 677.81 207.282 14
 9 1 8 567.261 180.56 28
 9 -1 8 477.49 193.349 28
 9 1 8 762.525 221.858 14
 9 1 9 8705.54 688.2 28
 9 -1 9 9266.59 715.75 28
 9 1 9 10883.7 743.091 14
 9 -1 10 2831.54 396.669 28
 9 1 10 2563.28 369.895 28
 9 1 10 3222.1 406.57 14
 9 1 11 3850.91 439.029 28
 9 -1 11 4224.06 471.7 28
 9 1 11 3544.97 409.715 14
 9 1 12 240.262 155.412 28
 9 -1 12 397.159 171.662 28
 9 1 12 290.917 135.618 14
 9 -1 12 154.618 106.617 14
 9 1 13 612.682 172.603 28
 9 -1 13 452.287 166.17 28
 9 1 13 410.201 136.283 14
 9 -1 13 635.785 148.532 14
 9 1 14 48.4381 100.337 28
 9 -1 14 56.212 115.15 28
 9 1 14 89.1506 104.891 14
 9 -1 14 -5.82441 72.7447 14
 9 1 15 6437.31 416.109 28
 9 -1 15 7276.7 459.854 28
 9 1 15 6391.02 413.947 14
 9 -1 15 6125.46 361.955 14
 9 -1 16 -10.8514 71.5525 28
 9 -2 -16 228.877 92.69 24
 9 2 -15 316.95 95.8374 20
 9 2 -15 323.295 112.729 24
 9 -2 -15 367.91 120.252 24
 9 2 -14 1747.85 249.327 24
 9 -2 -14 1867.15 269.26 24
 9 2 -14 1981.49 272.022 21
 9 2 -13 274.909 159.576 24
 9 -2 -13 363.076 166.052 24
 9 2 -13 203.271 125.498 21
 9 2 -12 3182.29 379.864 24
 9 -2 -12 2458.7 348.994 24
 9 2 -12 2857.81 366.571 21
 9 2 -11 22037.9 1017.22 24
 9 -2 -11 21137 1030.56 24
 9 2 -11 21018 1011.39 21
 9 2 -10 11638.7 781.82 28
 9 -2 -10 13079.4 842.803 28
 9 2 -10 13084.5 801.507 24
 9 2 -10 13056.9 826.837 21
 9 2 -9 7963.27 629.504 17
 9 2 -9 8314.3 671.017 28
 9 -2 -9 7905.9 671.315 28
 9 2 -9 7282.73 605.496 24
 9 2 -8 5689.75 544.868 17
 9 2 -8 5031.38 541.605 28
 9 -2 -8 4921.32 546.238 28
 9 2 -8 4513.12 477.123 24
 9 -2 -8 4289.64 501.275 23
 9 2 -7 779.973 220.258 17
 9 2 -7 828.075 243.471 28
 9 -2 -7 617.062 231.671 28
 9 -2 -7 457.206 197.31 23
 9 2 -6 15192.4 888.986 17
 9 2 -6 14624.3 901.826 28
 9 -2 -6 14301.8 907.807 28
 9 -2 -6 13949.5 893.871 23
 9 2 -5 3451.51 431.826 17
 9 2 -5 3508.09 450.639 28
 9 -2 -5 2566.09 398.601 28
 9 -2 -5 2620.58 403.842 23
 9 2 -4 5072.14 512.676 17
 9 2 -4 4776.99 517.998 28
 9 -2 -4 5150.78 550.554 28
 9 -2 -4 4395.79 503.408 23
 9 2 -3 4501.63 482.774 17
 9 2 -3 4325.73 485.776 28
 9 -2 -3 3903.85 488.791 28
 9 -2 -3 4057.29 482.308 23
 9 2 -2 1115.69 250.13 17
 9 2 -2 1130.15 245.016 28
 9 -2 -2 846.1 211.653 28
 9 -2 -2 1477.9 307.874 23
 9 2 -1 2578.71 366.952 17
 9 2 -1 1548.94 300.492 28
 9 -2 -1 1677.49 312.83 28
 9 2 0 14784.7 888.761 28
 9 -2 0 13475.6 864.886 28
 9 2 1 1842.04 321.182 28
 9 -2 1 2349.8 369.325 28
 9 2 1 2727.49 400.789 27
 -9 2 -2 30147.2 1217.58 10
 9 2 2 34266.6 1349.35 28
 9 -2 2 32607 1350.37 28
 9 2 2 32120.7 1336.87 27
 9 -2 3 3816.67 470.406 28
 9 2 3 3121.42 412.863 28
 9 2 3 3901.02 471.416 27
 9 2 4 465.368 181.122 28
 9 -2 4 426.946 194.893 28
 9 2 4 566.675 193.385 27
 9 2 5 87.8195 106.722 28
 9 -2 5 -71.0599 134.029 28
 9 2 5 38.6682 121.735 27
 9 2 5 108.344 95.5874 14
 9 2 6 20579.7 1051.71 28
 9 -2 6 19430 1046.77 28
 9 2 6 20944.9 1061.72 27
 9 2 6 20860.3 1048.36 14
 9 2 7 235.779 134.77 28
 9 -2 7 165.737 153.566 28
 9 2 7 107.625 112.437 27
 9 2 7 80.3861 94.7925 14
 9 2 8 991.95 236.516 28
 9 -2 8 1424.37 293.367 28
 9 2 8 1535.73 291.155 27
 9 2 8 1345.63 284.315 14
 9 2 9 253.687 147.676 28
 9 2 9 180.073 113.741 27
 9 2 9 -31.2807 102.73 14
 9 2 10 -77.1515 94.9515 28
 9 -2 10 211.867 130.572 28
 9 2 10 401.314 157.61 27
 9 2 10 426.738 179.311 14
 9 2 11 7351.54 576.829 28
 9 -2 11 6885.26 584.128 28
 9 2 11 7840.34 557.552 27
 9 2 11 7404.73 597.039 14
 9 2 12 1275.44 243.312 28
 9 -2 12 875.483 219.698 28
 9 2 12 811.447 200.891 14
 9 2 13 266.457 125.784 28
 9 -2 13 589.339 186.06 28
 9 2 13 194.906 121.522 14
 9 2 14 5502.03 404.628 28
 9 -2 14 5438.08 427.415 28
 9 2 14 5610.84 437.46 14
 9 2 15 4432.59 309.284 28
 9 -2 15 4320.68 339.829 28
 9 2 15 4208.46 336.167 14
 9 3 -15 -76.2579 83.555 20
 9 -3 -15 61.9628 83.6245 24
 9 3 -14 777.218 160.508 24
 9 -3 -14 794.195 172.833 24
 9 3 -14 711.157 176.266 21
 9 3 -13 2888.51 313.734 24
 9 -3 -13 2849.09 344.464 24
 9 3 -13 2620.2 334.377 21
 9 -3 -12 4575.28 450.604 24
 9 3 -12 5064.17 492.141 21
 9 -3 -11 3840.67 430.381 24
 9 3 -11 4276.96 467.088 21
 9 3 -10 1081.4 269.704 21
 9 3 -10 670.212 199.364 17
 9 -3 -10 741.6 198.701 28
 -9 3 9 162.281 122.282 29
 9 3 -9 93.2652 142.136 17
 9 3 -9 7.40373 131.399 28
 9 -3 -9 33.1419 133.946 28
 9 3 -8 13455.4 847.357 17
 9 3 -8 12831.8 817.941 28
 9 -3 -8 12252 830.562 28
 9 -3 -8 13704.5 875.178 23
 9 3 -7 67184.9 1901.54 17
 9 3 -7 66024.4 1850.05 28
 9 -3 -7 67569.8 1945.83 28
 9 -3 -7 65495.4 1906.83 23
 9 3 -6 3800.93 467.938 17
 9 3 -6 4398.23 502.323 28
 9 -3 -6 3658.97 466.282 28
 9 -3 -6 4257.28 506.359 23
 9 3 -5 2280.61 363.299 17
 9 3 -5 2338.04 368.339 28
 9 -3 -5 2380.46 383.725 28
 -9 3 5 2615.68 378.269 26
 9 -3 -5 2671.62 402.33 23
 9 3 -4 8.06393 124.695 17
 9 3 -4 -179.867 126.479 28
 9 -3 -4 152.309 154.433 28
 -9 3 4 -141.67 130.93 26
 9 -3 -4 43.5995 117.266 23
 9 3 -3 2642.91 393.771 17
 9 3 -3 3077.71 414.04 28
 9 -3 -3 2916.59 419.833 28
 -9 3 3 2541.18 356.77 26
 9 -3 -3 2139.27 362.152 23
 9 3 -2 649.182 197.321 17
 9 3 -2 790.232 193.622 28
 9 -3 -2 637.534 186.408 28
 -9 3 2 493.26 147.895 26
 9 -3 -2 760.09 232.231 23
 9 3 -1 23490.7 1130.15 17
 9 3 -1 23461.4 1099.33 28
 9 -3 -1 21772.3 1095.77 28
 -9 3 1 24262.5 1086.15 26
 9 3 0 310.23 127.548 28
 9 -3 0 15.8987 140.094 28
 -9 3 0 -1.2398 109.332 26
 9 3 1 6617.21 578.619 28
 9 -3 1 6193.45 584.347 28
 9 3 1 7125.51 651.327 27
 9 3 2 20377.7 1015.6 28
 9 -3 2 19748.1 1044.33 28
 9 3 2 20047.5 1074.92 27
 9 3 3 28071.4 1191.01 28
 9 -3 3 26231 1206.11 28
 9 3 3 26410.8 1225.07 27
 9 3 4 60.158 144.744 28
 9 -3 4 273.535 115.672 28
 9 3 4 255.829 147.976 27
 9 3 5 9957.47 708.029 28
 9 -3 5 10591.9 769.758 28
 9 3 5 9572.94 737.671 27
 9 3 6 6672.25 585.999 28
 9 -3 6 6403.72 600.406 28
 9 3 6 6296.22 601.021 27
 9 3 7 1316.98 259.575 28
 9 -3 7 963.575 226.481 28
 9 3 7 1496.31 296.775 27
 9 3 7 1679.91 325.86 14
 9 3 8 523.277 162.748 28
 9 -3 8 864.765 238.239 28
 9 3 8 560.198 194.054 27
 9 3 8 652.738 210.996 14
 9 3 9 6541.4 544.797 28
 9 -3 9 6610.78 581.579 28
 9 3 9 6993.6 590.818 27
 9 3 9 6295.44 581.98 14
 9 3 10 -63.7097 110.148 28
 9 -3 10 164.292 143.875 28
 9 3 10 40.1682 110.652 27
 9 3 10 82.759 128.856 14
 9 3 11 1225.33 218.434 28
 9 -3 11 1120.3 242.402 28
 9 3 11 1367.57 248.522 27
 9 3 11 1218.4 252.529 14
 9 -3 12 62.3246 105.339 28
 9 3 12 -54.8066 86.8047 27
 9 3 12 -149.501 143.933 14
 9 -3 13 3530.93 355.758 28
 9 3 13 3617.42 326.857 27
 9 3 13 3184.64 353.374 14
 9 -3 14 247.192 108.412 28
 9 3 14 277.278 120.596 14
 9 -3 15 244.823 89.9136 28
 9 3 15 136.282 67.5872 22
 9 -4 -14 46.3295 75.5076 24
 9 4 -14 -32.6085 91.249 21
 9 -4 -13 722.277 166.638 24
 9 4 -13 577.697 153.434 21
 -9 4 12 1981.95 266.04 29
 9 -4 -12 2196.22 305.123 24
 9 4 -12 2245.03 308.948 21
 -9 4 11 3259.96 365.521 29
 9 -4 -11 2568.55 344.607 24
 9 4 -11 2588.35 360.8 21
 9 4 -10 825.526 228.715 21
 9 4 -10 1458.71 294.746 17
 -9 4 10 1133.21 239.412 29
 9 4 -9 1626.34 321.57 21
 -9 4 9 1105.66 236.59 29
 9 4 -9 1689.62 298.383 17
 9 -4 -9 1542.45 283.828 28
 9 4 -8 140.792 125.264 17
 9 -4 -8 152.239 104.137 28
 9 -4 -8 280.981 170.191 23
 9 4 -7 3696.64 457.65 17
 9 -4 -7 3204.23 416.135 28
 9 -4 -7 3783.06 470.838 23
 9 4 -6 5221.56 542.121 17
 9 -4 -6 4214.88 487.916 28
 9 -4 -6 4458.32 500.302 23
 9 4 -5 5374.69 559.078 17
 9 -4 -5 5188.88 540.504 28
 -9 4 5 5386.61 543.197 26
 9 -4 -5 5823.87 581.283 23
 9 4 -4 1434.77 306.818 17
 9 -4 -4 1574.88 304.663 28
 -9 4 4 1830.49 327.748 26
 9 -4 -4 1962.08 357.957 23
 9 4 -3 -111.31 172.419 17
 9 -4 -3 209.95 155.877 28
 -9 4 3 202.345 149.392 26
 9 -4 -3 465.214 210.821 23
 9 4 -2 51.8295 120.588 17
 9 -4 -2 27.3908 142.215 28
 -9 4 2 -84.4564 157.769 26
 9 -4 -2 -4.50621 126.4 23
 9 4 -1 15623.4 943.831 17
 9 -4 -1 15517.9 922.19 28
 -9 4 1 16360.5 912.591 26
 9 4 0 29111.6 1278.41 17
 9 -4 0 28917.8 1251.13 28
 -9 4 0 29380.7 1227.48 26
 9 -4 1 3871.53 468.914 28
 9 4 1 4489.61 531.228 27
 -9 4 -1 4266.77 477.93 26
 9 -4 2 14736.2 888.378 28
 9 4 2 14915.8 932.431 27
 -9 4 -2 15232.9 878.223 26
 9 -4 3 50.1859 141.429 28
 9 4 3 48.7473 142.481 27
 -9 4 -3 34.7661 104.441 26
 9 -4 4 762.443 233.483 28
 9 4 4 1069.42 253.7 27
 -9 4 -4 1451.09 282.3 26
 9 -4 5 15.5066 107.557 28
 9 4 5 -6.30997 126.338 27
 -9 4 -5 -64.3937 135.32 26
 9 -4 6 1886.53 321.032 28
 9 4 6 1711.08 321.251 27
 -9 4 -6 2406.08 344.591 26
 9 -4 7 510.776 200.961 28
 9 4 7 213.11 144.134 27
 -9 4 -7 165.104 105.523 26
 9 -4 8 784.534 214.425 28
 9 4 8 724.139 217.269 27
 -9 4 -8 699.765 185.806 26
 9 -4 9 1149.09 256.132 28
 9 4 9 1089.31 253.637 27
 -9 4 -9 707.388 187.039 26
 9 -4 10 8999.51 626.368 28
 9 4 10 8843.53 638.604 27
 -9 4 -10 8974.07 579.445 26
 9 -4 11 304.718 142.032 28
 9 4 11 135.532 100.512 27
 -9 4 -11 47.1596 84.4092 26
 9 -4 12 1437.72 231.424 28
 9 4 12 1269.47 229.407 27
 9 -4 13 2890.21 290.593 28
 9 4 13 2652.31 282.8 27
 9 -4 14 3129.64 257.809 28
 9 4 14 3059.06 253.933 27
 9 4 14 3060.35 265.266 22
 9 5 -14 108.937 72.9427 20
 -9 5 13 -12.5947 79.6593 29
 9 -5 -13 227.702 102.772 24
 9 5 -13 197.753 109.026 21
 -9 5 12 1520.93 227.214 29
 9 -5 -12 1084.44 199.106 24
 9 5 -12 1658.39 264.408 21
 -9 5 11 1954.32 280.936 29
 9 -5 -11 1763.23 256.338 24
 9 5 -11 2206.21 322.371 21
 9 5 -10 824.09 234.201 21
 -9 5 10 840.84 219.311 29
 -9 5 9 10524.8 698.085 29
 9 5 -9 10184.9 721.214 17
 9 5 -9 10856.2 734.406 21
 9 5 -8 467.369 199.555 21
 -9 5 8 511.226 162.122 29
 9 5 -8 773.762 218.341 17
 9 -5 -8 1015.03 242.502 28
 9 -5 -8 616.102 209.563 23
 9 5 -7 546.382 201.996 17
 9 -5 -7 713.662 184.336 28
 9 -5 -7 625.007 199.069 23
 9 5 -6 901.591 248.181 17
 9 -5 -6 1249.93 260.26 28
 9 -5 -6 898.035 216.131 23
 9 5 -5 112.714 144.465 17
 9 -5 -5 194.615 143.083 28
 -9 5 5 333.458 153.5 26
 9 -5 -5 209.918 141.742 23
 9 5 -4 740.233 228.561 17
 9 -5 -4 1369.53 269.674 28
 -9 5 4 1143.79 271.061 26
 9 -5 -4 1251.36 272.654 23
 9 5 -3 314.043 150.668 17
 9 -5 -3 702.197 215.012 28
 -9 5 3 541.678 184.989 26
 9 -5 -3 668.507 194.823 23
 9 5 -2 563.226 223.657 17
 9 -5 -2 704.98 216.804 28
 -9 5 2 97.2835 111.938 26
 9 -5 -2 87.4547 131.597 23
 9 5 -1 346.754 169.922 17
 9 -5 -1 488.702 179.567 28
 -9 5 1 492.738 177.999 26
 9 5 0 13997.3 896.975 17
 9 -5 0 14619.3 858.192 28
 -9 5 0 13242.1 840.804 26
 9 5 1 2546 400.61 17
 9 -5 1 2232.56 341.283 28
 9 5 1 2489 405.748 27
 -9 5 -1 2095.74 358.844 26
 9 5 1 2695.66 351.496 22
 9 -5 2 91.3803 133.946 28
 9 5 2 524.155 198.686 27
 -9 5 -2 632.669 205.51 26
 9 5 2 830.888 225.654 22
 9 -5 3 717.549 205.975 28
 9 5 3 691.049 225.809 27
 -9 5 -3 664.945 195.302 26
 9 5 3 1249.24 256.84 22
 9 -5 4 114.606 107.632 28
 9 5 4 98.2821 147.951 27
 -9 5 -4 41.9712 115.789 26
 9 5 4 256.929 148.162 22
 9 -5 5 908.233 213.607 28
 9 5 5 897.154 232.874 27
 -9 5 -5 990.736 233.041 26
 9 -5 6 5074.71 490.523 28
 9 5 6 4902.67 525.133 27
 -9 5 -6 4805.01 478.552 26
 9 -5 7 2480.69 332.31 28
 9 5 7 2322.15 364.048 27
 -9 5 -7 2470.77 330.323 26
 9 -5 8 72.0558 106.945 28
 9 5 8 -12.9372 121.772 27
 -9 5 -8 153.965 144.269 26
 9 -5 9 3897.79 388.123 28
 9 5 9 4134.83 449.531 27
 -9 5 -9 4518.97 436.177 26
 9 -5 10 1020.89 191.358 28
 9 5 10 1245.67 249.777 27
 -9 5 -10 834.597 190.662 26
 9 5 10 1000.68 230.945 22
 9 -5 11 2071.45 258.315 28
 9 5 11 2118.83 290.447 27
 -9 5 -11 2294.29 278.118 26
 9 5 11 2056.76 292.077 22
 9 5 12 868.652 177.839 27
 -9 5 -12 840.768 155.809 26
 9 5 12 849.258 180.925 22
 9 5 13 6466.54 407.314 27
 9 5 13 6082.13 383.701 22
 9 6 -13 3994.76 306.686 20
 -9 6 12 750.689 150.953 29
 9 6 -12 1077.6 192.827 21
 9 6 -11 1188.66 177.691 30
 -9 6 11 1261.74 225.74 29
 9 -6 -11 878.796 156.658 24
 9 6 -11 1204.76 226.927 21
 -9 6 10 101.218 97.0917 29
 9 6 -10 350.936 163.857 21
 -9 6 9 2913.44 361.916 29
 9 6 -9 3066.5 385.012 17
 9 6 -9 2862.04 357.025 21
 9 6 -8 187.35 163.878 21
 -9 6 8 -191.998 171.807 29
 9 6 -8 -37.6316 130.349 17
 9 6 -7 666.398 203.259 21
 -9 6 7 523.851 190.766 29
 9 6 -7 752.518 223.199 17
 9 -6 -7 757.763 204.865 23
 9 6 -6 1581.38 297.183 17
 9 -6 -6 1183.67 258.401 23
 9 6 -5 1179.11 278.254 17
 -9 6 5 1405.01 289.066 26
 9 -6 -5 989.977 236.634 23
 9 6 -4 -16.4141 143.763 17
 -9 6 4 -115.705 136.633 26
 9 -6 -4 105.793 118.675 23
 9 6 -3 7947.92 674.999 17
 -9 6 3 8285.76 664.603 26
 9 -6 -3 9353.02 699.345 23
 9 6 -2 2470.61 389.766 17
 -9 6 2 2542.21 368.684 26
 9 -6 -2 2438.04 380.642 23
 9 6 -1 1727.94 323.68 17
 -9 6 1 1684.58 301.726 26
 9 -6 -1 1938.01 331.819 23
 9 6 0 2635.35 395.886 17
 -9 6 0 2608.62 381.12 26
 9 6 1 7960 678.229 17
 -9 6 -1 7804.32 642.395 26
 9 6 1 8749.78 621.097 22
 9 6 2 3541.89 451.456 17
 9 6 2 3847.94 471.569 27
 -9 6 -2 4257.2 475.211 26
 9 6 2 4095.09 435.602 22
 9 6 3 -7.32335 125.901 17
 9 6 3 28.0489 107.409 27
 -9 6 -3 48.9195 138.499 26
 9 6 3 187.016 127.772 22
 9 6 4 165.378 163.098 27
 -9 6 -4 258.791 127.756 26
 9 6 4 175.533 102.858 22
 9 6 5 342.557 165.553 27
 -9 6 -5 342.566 163.785 26
 9 6 5 258.007 134.623 22
 9 6 6 321.554 171.844 27
 -9 6 -6 290.58 116.139 26
 9 6 6 445.252 160.08 22
 9 6 7 4593.98 482.563 27
 -9 6 -7 4308.08 438.872 26
 9 6 7 4161.56 435.93 22
 9 6 8 1430.85 261.805 27
 -9 6 -8 1871.65 285.124 26
 9 6 8 1721.81 278.49 22
 9 6 9 63.3501 103.443 27
 -9 6 -9 159.574 113.891 26
 9 6 9 155.639 136.457 22
 9 6 10 -77.7782 126.731 27
 -9 6 -10 72.5955 84.8221 26
 9 6 10 -97.4413 113.21 22
 9 6 11 -143.387 120.092 27
 -9 6 -11 -89.4335 87.212 26
 9 6 11 -23.2987 103.545 22
 9 6 12 109.31 76.7853 27
 -9 6 -12 85.6077 68.0813 26
 9 6 12 108.958 85.9513 22
 9 7 -11 302.906 107.111 20
 -9 7 11 491.625 129.421 29
 9 7 -10 4510.15 343.188 30
 -9 7 10 5008.44 413.281 29
 9 7 -10 5387.41 382.869 21
 9 7 -9 433.905 138.448 30
 -9 7 9 424.393 149.895 29
 9 7 -9 368.686 128.177 21
 9 7 -8 358.432 150.295 17
 -9 7 8 692.485 207.051 29
 9 7 -8 486.032 172.772 21
 -9 7 7 1358.19 251.975 29
 9 7 -7 1739.29 304.6 17
 9 7 -7 1973.46 277.942 21
 -9 7 6 3275.63 406.697 29
 9 7 -6 3275.35 407.799 17
 9 -7 -6 3066.49 349.592 23
 9 7 -6 3214.08 363.037 21
 9 7 -5 5081.96 510.372 17
 -9 7 5 4880.69 487.564 26
 9 -7 -5 4490.75 434.443 23
 9 7 -4 827.785 221.454 17
 -9 7 4 894.453 225.721 26
 9 -7 -4 922.55 218.637 23
 9 7 -3 4954.02 517.027 17
 -9 7 3 4123.9 464.587 26
 9 -7 -3 4525.19 459.741 23
 9 7 -2 80.9163 141.265 17
 -9 7 2 165.534 120.075 26
 9 -7 -2 247.989 132.548 23
 9 7 -1 1259.7 286.024 17
 -9 7 1 1101.15 251.961 26
 9 -7 -1 1221.86 251.169 23
 9 7 0 1485.76 298.256 17
 -9 7 0 1288.01 270.99 26
 9 -7 0 1045.83 239.082 23
 9 7 0 1513.7 250.251 22
 9 7 1 32.9426 114.446 17
 -9 7 -1 -76.3641 159.493 26
 9 7 1 -111.411 118.278 22
 -9 7 -2 4502.55 482.554 26
 9 7 2 4552.16 444.189 22
 9 7 3 -14.5033 114.318 17
 9 7 3 192.09 164.341 27
 -9 7 -3 111.11 124.408 26
 9 7 3 56.8526 108.384 22
 9 7 4 4836.22 484.18 17
 9 7 4 4453.98 465.718 27
 -9 7 -4 4535.05 467.034 26
 9 7 4 4596.19 451.157 22
 9 7 5 3042.65 373.922 17
 9 7 5 2596.97 361.444 27
 -9 7 -5 2697.22 349.305 26
 9 7 5 2783.85 356.116 22
 9 7 6 185.338 128.653 17
 9 7 6 194.29 137.942 27
 -9 7 -6 182.296 135.613 26
 9 7 6 231.153 118.632 22
 9 7 7 754.374 195.112 17
 9 7 7 260.5 125.984 27
 -9 7 -7 501.151 163.08 26
 9 7 7 313.292 129.776 22
 9 7 8 886.486 192.919 17
 9 7 8 986.333 208.372 27
 -9 7 -8 895.202 191.325 26
 9 7 8 1178.08 232.192 22
 9 7 9 6366.14 442.743 17
 9 7 9 5762.2 446.253 27
 -9 7 -9 6782.15 463.37 26
 9 7 9 5873.58 438.261 22
 9 7 10 307.241 112.327 17
 9 7 10 126.353 88.1629 27
 -9 7 -10 133.791 79.9398 26
 9 7 10 276.905 114.455 22
 9 7 11 122.866 68.9756 27
 -9 7 -11 170.984 80.7314 26
 9 7 11 271.278 108.841 22
 9 8 -9 -54.1217 70.7438 30
 -9 8 9 14.1769 83.8816 29
 9 8 -8 60.1713 82.1996 30
 -9 8 8 62.5429 115.221 29
 9 8 -7 3.46823 95.259 30
 -9 8 7 295.009 140.804 29
 -9 8 6 219.652 122.005 29
 9 8 -6 370.442 153.897 17
 -9 8 5 927.604 219.443 29
 9 8 -5 761.974 212.713 17
 -9 8 4 206.509 120.05 29
 9 8 -4 -157.596 150.305 17
 -9 8 4 114.769 130.035 26
 9 8 -3 89.7747 108.363 17
 -9 8 3 273.4 166.679 26
 9 -8 -3 114.134 75.781 23
 9 8 -2 1424.22 260.644 17
 -9 8 2 1017.32 231.986 26
 9 -8 -2 1189.77 214.548 23
 9 8 -1 751.335 208.253 17
 -9 8 1 656.806 181.296 26
 9 -8 -1 829.688 184.044 23
 9 8 0 -54.5736 113.822 17
 -9 8 0 124.928 110.166 26
 9 -8 0 105.247 110.903 23
 9 8 0 179.794 113.878 22
 9 8 1 1346.64 261.169 17
 -9 8 -1 1257.91 252.185 26
 9 -8 1 1218.98 224.964 23
 9 8 1 1219.92 204.671 22
 9 8 2 1811.83 292.598 17
 -9 8 -2 1492.44 264.531 26
 9 -8 2 1881.88 278.177 23
 9 8 2 1707.68 253.034 22
 9 8 3 1121.13 227.193 17
 -9 8 -3 1558.33 269.337 26
 9 8 3 1282.29 227.09 22
 9 8 4 893.545 201.645 17
 -9 8 -4 900.403 216.582 26
 9 8 4 1076.97 217.968 22
 9 8 5 2786.63 322.655 17
 -9 8 -5 2043.51 284.936 26
 9 8 5 2061.29 278.108 22
 9 8 6 956.003 187.431 17
 -9 8 -6 843.128 181.897 26
 9 8 6 867.692 187.356 22
 9 8 7 152.897 87.9315 17
 9 8 7 -147.328 104.972 27
 -9 8 -7 -15.8678 90.9601 26
 9 8 7 69.959 91.9687 22
 9 8 8 2505.08 267.641 27
 -9 8 -8 2384.56 264.849 26
 9 8 8 2464.94 271.261 22
 9 8 9 488.045 126.029 27
 -9 8 -9 574.802 131.127 26
 9 8 9 477.55 127.044 22
 9 9 -7 1694.13 197.272 30
 9 9 -6 4795.78 356.307 30
 -9 9 6 5022.56 372.944 29
 9 9 -5 -8.0796 79.0411 30
 -9 9 5 -57.621 109.14 29
 9 9 -4 116.292 92.5663 30
 -9 9 4 167.156 96.9528 29
 9 9 -4 141.089 101.269 17
 9 9 -3 691.453 171.526 30
 -9 9 3 506.267 135.539 29
 9 9 -3 387.41 130.651 17
 -9 9 2 189.736 102.09 29
 9 9 -2 298.504 114.163 17
 -9 9 2 57.3725 86.4924 26
 9 9 -1 414.042 127.658 30
 -9 9 1 334.78 133.866 29
 9 9 -1 274.296 108.115 17
 -9 9 1 233.457 126.663 26
 9 9 0 225.655 88.8074 30
 9 9 0 418.782 116.306 17
 -9 9 0 255.624 140.099 26
 9 9 0 180.399 74.9452 22
 9 9 1 525.134 134.48 17
 -9 9 -1 373.439 131.267 26
 9 9 1 342.8 109.429 22
 -9 9 -2 -76.8594 109.799 26
 9 9 2 -17.7951 79.6357 22
 -9 9 -3 2612.88 294.378 26
 9 9 3 2866.05 288.701 22
 -9 9 -4 23.3501 76.3193 26
 9 9 4 128.098 107.919 22
 -9 9 -5 1123.27 186.725 26
 9 9 5 1076.53 180.188 22
 -9 9 -6 3646.34 300.056 26
 9 9 6 3538.67 291.295 22
 10 0 -14 6387.06 396.153 24
 10 0 -13 -16.8057 91.8442 24
 10 0 -12 2183.87 296.021 24
 10 0 -12 1970.05 242.34 21
 10 0 -11 -79.9209 124.898 24
 10 0 -11 -169.307 110.588 21
 10 0 -10 7367.05 603.323 28
 10 0 -10 8046.14 606.318 24
 10 0 -10 7215.69 539.214 21
 10 0 -9 -60.6461 122.432 28
 10 0 -9 -123.722 135.379 24
 10 0 -8 264.326 165.734 28
 10 0 -7 20.6383 122.508 28
 10 0 -6 485.542 185.328 28
 10 0 -5 -82.4371 130.885 28
 10 0 -5 -90.8558 128.864 23
 10 0 -4 -88.226 148.15 28
 10 0 -4 -41.165 110.353 23
 10 0 -3 -1.82039 130.319 28
 10 0 -3 207.225 154.828 23
 10 0 -2 -155.569 169.719 28
 10 0 -2 280.074 159.703 23
 10 0 -1 -374.354 178.631 28
 10 0 -1 -103.725 143.692 23
 10 0 0 7308.81 647.567 28
 10 0 0 7811.42 635.801 23
 10 0 1 50.4908 115.602 28
 10 0 2 2674.18 398.167 28
 10 0 3 -65.971 124.585 28
 10 0 4 16682.2 971.381 28
 10 0 5 11.7853 131.888 28
 10 0 6 2561.83 385.456 28
 10 0 7 -0.41209 114.541 28
 10 0 8 2916.81 382.15 28
 10 0 9 -90.0216 160.321 28
 10 0 10 2235.59 326.179 28
 10 0 11 -18.1965 128.285 28
 10 0 12 317.642 129.946 28
 10 0 13 -50.6292 83.0194 28
 10 1 -14 5916.72 358.903 24
 10 -1 -14 6098.41 391.716 24
 10 1 -13 842.545 172.892 24
 10 -1 -13 1004.45 200.879 24
 10 1 -13 861.541 165.244 21
 10 1 -12 -3.82021 105.629 24
 10 -1 -12 54.5067 115.78 24
 10 1 -12 132.903 102.239 21
 10 1 -11 330.191 150.353 21
 10 1 -11 177.474 132.392 24
 10 -1 -11 198.348 159.411 24
 10 -1 -10 12555.1 773.623 28
 10 1 -10 13038.4 740.539 24
 10 -1 -10 12138.3 737.991 24
 10 1 -10 12145.2 718.986 21
 10 1 -9 9592.01 696.214 28
 10 -1 -9 8823.23 668.258 28
 10 1 -9 8376.69 619.801 24
 10 1 -8 2030.5 344.966 28
 10 -1 -8 2083.22 356.037 28
 10 1 -8 2031.82 319.811 24
 10 1 -7 1552.41 308.64 28
 10 -1 -7 1706.43 331.346 28
 10 1 -6 6493.03 599.774 28
 10 -1 -6 7349.6 644.964 28
 10 -1 -6 5928.65 583.055 23
 10 1 -5 1605.78 319.04 28
 10 -1 -5 1793.59 337.406 28
 10 -1 -5 1395.14 294.19 23
 10 1 -4 9582.47 731.437 28
 10 -1 -4 9898.66 751.163 28
 10 -1 -4 9831.92 737.671 23
 10 1 -3 90.8955 135.807 28
 10 -1 -3 347.206 183.771 28
 10 -1 -3 409.2 172.861 23
 10 1 -2 4781.61 525.596 28
 10 -1 -2 3822.26 474.193 28
 10 -1 -2 4050.29 485.875 23
 10 1 -1 -447.353 181.012 28
 10 -1 -1 -230.272 204.336 28
 10 -1 -1 92.2266 116.312 23
 10 1 0 735.414 194.168 17
 10 1 0 619.008 209.604 28
 10 -1 0 389.445 188.109 28
 10 -1 0 515.184 177.622 23
 10 1 1 765.342 195.832 17
 10 1 1 341.392 158.964 28
 10 -1 1 506.618 199.736 28
 10 -1 1 504.805 199.723 23
 10 1 2 1443.91 308.286 28
 10 -1 2 1338.54 292.278 28
 10 1 3 5721.45 572.47 28
 10 -1 3 5083.73 544.369 28
 10 1 4 16.6154 120.717 28
 10 -1 4 162.336 149.354 28
 10 1 5 1402.25 278.156 28
 10 -1 5 1438.23 300.633 28
 10 1 6 4467.9 486.264 28
 10 -1 6 4170.49 481.273 28
 10 1 7 969.619 248.733 28
 10 -1 7 901.238 249.198 28
 10 1 8 1922.68 322.713 28
 10 -1 8 2210.31 345.931 28
 10 1 9 121.379 129.954 28
 10 -1 9 317.248 172.408 28
 10 1 10 1508.86 261.139 28
 10 -1 10 1858.21 306.966 28
 10 1 11 -90.5742 112.493 28
 10 -1 11 -10.1258 124.078 28
 10 1 12 2994.47 313.809 28
 10 -1 12 3303.09 339.102 28
 10 1 13 5.85657 73.5298 28
 10 -1 13 -36.9842 79.3331 28
 10 -2 -14 2312.03 236.575 24
 10 2 -13 392.006 120.397 24
 10 -2 -13 426.163 138.213 24
 10 2 -13 364.576 113.818 21
 10 2 -12 4742.96 371.295 24
 10 -2 -12 3973.1 384.084 24
 10 2 -12 4055.39 369.744 21
 10 2 -11 1051.28 209.354 21
 10 2 -11 1388.66 229.032 24
 10 -2 -11 1159.49 234.093 24
 10 2 -10 901.99 212.53 21
 10 -2 -10 879.468 225.838 28
 10 2 -10 1078.87 216.238 24
 10 -2 -10 844.834 215.643 24
 10 2 -9 1231.99 249.046 28
 10 -2 -9 1679.46 311.432 28
 10 2 -8 1897.04 331.133 28
 10 -2 -8 1255.07 279.805 28
 10 2 -7 1482.94 265.021 17
 10 2 -7 1270.83 280.125 28
 10 -2 -7 1374.26 296.498 28
 10 -2 -7 1505.35 304.509 23
 10 2 -6 3647.99 422.74 17
 10 2 -6 2934.01 408.736 28
 10 -2 -6 3414.37 445.744 28
 10 -2 -6 3059.38 424.682 23
 10 2 -5 2175.51 322.319 17
 10 2 -5 2207.61 359.587 28
 10 -2 -5 2028.17 356.565 28
 10 -2 -5 1822.85 324.738 23
 10 2 -4 2038.04 321.255 17
 10 2 -4 2337.06 364.144 28
 10 -2 -4 1746.89 325.599 28
 10 -2 -4 2012.42 343.676 23
 10 2 -3 -14.6641 99.0989 17
 10 2 -3 294.097 146.1 28
 10 -2 -3 39.6049 159.119 28
 10 -2 -3 -3.55465 142.988 23
 10 2 -2 1213.25 263.777 17
 10 2 -2 720.772 207.925 28
 10 -2 -2 807.158 221.19 28
 10 -2 -2 776.72 234.614 23
 10 2 -1 495.787 170.53 17
 10 2 -1 605.243 179.233 28
 10 -2 -1 603.249 210.197 28
 10 -2 -1 627.101 186.615 23
 10 2 0 334.871 182.978 17
 10 2 0 -114.221 153.945 28
 10 -2 0 -94.9126 165.788 28
 10 -2 0 118.97 103.703 23
 10 2 1 1465.79 285.321 17
 10 2 1 1270.81 275.57 28
 10 -2 1 1283.64 280.024 28
 10 2 2 1012.24 250.683 28
 10 -2 2 1272.68 292.604 28
 10 2 3 7931.93 655.548 28
 10 -2 3 7054.72 628.184 28
 10 2 4 6282.43 573.523 28
 10 -2 4 7025.31 635.21 28
 10 2 5 104.771 124.768 28
 10 -2 5 401.131 181.314 28
 10 2 5 90.4803 98.5175 27
 10 2 6 2788.64 380.667 28
 10 -2 6 2609.04 383.142 28
 10 2 6 2251.99 334.333 27
 10 2 7 -10.7311 106.302 28
 10 -2 7 -48.8224 124.907 28
 10 2 7 -19.0064 103.204 27
 10 2 8 1311.06 260.295 28
 10 -2 8 1154.53 246.004 28
 10 2 8 1054.27 209.286 27
 10 2 9 -108.145 116.031 28
 10 -2 9 -171.131 149.064 28
 10 2 9 55.8 82.03 27
 10 2 10 4971.76 434.747 28
 10 -2 10 4509.45 435.425 28
 10 2 11 1274.49 216.324 28
 10 -2 11 1229.7 227.715 28
 10 2 12 -37.8499 90.5782 28
 10 -2 12 72.9599 88.2783 28
 10 -2 13 167.272 98.7565 28
 10 -3 -13 814.086 158.337 24
 10 3 -13 1078.62 182.55 21
 10 -3 -12 307.028 126.675 24
 10 3 -12 285.319 120.927 21
 10 -3 -11 37.4196 102.331 24
 10 3 -11 1.47039 106.873 21
 10 3 -10 1098.24 234.436 21
 10 -3 -10 1329.38 253.493 24
 10 3 -9 299.987 142.551 21
 10 3 -9 403.686 162.453 17
 10 -3 -9 467.432 173.321 28
 10 3 -8 177.268 102.009 28
 10 3 -8 366.713 159.299 17
 10 -3 -8 205.145 132.298 28
 10 3 -7 5396.9 512.115 17
 10 3 -7 5451.19 508.098 28
 10 -3 -7 4909.84 504.183 28
 10 -3 -7 5317.37 538.255 23
 10 3 -6 3796.6 437.667 17
 10 3 -6 4482.09 469.838 28
 10 -3 -6 3809.59 452.431 28
 10 -3 -6 3739.05 461.194 23
 10 3 -5 3351.24 420.765 17
 10 3 -5 3349.89 417.823 28
 10 -3 -5 2629.1 375.643 28
 10 -3 -5 2856.42 412.958 23
 10 3 -4 1362.53 274.797 17
 10 3 -4 914.287 221.606 28
 10 -3 -4 907.6 244.813 28
 10 -3 -4 1167.46 279.174 23
 10 3 -3 3296.66 418.217 17
 10 3 -3 3233.54 406.534 28
 10 -3 -3 2807.23 402.017 28
 10 -3 -3 3153.06 420.494 23
 10 3 -2 1215.7 269.28 17
 10 3 -2 1664.67 295.771 28
 10 -3 -2 1667.69 312.479 28
 10 -3 -2 1423.68 296.674 23
 10 3 -1 2234.58 371.045 17
 10 3 -1 2223.28 347.787 28
 10 -3 -1 1404.59 283.433 28
 10 -3 -1 1656.94 316.73 23
 10 3 0 1054.99 242.541 17
 10 3 0 1098.4 238.771 28
 10 -3 0 1153.39 273.238 28
 10 -3 0 1020.4 255.345 23
 10 3 1 2786.88 378.478 28
 10 3 1 2552.2 374.275 17
 10 -3 1 2167.37 362.071 28
 10 3 2 772.6 223.553 28
 10 -3 2 659.884 214.038 28
 10 3 3 374.883 186.808 28
 10 -3 3 208.951 135.097 28
 10 3 4 153.467 103.159 28
 10 -3 4 181.566 116.543 28
 10 3 4 333.512 157.427 27
 10 3 5 171.61 139.141 28
 10 -3 5 117.945 115.095 28
 10 3 5 -159.152 142.807 27
 10 3 6 5254.44 484.67 28
 10 -3 6 4744.38 486.949 28
 10 3 6 5025.35 505.972 27
 10 -3 7 5952.93 538.324 28
 10 3 7 5903.98 519.842 27
 10 -3 8 1391.22 265.015 28
 10 3 8 1531.52 266.328 27
 10 -3 9 623.172 177.87 28
[truncated: 28,626 more chars]
